# Supplementary material for: Combined Analysis of BSA-Seq Based Mapping, RNA-Seq, and Metabolomic Unraveled Candidate Genes Associated with Panicle Grain Number in Rice (Oryza sativa L.)
Source: Biomolecules. 2022 Jun 29;12(7):918. doi: 10.3390/biom12070918 (PMC9313402; doi:10.3390/biom12070918)
Supplement: Supplementary file 1 [file biomolecules-12-00918-s001.zip]

Archive with 14 entries (14 files):
- Table S1. Primer sequence for qRT-PCR.xlsx
- Table S10. 738 expressed genes in RNA-seq result from BSA-seq.xlsx
- Table S11. 31DEGs expression.xlsx
- Table S12. The differential expression metabolites between Ce679 and R4233.xlsx
- Table S13.  Information about DEGs of galactose-related gene.xlsx
- Table S14. The information of co-expression network of DEGs and DEMs.xlsx
- Table S2. Construction of bulk pools based on grain number per panicle (GNPP) marked per plant.xlsx
- Table S3. SNP detection and annotation through BSA-Seq analysis.xlsx
- Table S4. Indel detection and annotation through BSA-seq analysis.xlsx
- Table S5. SNPs density in differnt pools.xlsx
- Table S6. InDels density in different pools.xlsx
- Table S7. The genes annotated in the candidate regions associated with the GNPP identified by the SNP-index method.xlsx
- Table S8. The genes annotated in the candidate regions associated with the GNPP identified by the Indel-index method.xlsx
- Table S9. The genes annotated in the final candidate region associated with the GNPP.xlsx
