# Supplementary material for: Combined Analysis of BSA-Seq Based Mapping, RNA-Seq, and Metabolomic Unraveled Candidate Genes Associated with Panicle Grain Number in Rice (Oryza sativa L.)
Source: Biomolecules. 2022 Jun 29;12(7):918. doi: 10.3390/biom12070918 (PMC9313402; doi:10.3390/biom12070918)
Supplement: Supplementary file 1 [file biomolecules-12-00918-s001.zip › Table S1. Primer sequence for qRT-PCR.xlsx]

## Sheet: Sheet1
Table S1. Primers used for RT-qPCR analysis.
Gene	transcript ID	Forward primer	Reverse primer
Os01g0600900	OS01T0600900	GCAGTAGATGTACGTACGTGTA	ACCTGCACAGAAATACACACTA
Os12g0102100	OS12T0102100	GACCTACATCGTCAACCCAG	AGAAAGCAGTGACAGGAGAC
Os01g0580300	OS01T0580300	AATCCCTTTCTCAGTTTCTCGT	ATTCAACTTGACCTCTGCCTAA
Os01g0580500	OS01T0580500	TTCCAGTGATTGATCTCAAGGG	GAGGCGTAGAATTTCTTCTCCA
Os01g0591000	OS01T0591000	TATCTCCTCCCACATGGACATT	GAACACGATGACCGGAGACTT
Os01g0589000	OS01T0589000	CTGAGAGCATTCCTTCCTAAGT	TTCATCAAGCCTTGTAATGCAC
OsActin-1	Os03T0718100	GAGTATGATGAGTCGGGTCCAG	ACACCAACAATCCCAAACAGAG
