# Supplementary material for: Combined Analysis of BSA-Seq Based Mapping, RNA-Seq, and Metabolomic Unraveled Candidate Genes Associated with Panicle Grain Number in Rice (Oryza sativa L.)
Source: Biomolecules. 2022 Jun 29;12(7):918. doi: 10.3390/biom12070918 (PMC9313402; doi:10.3390/biom12070918)
Supplement: Supplementary file 1 [file biomolecules-12-00918-s001.zip › Table S10. 738 expressed genes in RNA-seq result from BSA-seq.xlsx]

## Sheet: genes.expression
Table S7 738 expressed genes in RNA-seq result from BSA-seq
id	R4233-1_fpkm	R4233-2_fpkm	R4233-3_fpkm	Ce679-1_fpkm	Ce679-2_fpkm	Ce679-3_fpkm	R4233-1_count	R4233-2_count	R4233-3_count	Ce679-1_count	Ce679-2_count	Ce679-3_count	Symbol	Description	KEGG_A_class	KEGG_B_class	Pathway	K_ID	GO Component	GO Function	GO Process
Os01g0577300	0	0	0	0	0	0	0	0	0	0	0	0	Rb	Similar to Rb (Fragment)	-	-	-	-	-	GO:0046983//protein dimerization activity	-
Os01g0577450	20.38	21.14	21.72	16.55	16.92	17.13	514.38	500.97	536.73	402.73	405.98	460.98	--	Hypothetical protein	-	-	-	-	-	-	-
Os01g0577600	29.99	39.36	33.3	40.79	42.8	37.12	908.62	1120.03	988.27	1192.27	1233.02	1199.02	SD11	Similar to predicted protein	-	-	-	-	GO:0016020//membrane;GO:0016021//integral component of membrane	GO:0004672//protein kinase activity;GO:0005515//protein binding;GO:0005524//ATP binding	GO:0006468//protein phosphorylation
Os01g0578000	7.78	9.61	11.03	11.47	12.47	12.57	176	204	242	249	266	301	RAD51C	DNA repair protein, DNA double-strand break repair, synaptonemal complex assembl	Genetic Information Processing	Replication and repair	ko03440//Homologous recombination	K10870	GO:0005657//replication fork;GO:0033063//Rad51B-Rad51C-Rad51D-XRCC2 complex;GO:0033065//Rad51C-XRCC3 complex;GO:0048476//Holliday junction resolvase complex	GO:0000166//nucleotide binding;GO:0000400//four-way junction DNA binding;GO:0003677//DNA binding;GO:0005524//ATP binding;GO:0008094//DNA-dependent ATPase activity;GO:0008821//crossover junction endodeoxyribonuclease activity	GO:0000707//meiotic DNA recombinase assembly;GO:0000724//double-strand break repair via homologous recombination;GO:0006281//DNA repair;GO:0007131//reciprocal meiotic recombination;GO:0007140//male meiotic nuclear division;GO:0007143//female meiotic nuclear division;GO:0016444//somatic cell DNA recombination;GO:0045003//double-strand break repair via synthesis-dependent strand annealing;GO:005132…
Os01g0578200	3.16	3.17	3.32	0	0.09	0	35	33	36	0	1	0	PDCD2L	Similar to programmed cell death protein 2	-	-	-	-	GO:0005737//cytoplasm	-	-
Os01g0578500	0.81	0.48	0.64	7.76	6.37	7.02	18	10	14	167	135	167	SAF	F-box protein, Indica-Japonica hybrid male sterilit	-	-	-	-	-	GO:0005515//protein binding;GO:0016829//lyase activity	-
Os01g0578700	16.39	18.25	16.54	17.7	15.45	17.49	226	233	222	229	204	240	SAM	Similar to SaM+	-	-	-	-	GO:0005634//nucleus;GO:0030915//Smc5-Smc6 complex	GO:0008270//zinc ion binding;GO:0019789//SUMO transferase activity;GO:0046872//metal ion binding;GO:0061665//SUMO ligase activity	GO:0000724//double-strand break repair via homologous recombination;GO:0016925//protein sumoylation
Os01g0578800	0	0	0.05	0	0	0	0	0	1	0	0	0	Os_F0791	Conserved hypothetical protein	-	-	-	-	-	-	-
Os01g0579000	0	0	0	0	0	0	0	0	0	0	0	0	--	Conserved hypothetical protein	-	-	-	-	-	-	-
Os01g0579600	5.21	5.67	4.7	22.27	25.92	25.19	97	110	98	445	475	550	OsCBL9	Similar to Calcineurin B-like protein 9	-	-	-	-	-	GO:0005509//calcium ion binding	-
Os01g0579800	17.21	18.52	14.95	13.28	12.61	12.62	188	190	160	140	131	147	--	Conserved hypothetical protein	-	-	-	-	GO:0016020//membrane;GO:0016021//integral component of membrane	-	-
Os01g0579900	16.83	16.66	14.33	32.78	42.42	36.62	313	291	261	588	750	726	--	Esterase/lipase/thioesterase domain containing protein	-	-	-	-	-	-	-
Os01g0580000	8.74	12.9	10.12	10.08	11.54	11.05	212	301	234	241	265	286	--	Esterase/lipase/thioesterase domain containing protein	-	-	-	-	-	-	-
Os01g0580100	15.31	15.57	16.24	20.99	23.45	22.51	479	467	511	806	884	934	PIGB	Alg9-like mannosyltransferase family protein	Metabolism;Metabolism	Global and overview maps;Glycan biosynthesis and metabolism	ko01100//Metabolic pathways;ko00563//Glycosylphosphatidylinositol(GPI)-anchor biosynthesis	K05286;K05286	GO:0005783//endoplasmic reticulum;GO:0005789//endoplasmic reticulum membrane;GO:0016020//membrane;GO:0016021//integral component of membrane;GO:0090406//pollen tube	GO:0000026//alpha-1,2-mannosyltransferase activity;GO:0000030//mannosyltransferase activity;GO:0004376//glycolipid mannosyltransferase activity;GO:0016740//transferase activity;GO:0016757//transferase activity, transferring glycosyl groups	GO:0006506//GPI anchor biosynthetic process;GO:0009793//embryo development ending in seed dormancy;GO:0010183//pollen tube guidance;GO:0016255//attachment of GPI anchor to protein;GO:0097502//mannosylation
Os01g0580150	0	0	0	0	0	0	0	0	0	0	0	0	OsRLCK38	Similar to Protein kinase	-	-	-	-	GO:0005886//plasma membrane	GO:0004672//protein kinase activity;GO:0004674//protein serine/threonine kinase activity;GO:0005524//ATP binding	GO:0006468//protein phosphorylation;GO:0007166//cell surface receptor signaling pathway
Os01g0580200	48.16	49.72	48.56	41.98	39.17	41.79	2391	2318	2361	2010	1849	2212	OsBgal3	Similar to Beta-galactosidase precursor (EC 3.2.1.23) (Lactase)	-	-	-	-	GO:0005576//extracellular region;GO:0005618//cell wall;GO:0005773//vacuole;GO:0048046//apoplast	GO:0004553//hydrolase activity, hydrolyzing O-glycosyl compounds;GO:0004565//beta-galactosidase activity;GO:0016787//hydrolase activity;GO:0016798//hydrolase activity, acting on glycosyl bonds;GO:0030246//carbohydrate binding	GO:0005975//carbohydrate metabolic process;GO:0008152//metabolic process
Os01g0580300	0.49	0.26	0.67	4.02	4.16	3.25	12	6	16	94	96	84	--	Conserved hypothetical protein	Genetic Information Processing;Genetic Information Processing	Folding, sorting and degradation;Replication and repair	ko04120//Ubiquitin mediated proteolysis;ko03420//Nucleotide excision repair	K10609;K10609	-	-	-
Os01g0580400	0.11	0	0	0	0	0	3	0	0	0	0	0	OsHAP5J	Histone-fold domain containing protein	-	-	-	-	GO:0000786//nucleosome;GO:0005634//nucleus;GO:0005737//cytoplasm	GO:0000978//RNA polymerase II proximal promoter sequence-specific DNA binding;GO:0001228//DNA-binding transcription activator activity, RNA polymerase II-specific;GO:0003677//DNA binding;GO:0046982//protein heterodimerization activity	GO:0006355//regulation of transcription, DNA-templated;GO:0045944//positive regulation of transcription by RNA polymerase II
Os01g0580500	10.41	10.57	9.36	4.95	3.71	4.73	192	183	169	88	65	93	ACO7	ACC oxidase, Ethylene biosynthesi	Metabolism;Metabolism;Metabolism	Global and overview maps;Global and overview maps;Amino acid metabolism	ko01100//Metabolic pathways;ko01110//Biosynthesis of secondary metabolites;ko00270//Cysteine and methionine metabolism	K05933;K05933;K05933	-	GO:0016491//oxidoreductase activity;GO:0046872//metal ion binding	GO:0055114//oxidation-reduction process
Os01g0580800	0.86	1.05	1.17	1.92	2.32	2.19	34	39	45	73	87	92	CHUP1	Similar to submergence induced protein SI397	-	-	-	-	GO:0009707//chloroplast outer membrane	-	GO:0009658//chloroplast organization
Os01g0581300	3.76	6.64	4.72	7.26	6.78	4.92	109	181	134	203	187	152	OsLCYe	Similar to Lycopene epsilon-cyclase (Fragment)	Metabolism;Metabolism;Metabolism	Global and overview maps;Global and overview maps;Metabolism of terpenoids and polyketides	ko01100//Metabolic pathways;ko01110//Biosynthesis of secondary metabolites;ko00906//Carotenoid biosynthesis	K06444;K06444;K06444	GO:0016020//membrane;GO:0016021//integral component of membrane	GO:0016491//oxidoreductase activity;GO:0016705//oxidoreductase activity, acting on paired donors, with incorporation or reduction of molecular oxygen;GO:0045435//lycopene epsilon cyclase activity	GO:0006744//ubiquinone biosynthetic process;GO:0016117//carotenoid biosynthetic process;GO:0016120//carotene biosynthetic process;GO:0016123//xanthophyll biosynthetic process;GO:0055114//oxidation-reduction process
Os01g0581400	1.52	1.48	1.42	0.4	0.48	0.32	67	61	61	17	20	15	OsRLCK39	Serine/threonine protein kinase-related domain containing protein	-	-	-	-	-	GO:0004672//protein kinase activity;GO:0005524//ATP binding	GO:0006468//protein phosphorylation
Os01g0581800	0.15	0.12	0.08	0.2	0.16	0.11	4	3	2	5	4	3	--	Hypothetical conserved gene	-	-	-	-	-	-	-
Os01g0581900	6.49	9.04	8.34	6.52	6.78	6.96	286	374	360	277	284	327	--	Conserved hypothetical protein	-	-	-	-	-	-	-
Os01g0582400	46.37	44.7	45.43	36.23	37.42	39.1	1405	1272	1348	1059	1078	1263	OsCYP57	Similar to Multidomain cyclophilin type peptidyl-prolyl cis-trans isomerase	-	-	-	-	-	GO:0003755//peptidyl-prolyl cis-trans isomerase activity;GO:0016853//isomerase activity	GO:0000413//protein peptidyl-prolyl isomerization;GO:0006457//protein folding
Os01g0582600	122.84	24.98	37.1	14.41	19.3	13.17	4111	785	1216	465	614	470	--	Phospholipase A2, active site domain containing protein	-	-	-	-	-	GO:0046872//metal ion binding	-
Os01g0583100	107.74	102.58	95.14	84.43	65.96	51.36	2625	2347	2270	1984	1528	1334	OsPP2C06/OsABI2	Similar to Protein phosphatase 2C	Environmental Information Processing;Environmental Information Processing	Signal transduction;Signal transduction	ko04075//Plant hormone signal transduction;ko04016//MAPK signaling pathway - plant	K14497;K14497	-	GO:0003824//catalytic activity;GO:0004722//protein serine/threonine phosphatase activity;GO:0043169//cation binding	GO:0006470//protein dephosphorylation
Os01g0583200	30.16	30.71	29.82	31.55	32.75	31.59	597	561	577	594	610	660	UBA1C	Zinc finger, C2H2, LYAR-type domain containing protein	-	-	-	-	GO:0005634//nucleus;GO:0005730//nucleolus	GO:0003676//nucleic acid binding;GO:0003677//DNA binding;GO:0008270//zinc ion binding;GO:0046872//metal ion binding	GO:0000122//negative regulation of transcription by RNA polymerase II;GO:0006364//rRNA processing
Os01g0583300	4.57	5.13	5.4	8.65	9.72	9.55	127	134	147	232	257	283	Os_F0727	Zinc finger, C2H2, LYAR-type domain containing protein	-	-	-	-	GO:0005634//nucleus;GO:0005730//nucleolus	GO:0003677//DNA binding;GO:0005515//protein binding;GO:0046872//metal ion binding	GO:0000122//negative regulation of transcription by RNA polymerase II;GO:0006364//rRNA processing
Os01g0583525	0	0	0	0	0	0.21	0	0	0	0	0	2	--	Hypothetical gene	-	-	-	-	-	-	-
Os01g0583600	0.1	0	0	0	0.06	0.05	2	0	0	0	1	1	--	Conserved hypothetical protein	-	-	-	-	-	-	-
Os01g0583700	0	0	0	0	0	0	0	0	0	0	0	0	OsSTA17	Similar to predicted protein	Genetic Information Processing	Translation	ko03013//RNA transport	K03243	-	GO:0003743//translation initiation factor activity	GO:0006413//translational initiation
Os01g0583900	0.37	0.38	0.22	0.07	0.21	0.14	17	16	10	3	9	7	CTHT_0029840	Similar to Translation initiation factor	Genetic Information Processing	Translation	ko03013//RNA transport	K03243	-	-	-
Os01g0584032	0	0	0	0	0	0	0	0	0	0	0	0	--	Similar to skin secretory protein xP2	-	-	-	-	-	-	-
Os01g0584100	0.15	0.32	0	0.24	0	0.07	2	4	0	3	0	1	--	Similar to hydroxyproline-rich glycoprotein family protein	-	-	-	-	-	-	-
Os01g0584200	0	0	0.18	0	0	0	0	0	7.11	0	0	0	XI-1	Similar to Myosin XI-K headless derivative (Fragment)	-	-	-	-	GO:0005737//cytoplasm;GO:0015629//actin cytoskeleton;GO:0031982//vesicle	GO:0000146//microfilament motor activity;GO:0030898//actin-dependent ATPase activity;GO:0051015//actin filament binding	GO:0007015//actin filament organization;GO:0030050//vesicle transport along actin filament
Os01g0584250	9.62	5.91	6.89	7.3	3.57	5.56	425	245	297.89	311	150	262	--	Hypothetical gene	-	-	-	-	-	-	-
Os01g0584300	10.81	13.8	11.28	13.27	11.37	20.66	136	163	139	161	136	277	--	Conserved hypothetical protein	-	-	-	-	-	-	-
Os01g0586801	0	0	0	0	0	0	0	0	0	0	0	0	--	Similar to Maturase K (Fragment)	-	-	-	-	GO:0016020//membrane;GO:0016021//integral component of membrane	-	-
Os01g0587000	70.34	67.08	63.03	67.97	69.47	75.42	1705	1527	1496	1589	1601	1949	Os01g0587000	Similar to Vacuolar ATP synthase subunit d (EC 3.6.3.14) (V-ATPase d subunit) (Vacuolar proton pump d subunit) (V-ATPase 41 KDa accessory protein) (DVA41)	Metabolism;Metabolism;Cellular Processes	Global and overview maps;Energy metabolism;Transport and catabolism	ko01100//Metabolic pathways;ko00190//Oxidative phosphorylation;ko04145//Phagosome	K02146;K02146;K02146	GO:0005765//lysosomal membrane;GO:0016471//vacuolar proton-transporting V-type ATPase complex;GO:0033179//proton-transporting V-type ATPase, V0 domain	GO:0008553//proton-exporting ATPase activity, phosphorylative mechanism;GO:0015078//proton transmembrane transporter activity;GO:0046961//proton-transporting ATPase activity, rotational mechanism	GO:0006811//ion transport;GO:0007034//vacuolar transport;GO:0007035//vacuolar acidification;GO:0015991//ATP hydrolysis coupled proton transport;GO:1902600//proton transmembrane transport
Os01g0587150	0.01	0	0.06	0.23	0	0	0.21	0	1.78	7.38	0	0	--	Hypothetical protein	-	-	-	-	-	-	-
Os01g0587300	0.41	1.62	1.1	0.32	0.64	0.8	20.79	77	54.22	15.62	31	43	QKY	Similar to C2 domain-containing protein	-	-	-	-	GO:0005829//cytosol;GO:0005886//plasma membrane;GO:0009506//plasmodesma;GO:0016020//membrane;GO:0016021//integral component of membrane	GO:0016757//transferase activity, transferring glycosyl groups	GO:0009911//positive regulation of flower development;GO:0099402//plant organ development
Os01g0587400	0.04	0.07	0.02	0.02	0.28	0.16	2	3	1	1	12	8	At2g19130	Serine/threonine protein kinase-related domain containing protein	-	-	-	-	GO:0005886//plasma membrane;GO:0016020//membrane;GO:0016021//integral component of membrane	GO:0000166//nucleotide binding;GO:0004672//protein kinase activity;GO:0004674//protein serine/threonine kinase activity;GO:0005524//ATP binding;GO:0016301//kinase activity;GO:0016740//transferase activity	GO:0006468//protein phosphorylation;GO:0016310//phosphorylation;GO:0048544//recognition of pollen
Os01g0587500	0.1	0.31	0.2	0.3	0.2	0.45	1	3	2	3	2	5	--	Heat shock protein Hsp20 domain containing protein	-	-	-	-	GO:0016021//integral component of membrane	-	-
Os01g0588700	61.88	58.01	57.46	48.76	47.41	46.8	1554	1368	1413	1181	1132	1253	yju2	Protein of unknown function DUF572 family protein	-	-	-	-	GO:0071006//U2-type catalytic step 1 spliceosome	-	GO:0000398//mRNA splicing, via spliceosome;GO:0008380//RNA splicing
Os01g0588800	24.41	27.99	26.75	20.09	20.76	22.47	816	879	876	648	660	801	midA	Protein of unknown function DUF185 family protein	-	-	-	-	GO:0005739//mitochondrion	GO:0008168//methyltransferase activity;GO:0008270//zinc ion binding;GO:0016740//transferase activity;GO:0035243//protein-arginine omega-N symmetric methyltransferase activity	GO:0019918//peptidyl-arginine methylation, to symmetrical-dimethyl arginine;GO:0032259//methylation;GO:0032981//mitochondrial respiratory chain complex I assembly
Os01g0588900	6.36	8.32	9.19	11.62	11.11	10.95	117	145	167	207	196	216	LOG1	Cytokinin-activating enzyme, Bioactive cytokinin synthesi	-	-	-	-	GO:0005634//nucleus;GO:0005737//cytoplasm;GO:0005829//cytosol;GO:0016020//membrane;GO:0016021//integral component of membrane	GO:0016787//hydrolase activity;GO:0016799//hydrolase activity, hydrolyzing N-glycosyl compounds	GO:0009691//cytokinin biosynthetic process;GO:0048509//regulation of meristem development
Os01g0589000	6.26	8.21	6.86	14.7	16.88	14.79	178	219	191	403	456	448	PDE338	Nucleic acid-binding, OB-fold domain containing protein	Genetic Information Processing	Translation	ko03010//Ribosome	K02945	GO:0005840//ribosome	GO:0003676//nucleic acid binding	-
Os01g0589100	9.64	5.71	6.73	7.33	5.52	7.09	79	44	54	58	43	62	--	Conserved hypothetical protein	-	-	-	-	-	-	-
Os01g0589200	0.13	0.27	0.19	0.86	0.13	0.83	2	4	3	13	2	14	DDB_G0268948	Similar to Embryo-abundant protein EMB-like	-	-	-	-	-	-	-
Os01g0589300	23.87	18.77	17.97	25.49	23.03	26.18	631	441	471	658	586	747	SMH2	Similar to Single myb histone 1	-	-	-	-	GO:0000781//chromosome, telomeric region;GO:0000786//nucleosome;GO:0005634//nucleus;GO:0005730//nucleolus;GO:0042025//host cell nucleus	GO:0003677//DNA binding	GO:0006334//nucleosome assembly
Os01g0589400	1.41	1.08	1.17	1.83	2.42	1.33	32	23	26	40	52	32	--	Pentatricopeptide repeat domain containing protein	-	-	-	-	-	GO:0005515//protein binding	GO:0009451//RNA modification
Os01g0589500	61.8	66.08	61.47	59.69	58.31	60.4	1041	1040	1024	964	930	1096	--	Uncharacterised conserved protein UCP009193 domain containing protein	-	-	-	-	-	-	-
Os01g0589700	31.23	34.96	34.32	31.57	37.8	41.14	643	676	692	627	740	903	--	Conserved hypothetical protein	-	-	-	-	-	-	GO:0009642//response to light intensity
Os01g0589800	0.63	0.22	0.43	0	0.44	0	3	1	2	0	2	0	OHP2	Similar to OHP2	-	-	-	-	GO:0009535//chloroplast thylakoid membrane;GO:0009536//plastid	-	GO:0015979//photosynthesis
Os01g0589900	2.41	2.63	3.86	3.38	3.47	4.19	122	125	191	165	167	226	PCMP-H35	Pentatricopeptide repeat domain containing protein	-	-	-	-	-	GO:0005515//protein binding;GO:0008270//zinc ion binding	GO:0009451//RNA modification
Os01g0590100	0	0	0	0.18	0.18	0.08	0	0	0	2	2	1	--	Conserved hypothetical protein	-	-	-	-	-	-	-
Os01g0590200	64.96	60.21	56.64	44.57	49.03	48	1682	1464	1436	1113	1207	1325	--	Conserved hypothetical protein	-	-	-	-	-	-	-
Os01g0590300	0	0	0	0.09	0	0	0	0	0	1	0	0	--	Hypothetical protein	-	-	-	-	-	-	-
Os01g0590700	38.68	31.98	34.87	46.61	56.01	54.8	1150	891	1024	1583	1788	2028	FTSH9	Peptidase M41 domain containing protein	-	-	-	-	GO:0005739//mitochondrion;GO:0009941//chloroplast envelope	GO:0000166//nucleotide binding;GO:0004176//ATP-dependent peptidase activity;GO:0004222//metalloendopeptidase activity;GO:0005524//ATP binding;GO:0008233//peptidase activity	GO:0006508//proteolysis
Os01g0590800	0	0	0	0	0.38	0.43	0	0	0	0	4	5	--	Conserved hypothetical protein	-	-	-	-	-	-	-
Os01g0590900	25.78	24.27	24.94	23.8	24.57	24.45	630	557	597	561	571	637	AFC3	Similar to Serine/threonine-protein kinase AFC3	-	-	-	-	-	GO:0004672//protein kinase activity;GO:0004674//protein serine/threonine kinase activity;GO:0005524//ATP binding	GO:0006468//protein phosphorylation;GO:0046777//protein autophosphorylation
Os01g0591000	12.5	12.37	14.81	5.69	4.45	2.95	341.82	320.55	394.99	147.81	114	88	ALDH1A	Aldehyde/histidinol dehydrogenase domain containing protein	Metabolism	Biosynthesis of other secondary metabolites	ko00940//Phenylpropanoid biosynthesis	K12355	-	GO:0004029//aldehyde dehydrogenase (NAD) activity;GO:0016491//oxidoreductase activity;GO:0016620//oxidoreductase activity, acting on the aldehyde or oxo group of donors, NAD or NADP as acceptor	GO:0055114//oxidation-reduction process
Os01g0591250	0.93	1.21	1.21	0.3	0.1	1.2	10.18	12.45	13.01	3.19	1	14	--	Hypothetical protein	-	-	-	-	GO:0016020//membrane;GO:0016021//integral component of membrane	-	-
Os01g0591300	0.26	0.1	0.03	0.31	0.04	0.31	8	3	1	9	1	10	OsALDH2C1	Similar to Cytosolic aldehyde dehydrogenase RF2D	Metabolism	Biosynthesis of other secondary metabolites	ko00940//Phenylpropanoid biosynthesis	K12355	-	GO:0004029//aldehyde dehydrogenase (NAD) activity;GO:0016491//oxidoreductase activity;GO:0016620//oxidoreductase activity, acting on the aldehyde or oxo group of donors, NAD or NADP as acceptor	GO:0055114//oxidation-reduction process
Os01g0592500	0	0	0.29	0	0.3	0.18	0	0	3	0	3	2	OsAGP15	Protein of unknown function DUF1070 family protein	-	-	-	-	GO:0016021//integral component of membrane	-	-
Os01g0592900	14.88	12.35	12.47	15.88	17.33	15.86	835	647	684	858	923	947	RTEL1	Similar to regulator of telomere elongation helicase 1	-	-	-	-	GO:0005634//nucleus;GO:0005739//mitochondrion	GO:0003676//nucleic acid binding;GO:0003677//DNA binding;GO:0003678//DNA helicase activity;GO:0004003//ATP-dependent DNA helicase activity;GO:0004386//helicase activity;GO:0005524//ATP binding;GO:0016818//hydrolase activity, acting on acid anhydrides, in phosphorus-containing anhydrides;GO:0046872//metal ion binding;GO:0051539//4 iron, 4 sulfur cluster binding;GO:0070182//DNA polymerase binding	GO:0000723//telomere maintenance;GO:0000725//recombinational repair;GO:0006139//nucleobase-containing compound metabolic process;GO:0006260//DNA replication;GO:0006281//DNA repair;GO:0006310//DNA recombination;GO:0009555//pollen development;GO:0010569//regulation of double-strand break repair via homologous recombination;GO:0032508//DNA duplex unwinding;GO:0036297//interstrand cross-link repair;G…
Os01g0593000	27.73	26.62	26.2	27.14	28.23	22.83	376	339	348	355	364	330	--	Similar to predicted protein	-	-	-	-	-	-	-
Os01g0593100	1.24	1.02	1.17	0.2	0.2	0.36	13	10	12	2	2	4	--	Similar to ZCW7	-	-	-	-	-	-	-
Os01g0593200	28.16	36.72	30.79	30.86	28.44	26.1	579	709	620	612	556	572	FLZ10	Protein of unknown function DUF581 family protein	-	-	-	-	-	-	-
Os01g0593500	15.38	16.26	15.71	18.49	18.29	17.88	276	274	276	320	312	342	rplY	Ribosomal protein L25 family protein	Genetic Information Processing	Translation	ko03010//Ribosome	K02897	GO:0005840//ribosome;GO:0022625//cytosolic large ribosomal subunit	GO:0003735//structural constituent of ribosome;GO:0008097//5S rRNA binding	GO:0006412//translation
Os01g0593600	20.92	20.62	19.49	17.98	15.51	15.87	455	421	415	377	320.62	368	sys1	Similar to Protein SYS1	-	-	-	-	GO:0005802//trans-Golgi network;GO:0005829//cytosol;GO:0016020//membrane;GO:0016021//integral component of membrane;GO:0030173//integral component of Golgi membrane	-	GO:0006895//Golgi to endosome transport;GO:0034067//protein localization to Golgi apparatus;GO:0043001//Golgi to plasma membrane protein transport
Os01g0593700	0	0	0	0	0	0	0	0	0	0	0	0	OsSultr3	Sulphate transporter domain containing protein	-	-	-	-	GO:0005887//integral component of plasma membrane;GO:0016020//membrane;GO:0016021//integral component of membrane	GO:0008271//secondary active sulfate transmembrane transporter activity;GO:0015116//sulfate transmembrane transporter activity;GO:0015301//anion:anion antiporter activity	GO:0008272//sulfate transport;GO:0055085//transmembrane transport;GO:1902358//sulfate transmembrane transport
Os01g0593900	0	0	0	0	0	0	0	0	0	0	0	0	--	Hypothetical protein	-	-	-	-	-	-	-
Os01g0594300	0.03	0.07	0.1	0.1	0.14	0.09	1	2	3	3	4	3	LRX6	Similar to leucine-rich repeat family protein / extensin family protein	-	-	-	-	-	GO:0005515//protein binding	-
Os01g0594500	0	0.07	0	0	0.07	0	0	1	0	0	1	0	--	Conserved hypothetical protein	-	-	-	-	-	-	-
Os01g0594600	0.28	0.44	0.37	0.77	0.51	1.28	11	16	13.95	28.98	19	53	--	Similar to cDNA clone:J013022N21, full insert sequence	-	-	-	-	GO:0016020//membrane;GO:0016021//integral component of membrane	-	-
Os01g0594650	0	0	0	0	0	0	0	0	0	0	0	0	--	Ribosome maturation factor RimP domain containing protein	-	-	-	-	-	-	-
Os01g0594800	0	0.16	0.05	0	0	0.05	0	3	1	0	0	1	--	Similar to D-amino acid oxidase	-	-	-	-	-	GO:0016491//oxidoreductase activity	GO:0055114//oxidation-reduction process
Os01g0594900	0	0	0	0	0	0	0	0	0	0	0	0	--	Conserved hypothetical protein	-	-	-	-	-	-	-
Os01g0595001	0	0	0	0	0	0	0	0	0	0	0	0	--	Conserved hypothetical protein	-	-	-	-	-	-	-
Os01g0595100	39.28	37.33	38.72	37.07	39.5	40.17	1617	1443	1561	1472	1546	1763	MLN51	Hypothetical conserved gene	-	-	-	-	GO:0005634//nucleus;GO:0005737//cytoplasm	GO:0003723//RNA binding	GO:0000184//nuclear-transcribed mRNA catabolic process, nonsense-mediated decay;GO:0006397//mRNA processing;GO:0006417//regulation of translation;GO:0008380//RNA splicing;GO:0051028//mRNA transport
Os01g0595201	0	0	0	0	0	0	0	0	0	0	0	0	NAKR2	Similar to metal ion binding protein	-	-	-	-	-	GO:0046872//metal ion binding	GO:0030001//metal ion transport
Os01g0595300	13.05	14.73	11.72	14.07	13.57	13.08	349	370	307	363	345	373	--	MULE transposase, conserved domain domain containing protein	-	-	-	-	-	GO:0008270//zinc ion binding	-
Os01g0595400	17.31	18.04	14.94	17.42	15.16	16.44	239	234	202	232	199	242	--	Protein of unknown function DUF538 family protein	-	-	-	-	-	-	-
Os01g0595600	0	0	0	0	0	0	0	0	0	0	0	0	D14	Alpha/beta hydrolase fold-1 domain containing protein	-	-	-	-	-	GO:0016787//hydrolase activity	-
Os01g0595725	0.46	0.61	0.65	0.42	0.36	0.75	8	10	11	7	6	14	--	Hypothetical protein	-	-	-	-	-	-	-
Os01g0595800	0	0	0	0.17	0	0	0	0	0	1	0	0	OsFbox022	FBD domain containing protein	-	-	-	-	-	-	-
Os01g0595900	4.37	4.07	3.45	3.28	3.65	2.27	184	161	142	133	146	102	OsFbox023	Cyclin-like F-box domain containing protein	-	-	-	-	-	GO:0005515//protein binding;GO:0016829//lyase activity	-
Os01g0596001	0	0	0	0	0	0	0	0	0	0	0	0	--	Hypothetical protein	-	-	-	-	-	-	-
Os01g0596100	7.3	8.9	10.13	6.25	6.76	6.85	201	230	273.04	166	177	201	OsFbox025	Cyclin-like F-box domain containing protein	-	-	-	-	-	GO:0005515//protein binding;GO:0016829//lyase activity	-
Os01g0596201	0	0	0.2	0	0	0	0	0	4.96	0	0	0	--	Hypothetical protein	-	-	-	-	-	-	-
Os01g0596300	9.63	10.18	9.48	9.58	10.13	7.74	252.81	251	243.76	242.7	252.96	216.71	OsFbox026	Cyclin-like F-box domain containing protein	-	-	-	-	-	GO:0005515//protein binding;GO:0016829//lyase activity	-
Os01g0596425	0.16	0	0.4	0.09	0.25	0.08	4.19	0	10.24	2.3	6.04	2.29	--	Hypothetical protein	-	-	-	-	-	-	-
Os01g0596500	0	0.1	0	0	0	0.09	0	1	0	0	0	1	OsFbox027	Conserved hypothetical protein	-	-	-	-	-	-	-
Os01g0596600	0	0	0	0	0.06	0	0	0	0	0	1	0	--	FBD domain containing protein	-	-	-	-	-	-	-
Os01g0596700	0	0	0	0	0	0	0	0	0	0	0	0	--	FBD domain containing protein	-	-	-	-	-	GO:0016829//lyase activity	-
Os01g0597400	0	0	0	0	0	0	0	0	0	0	0	0	OsATL16	Amino acid transporter, transmembrane domain containing protein	-	-	-	-	GO:0005774//vacuolar membrane;GO:0005886//plasma membrane;GO:0016020//membrane;GO:0016021//integral component of membrane	GO:0015171//amino acid transmembrane transporter activity	GO:0003333//amino acid transmembrane transport;GO:0006865//amino acid transport
Os01g0597600	0	0.14	0	0	0	0.04	0	3	0	0	0	1	OsATL15	Amino acid transporter, transmembrane domain containing protein	-	-	-	-	GO:0005774//vacuolar membrane;GO:0005886//plasma membrane;GO:0016020//membrane;GO:0016021//integral component of membrane	GO:0015171//amino acid transmembrane transporter activity	GO:0003333//amino acid transmembrane transport;GO:0006865//amino acid transport
Os01g0597701	0	0	0	0	0	0	0	0	0	0	0	0	--	Hypothetical conserved gene	-	-	-	-	-	-	-
Os01g0597800	0.1	0	0	0	0.03	0	3	0	0	0	1	0	TOGT1	UDP-glucuronosyl/UDP-glucosyltransferase family protein	Metabolism;Metabolism	Global and overview maps;Biosynthesis of other secondary metabolites	ko01110//Biosynthesis of secondary metabolites;ko00940//Phenylpropanoid biosynthesis	K23260;K23260	GO:0016020//membrane;GO:0016021//integral component of membrane;GO:0043231//intracellular membrane-bounded organelle	GO:0008194//UDP-glycosyltransferase activity;GO:0016740//transferase activity;GO:0016757//transferase activity, transferring glycosyl groups;GO:0016758//transferase activity, transferring hexosyl groups;GO:0080043//quercetin 3-O-glucosyltransferase activity;GO:0080044//quercetin 7-O-glucosyltransferase activity	-
Os01g0598000	0.07	0.07	0.07	0	0	0	1	1	1	0	0	0	TOGT1	Similar to UDP-glycosyltransferase UGT703A5	Metabolism;Metabolism	Global and overview maps;Biosynthesis of other secondary metabolites	ko01110//Biosynthesis of secondary metabolites;ko00940//Phenylpropanoid biosynthesis	K23260;K23260	GO:0043231//intracellular membrane-bounded organelle	GO:0008194//UDP-glycosyltransferase activity;GO:0016740//transferase activity;GO:0016757//transferase activity, transferring glycosyl groups;GO:0016758//transferase activity, transferring hexosyl groups;GO:0080043//quercetin 3-O-glucosyltransferase activity;GO:0080044//quercetin 7-O-glucosyltransferase activity	-
Os01g0598200	1.37	1.21	0.64	1	1.74	0.64	24	20	11	17	29	12	OsCBL5	Similar to Calcineurin B-like protein 8	-	-	-	-	-	GO:0005509//calcium ion binding;GO:0046872//metal ion binding	-
Os01g0598400	1.38	1.29	2.65	1.68	1.14	1.3	41	36	77	48	32	41	OsFbox028	Cyclin-like F-box domain containing protein	-	-	-	-	-	GO:0005515//protein binding	-
Os01g0598600	61.33	47.77	41.97	52.23	50.46	53.76	1540	1087	1051	1277	1200	1440	APF2	Peptidase A1 domain containing protein	-	-	-	-	-	GO:0003677//DNA binding;GO:0004190//aspartic-type endopeptidase activity	GO:0006508//proteolysis;GO:0030163//protein catabolic process
Os01g0598900	62.14	61.2	75.3	56.22	58.76	60.88	947.27	876.15	1124.09	826.68	851.63	989.35	NCS6	Cytoplasmic tRNA 2-thiolation protein 1	Genetic Information Processing	Folding, sorting and degradation	ko04122//Sulfur relay system	K14168	GO:0002144//cytosolic tRNA wobble base thiouridylase complex	GO:0000049//tRNA binding;GO:0016740//transferase activity	GO:0002098//tRNA wobble uridine modification;GO:0002143//tRNA wobble position uridine thiolation;GO:0008033//tRNA processing;GO:0034227//tRNA thio-modification
Os01g0599550	1.05	0.88	0.72	1.04	0.48	1.2	42	33	28	40	18	51	--	Hypothetical gene	-	-	-	-	-	-	-
Os01g0599900	0	0	0	0	0	0	0	0	0	0	0	0	SUN3	Similar to membrane protein-like	-	-	-	-	GO:0005737//cytoplasm;GO:0016020//membrane	-	GO:0034975//protein folding in endoplasmic reticulum
Os01g0600000	35.23	40.42	39.6	39.27	47.51	40.23	386	416	425	415	495	470	--	Similar to Copia-like retroelement pol polyprotein	Metabolism;Metabolism	Global and overview maps;Energy metabolism	ko01100//Metabolic pathways;ko00190//Oxidative phosphorylation	K02140;K02140	GO:0000276//mitochondrial proton-transporting ATP synthase complex, coupling factor F(o);GO:0005739//mitochondrion;GO:0016020//membrane;GO:0045263//proton-transporting ATP synthase complex, coupling factor F(o)	GO:0015078//proton transmembrane transporter activity	GO:0006811//ion transport;GO:0015986//ATP synthesis coupled proton transport;GO:0099132//ATP hydrolysis coupled cation transmembrane transport
Os01g0600200	44.68	39.22	44.71	42.96	49.31	46.59	1542	1271	1511	1430	1618	1714	OsI_006296	Ser/Thr specific protein phosphatase 2A B regulatory subunit beta isoform	Genetic Information Processing	Translation	ko03015//mRNA surveillance pathway	K04354	GO:0000159//protein phosphatase type 2A complex;GO:0005829//cytosol	GO:0005515//protein binding;GO:0019888//protein phosphatase regulator activity	GO:0000278//mitotic cell cycle;GO:0043666//regulation of phosphoprotein phosphatase activity;GO:0070262//peptidyl-serine dephosphorylation
Os01g0600300	64.03	65.56	70.5	77.87	88.3	75.86	1813	1798	1986	2187	2439	2323	--	Conserved hypothetical protein	-	-	-	-	-	-	-
Os01g0600400	8.53	9.48	8.79	9.05	7.87	8.58	234.95	245.27	237.31	240.52	206.28	252.17	PCMP-H22	Pentatricopeptide repeat domain containing protein	-	-	-	-	GO:0043231//intracellular membrane-bounded organelle	GO:0003723//RNA binding;GO:0005515//protein binding	GO:0009451//RNA modification
Os01g0600500	14.54	7.78	8.13	7.01	9.21	10.28	330.05	165.73	180.69	153.48	198.72	248.83	At4g29530	Similar to Phosphoethanolamine/phosphocholine phosphatase	Metabolism;Metabolism	Global and overview maps;Metabolism of cofactors and vitamins	ko01100//Metabolic pathways;ko00750//Vitamin B6 metabolism	K13248;K13248	-	GO:0016791//phosphatase activity;GO:0046872//metal ion binding	GO:0016311//dephosphorylation
Os01g0600900	41.99	76.25	31.89	19.77	23.76	20.67	662.65	1151.61	479	302.56	377	340.84	CAB2R	Chlorophyll a-b binding protein 2, chloroplast precursor (LHCII type I CAB-2) (LHCP)	Metabolism;Metabolism	Global and overview maps;Energy metabolism	ko01100//Metabolic pathways;ko00196//Photosynthesis - antenna proteins	K08912;K08912	GO:0009507//chloroplast;GO:0009522//photosystem I;GO:0009523//photosystem II;GO:0009535//chloroplast thylakoid membrane;GO:0009536//plastid;GO:0009579//thylakoid;GO:0009941//chloroplast envelope;GO:0010287//plastoglobule;GO:0016020//membrane;GO:0016021//integral component of membrane	GO:0016168//chlorophyll binding;GO:0046872//metal ion binding	GO:0009416//response to light stimulus;GO:0009765//photosynthesis, light harvesting;GO:0009768//photosynthesis, light harvesting in photosystem I;GO:0015979//photosynthesis;GO:0018298//protein-chromophore linkage
Os01g0601000	0.07	0.04	0	0.23	0	0	2	1	0	6	0	0	OsEnS-10	Mg2+ transporter protein, CorA-like/Zinc transport protein ZntB domain containing protein	-	-	-	-	GO:0016020//membrane;GO:0016021//integral component of membrane	GO:0046873//metal ion transmembrane transporter activity	GO:0030001//metal ion transport;GO:0055085//transmembrane transport
Os01g0601200	0.79	1.2	0.8	0.7	1.18	1.16	14	20	14	12	20	22	OsRLCK41	Similar to Protein kinase family protein	-	-	-	-	GO:0005886//plasma membrane	GO:0000166//nucleotide binding;GO:0004672//protein kinase activity;GO:0004674//protein serine/threonine kinase activity;GO:0004675//transmembrane receptor protein serine/threonine kinase activity;GO:0005524//ATP binding;GO:0016301//kinase activity;GO:0016740//transferase activity	GO:0006468//protein phosphorylation;GO:0016310//phosphorylation
Os01g0601625	0.93	1.05	1.33	1.14	1.67	1.31	49	52	69	58	84	74	--	Leucine rich repeat, N-terminal domain containing protein	-	-	-	-	GO:0016021//integral component of membrane	GO:0005515//protein binding	-
Os01g0601651	1.48	0.92	0.97	0.62	0.38	0.72	45.35	26.34	29.19	18.38	11.16	23.59	DIR11	Plant disease resistance response protein domain containing protein	-	-	-	-	GO:0005576//extracellular region;GO:0048046//apoplast	-	-
Os01g0601675	0.21	0.56	0.12	0.03	0.18	0.19	10.65	26.66	5.81	1.62	8.84	10.41	--	Leucine-rich repeat, N-terminal domain containing protein	-	-	-	-	GO:0016021//integral component of membrane	GO:0005515//protein binding	-
Os01g0601700	1.19	0.67	0.62	0	0	0	57	30	29	0	0	0	--	Leucine-rich repeat domain containing protein	-	-	-	-	-	GO:0005515//protein binding	-
Os01g0602200	0	0	0	3.63	3.6	4.01	0	0	0	44.15	43.25	53.91	CYP72A31	Cytochrome P450 monooxygenase, Tolerance to acetolactate synthase-inhibiting herbicides (pseudogene	-	-	-	-	GO:0016021//integral component of membrane	GO:0004497//monooxygenase activity;GO:0005506//iron ion binding;GO:0016491//oxidoreductase activity;GO:0016705//oxidoreductase activity, acting on paired donors, with incorporation or reduction of molecular oxygen;GO:0020037//heme binding;GO:0046872//metal ion binding	GO:0055114//oxidation-reduction process
Os01g0602400	0.11	0.19	0.33	0.29	0.22	0.1	3	5	9	8	6	3	OsCYP72A32	Similar to Cytochrome P450 monooxygenase CYP72A5 (Fragment)	-	-	-	-	GO:0016020//membrane;GO:0016021//integral component of membrane	GO:0004497//monooxygenase activity;GO:0005506//iron ion binding;GO:0016491//oxidoreductase activity;GO:0016705//oxidoreductase activity, acting on paired donors, with incorporation or reduction of molecular oxygen;GO:0020037//heme binding;GO:0046872//metal ion binding	GO:0055114//oxidation-reduction process
Os01g0602433	0	0	0	0	0	0	0	0	0	0	0	0	--	Hypothetical protein	-	-	-	-	-	-	-
Os01g0602466	0	0.04	0	0.12	0	0	0	1	0	3	0	0	--	Hypothetical protein	-	-	-	-	-	-	-
Os01g0602500	0	0	0	0	0.06	0.05	0	0	0	0	1	1	CYP72A225	Cytochrome P450 family protein	-	-	-	-	GO:0016021//integral component of membrane	GO:0004497//monooxygenase activity;GO:0005506//iron ion binding;GO:0016705//oxidoreductase activity, acting on paired donors, with incorporation or reduction of molecular oxygen;GO:0020037//heme binding	GO:0055114//oxidation-reduction process
Os05g0100016	0.3	0	0	0.1	0.42	0.19	3	0	0	1	4	2	--	Hypothetical conserved gene	-	-	-	-	-	-	-
Os05g0100100	2.85	3.46	3.12	10.43	11	8.92	57	65	61	201	209	190	--	Similar to cDNA clone:006-204-G09, full insert sequence	-	-	-	-	-	-	-
Os05g0100500	38.15	43.6	46.58	48.45	40.03	50.46	858	921	1026	1051	856	1210	SNL4	Similar to Debaryomyces hansenii chromosome F of strain CBS767 of Debaryomyces hansenii	-	-	-	-	GO:0000118//histone deacetylase complex;GO:0000785//chromatin;GO:0005634//nucleus	GO:0003714//transcription corepressor activity;GO:0004407//histone deacetylase activity	GO:0000122//negative regulation of transcription by RNA polymerase II;GO:0006355//regulation of transcription, DNA-templated;GO:0016575//histone deacetylation
Os05g0100600	0.65	0.43	0.61	0.62	0.45	0.52	19	12	17	17	12	17	ALA9	Similar to aminophospholipid ATPase	-	-	-	-	GO:0000139//Golgi membrane;GO:0005802//trans-Golgi network;GO:0005886//plasma membrane;GO:0016020//membrane;GO:0016021//integral component of membrane	GO:0000166//nucleotide binding;GO:0000287//magnesium ion binding;GO:0004012//phospholipid-translocating ATPase activity;GO:0005524//ATP binding	GO:0015914//phospholipid transport;GO:0034204//lipid translocation;GO:0045332//phospholipid translocation;GO:0048194//Golgi vesicle budding
Os05g0100700	21.76	20.14	23.43	23.09	26.34	23.37	490.05	421.75	537.26	480.15	563.9	563.14	OsRLCK175	Hypothetical conserved gene	-	-	-	-	GO:0005886//plasma membrane	GO:0004672//protein kinase activity;GO:0004675//transmembrane receptor protein serine/threonine kinase activity;GO:0005524//ATP binding	GO:0006468//protein phosphorylation
Os05g0100750	6.57	7.55	7.62	7.61	6.78	7.27	204.95	221.25	232.74	228.85	201.1	241.86	--	Hypothetical protein	-	-	-	-	-	-	-
Os05g0100800	61.17	61.69	63.68	73.67	75.18	79.04	718	680	732	834	839	989	At4g28440	Nucleic acid-binding, OB-fold domain containing protein	Genetic Information Processing;Genetic Information Processing;Genetic Information Processing;Genetic Information Processing	Replication and repair;Replication and repair;Replication and repair;Replication and repair	ko03420//Nucleotide excision repair;ko03440//Homologous recombination;ko03030//DNA replication;ko03430//Mismatch repair	K07466;K07466;K07466;K07466	-	-	-
Os05g0100900	33.86	38.17	36.04	30.59	29.65	29.2	1415	1498	1475	1233	1178	1301	--	Hypothetical conserved gene	-	-	-	-	GO:0005886//plasma membrane	-	-
Os05g0101200	31.12	33.51	31.71	32.74	31.79	30.66	898	908	896	911	872	943	OsPex14	Peroxisome membrane anchor protein Pex14p, N-terminal domain containing protein	Cellular Processes	Transport and catabolism	ko04146//Peroxisome	K13343	GO:0005777//peroxisome;GO:0005778//peroxisomal membrane;GO:0016020//membrane;GO:0016021//integral component of membrane;GO:1990429//peroxisomal importomer complex	GO:0005102//signaling receptor binding;GO:0005515//protein binding	GO:0015031//protein transport;GO:0016560//protein import into peroxisome matrix, docking
Os05g0101300	5.19	7.11	6.06	8.15	7.25	6.33	70	90	80	106	93	91	--	Hypothetical conserved gene	-	-	-	-	-	-	-
Os05g0101400	13.33	13.42	16.69	10.03	12.74	9.08	151	155	198	119	149	119	RPL28	Similar to 50S ribosomal protein L28, chloroplast precursor	Genetic Information Processing	Translation	ko03010//Ribosome	K02902	GO:0005762//mitochondrial large ribosomal subunit;GO:0005840//ribosome;GO:0009507//chloroplast;GO:0009570//chloroplast stroma;GO:0009941//chloroplast envelope;GO:0022625//cytosolic large ribosomal subunit	GO:0003729//mRNA binding;GO:0003735//structural constituent of ribosome	GO:0006412//translation
Os05g0101600	1.31	1.87	1.82	2.35	2.95	2.51	41	55	56	71	88	84	CYP707A6	Cytochrome P450 family protein	-	-	-	-	GO:0016021//integral component of membrane	GO:0004497//monooxygenase activity;GO:0005506//iron ion binding;GO:0016491//oxidoreductase activity;GO:0016705//oxidoreductase activity, acting on paired donors, with incorporation or reduction of molecular oxygen;GO:0020037//heme binding;GO:0046872//metal ion binding	GO:0007275//multicellular organism development;GO:0010268//brassinosteroid homeostasis;GO:0016125//sterol metabolic process;GO:0016132//brassinosteroid biosynthetic process;GO:0055114//oxidation-reduction process
Os05g0102000	0.24	0.11	0.07	0	0	0	7	3	2	0	0	0	OsJMT1	SAM dependent carboxyl methyltransferase family protein	Metabolism;Metabolism	Global and overview maps;Lipid metabolism	ko01110//Biosynthesis of secondary metabolites;ko00592//alpha-Linolenic acid metabolism	K08241;K08241	-	GO:0008168//methyltransferase activity;GO:0008757//S-adenosylmethionine-dependent methyltransferase activity;GO:0030795//jasmonate O-methyltransferase activity	GO:0009611//response to wounding;GO:0009694//jasmonic acid metabolic process;GO:0032259//methylation
Os05g0102200	7.49	10.42	10.43	9.86	9.57	10.35	274	358	374	348	333	404	--	Zinc finger, CCHC retroviral-type domain containing protein	-	-	-	-	-	GO:0003676//nucleic acid binding;GO:0008270//zinc ion binding	-
Os05g0102300	10.31	10.32	11.85	11.29	10.26	11.72	335	315	377	354	317	406	Os03g0733400	HAT dimerisation domain containing protein	-	-	-	-	GO:0005634//nucleus	GO:0003677//DNA binding;GO:0046983//protein dimerization activity	-
Os05g0102400	0.29	0.08	0.38	0.15	0.16	0.07	4	1	5	2	2	1	NEN4	Similar to exonuclease	-	-	-	-	-	GO:0003676//nucleic acid binding;GO:0008408//3'-5' exonuclease activity	GO:0090305//nucleic acid phosphodiester bond hydrolysis
Os05g0102500	27.48	27.26	29.79	32.03	27.88	31.95	419	394	448	474	407	528	--	Conserved hypothetical protein	-	-	-	-	-	-	-
Os05g0102600	35.71	29.97	32.14	35.32	40.25	38.18	1530	1206	1348.87	1459.6	1640	1744	OsRFPHC-11	Zinc finger, RING/FYVE/PHD-type domain containing protein	-	-	-	-	GO:0005634//nucleus;GO:0005720//nuclear heterochromatin	GO:0003677//DNA binding;GO:0016740//transferase activity;GO:0046872//metal ion binding;GO:0061630//ubiquitin protein ligase activity	GO:0006325//chromatin organization;GO:0010216//maintenance of DNA methylation;GO:0016567//protein ubiquitination
Os05g0102700	0	0	0.43	0.7	0	0	0	0	2.13	3.4	0	0	--	Hypothetical protein	-	-	-	-	-	-	-
Os05g0102800	48.08	46.48	55.18	60.41	61.85	61.51	2325	2132	2655	2944	2931	3330	ML3	Similar to AML1	-	-	-	-	GO:0005634//nucleus;GO:0016607//nuclear speck	GO:0003676//nucleic acid binding;GO:0003723//RNA binding	GO:0000381//regulation of alternative mRNA splicing, via spliceosome;GO:0000395//mRNA 5'-splice site recognition;GO:0045292//mRNA cis splicing, via spliceosome;GO:0045836//positive regulation of meiotic nuclear division
Os05g0102900	22.62	19.47	22.04	22.63	24.66	25.97	383	311	369	375	389	469	VPS60-2	Snf7 family protein	Cellular Processes	Transport and catabolism	ko04144//Endocytosis	K12198	GO:0005768//endosome;GO:0005771//multivesicular body	-	GO:0006900//vesicle budding from membrane;GO:0007034//vacuolar transport;GO:0032511//late endosome to vacuole transport via multivesicular body sorting pathway
Os05g0103000	3.88	4.36	4.58	5.18	5.7	5.89	91	96	105	117	127	147	OsbHLH083	Similar to MYC1	-	-	-	-	GO:0005634//nucleus	GO:0003700//DNA-binding transcription factor activity;GO:0043565//sequence-specific DNA binding;GO:0046983//protein dimerization activity	GO:0006355//regulation of transcription, DNA-templated
Os05g0103100	51.38	41.2	50.32	37.07	44.01	37.42	684	515	656	476	557	531	--	Translocon-associated beta family protein	Genetic Information Processing	Folding, sorting and degradation	ko04141//Protein processing in endoplasmic reticulum	K13250	GO:0005783//endoplasmic reticulum;GO:0016021//integral component of membrane	-	-
Os05g0103200	67.06	78.98	76.18	52.45	60.42	61.74	1127	1244	1252	852	972	1111	OsCYP20-2	Cyclophilin-like domain containing protein	-	-	-	-	GO:0005737//cytoplasm;GO:0009533//chloroplast stromal thylakoid;GO:0009535//chloroplast thylakoid membrane;GO:0031977//thylakoid lumen	GO:0003755//peptidyl-prolyl cis-trans isomerase activity;GO:0016018//cyclosporin A binding;GO:0016853//isomerase activity;GO:0043424//protein histidine kinase binding;GO:0051082//unfolded protein binding	GO:0000413//protein peptidyl-prolyl isomerization;GO:0006457//protein folding;GO:0010275//NAD(P)H dehydrogenase complex assembly;GO:0042026//protein refolding
Os05g0103300	1.49	1.32	0.51	1.03	0.49	1.05	12	10	4	8	4	9	--	Similar to AT.I.24-5 protein (Fragment)	-	-	-	-	GO:0016020//membrane;GO:0016021//integral component of membrane	-	-
Os05g0103400	0.2	0.32	0.41	0.42	0.32	0.19	2	3	4	4	3	2	--	Protein of unknown function DUF3339 domain containing protein	-	-	-	-	GO:0016020//membrane;GO:0016021//integral component of membrane	-	-
Os05g0103500	19.4	20.37	21.42	32.94	31.4	33	284	280	307	465	437	515	--	CHCH domain containing protein	-	-	-	-	-	-	-
Os05g0103600	47.38	47.48	43.08	64.06	60.09	61.12	1322	1244	1177	1724	1594	1818	sti1	Similar to Ankyrin-like protein	-	-	-	-	-	GO:0005515//protein binding	-
Os05g0103700	18.39	20.75	21.37	20.08	19.52	20.64	458.39	485.77	521.55	482.63	462.66	548.4	--	Protein of unknown function DUF1664 family protein	-	-	-	-	-	-	-
Os05g0103800	45.55	39.38	36.6	0	0.12	0	399	324	314	0	1	0	--	Conserved hypothetical protein	-	-	-	-	GO:0016020//membrane;GO:0016021//integral component of membrane	-	-
Os05g0104000	51.72	50.54	46.94	43.59	54.45	44.52	2147	1970	1908	1745	2149	1970	OsFH14	Actin-binding FH2 domain containing protein	-	-	-	-	GO:0016020//membrane;GO:0016021//integral component of membrane	-	-
Os05g0104100	16.04	14.12	16.08	15.8	16.1	16.28	825	689	811	780	794	889	OsFH14	Vps53-like, N-terminal domain containing protein	-	-	-	-	GO:0005737//cytoplasm;GO:0005829//cytosol;GO:0016020//membrane;GO:0033263//CORVET complex	GO:0017137//Rab GTPase binding	GO:0006914//autophagy;GO:0010015//root morphogenesis;GO:0016192//vesicle-mediated transport;GO:0034058//endosomal vesicle fusion
Os05g0104200	0.05	0.11	0.16	0.22	0	0.3	1	2	3	4	0	6	PGIP1	Polygalacturonase inhibiting protein, Inhibitor of fungal polygalacturonase, Sheath blight resistanc	-	-	-	-	-	GO:0005515//protein binding	-
Os05g0104600	0	0	0	0	0	0	0	0	0	0	0	0	PGIP3	Leucine-rich repeat (LRR) protein, Inhibitor of fungal polygalacturonase, Defence respons	-	-	-	-	-	-	-
Os05g0104650	3.59	4.18	4.47	7.74	7.8	8.78	238	260	290	494	491	619.95	At1g74260	Similar to Formylglycinamide ribonucleotide amidotransferase (Fragment)	Metabolism;Metabolism;Metabolism	Global and overview maps;Global and overview maps;Nucleotide metabolism	ko01100//Metabolic pathways;ko01110//Biosynthesis of secondary metabolites;ko00230//Purine metabolism	K01952;K01952;K01952	GO:0005737//cytoplasm	GO:0000166//nucleotide binding;GO:0004642//phosphoribosylformylglycinamidine synthase activity;GO:0005524//ATP binding;GO:0016874//ligase activity;GO:0046872//metal ion binding	GO:0006164//purine nucleotide biosynthetic process;GO:0006189//'de novo' IMP biosynthetic process;GO:0006541//glutamine metabolic process
Os05g0104700	0.16	0.08	0.04	1.54	1.69	1.17	4	2	1	38	41	32	PGIP4	Leucine-rich repeat (LRR) protein, Inhibitor of fungal polygalacturonase, Defence respons	-	-	-	-	GO:0016020//membrane;GO:0016021//integral component of membrane	GO:0005515//protein binding	-
Os05g0104750	0	0	0	0	0	0	0	0	0	0	0	0	--	Conserved hypothetical protein	-	-	-	-	-	-	-
Os05g0104800	100.77	104.65	110.84	139.43	145.44	136.83	1698	1656	1829	2266	2330	2458	EIF3F	Eukaryotic translation initiation factor 3 subunit f, Microgametogenesi	Genetic Information Processing	Translation	ko03013//RNA transport	K03249	GO:0000502//proteasome complex;GO:0005634//nucleus;GO:0005737//cytoplasm;GO:0005829//cytosol;GO:0005852//eukaryotic translation initiation factor 3 complex;GO:0016020//membrane;GO:0016282//eukaryotic 43S preinitiation complex;GO:0033290//eukaryotic 48S preinitiation complex;GO:0071541//eukaryotic translation initiation factor 3 complex, eIF3m	GO:0003743//translation initiation factor activity;GO:0005515//protein binding;GO:0008237//metallopeptidase activity;GO:0031369//translation initiation factor binding;GO:0070122//isopeptidase activity	GO:0001732//formation of cytoplasmic translation initiation complex;GO:0002183//cytoplasmic translational initiation;GO:0006412//translation;GO:0006413//translational initiation;GO:0006508//proteolysis;GO:0009744//response to sucrose;GO:0009793//embryo development ending in seed dormancy;GO:0009846//pollen germination
Os05g0104900	11.81	7.9	8.49	8.49	8.92	9.12	277	174	195	192	199	228	OsPUB66	Similar to STIP1 homology and U box-containing protein 1	Genetic Information Processing;Genetic Information Processing	Folding, sorting and degradation;Folding, sorting and degradation	ko04141//Protein processing in endoplasmic reticulum;ko04120//Ubiquitin mediated proteolysis	K09561;K09561	GO:0005737//cytoplasm	GO:0005515//protein binding;GO:0051087//chaperone binding;GO:0061630//ubiquitin protein ligase activity	GO:0000209//protein polyubiquitination;GO:0006515//protein quality control for misfolded or incompletely synthesized proteins;GO:0043161//proteasome-mediated ubiquitin-dependent protein catabolic process;GO:0045862//positive regulation of proteolysis;GO:0071218//cellular response to misfolded protein
Os05g0105000	19.79	18.66	18.14	23.04	22.83	23.68	1092	967	980	1226	1198	1393	MMT1	Similar to Methionine S-methyltransferase (EC 2.1.1.12) (AdoMet:Met S- methyltransferase) (Hv-MMT1)	Metabolism;Metabolism	Global and overview maps;Metabolism of other amino acids	ko01100//Metabolic pathways;ko00450//Selenocompound metabolism	K08247;K08247	GO:0005829//cytosol	GO:0003824//catalytic activity;GO:0008168//methyltransferase activity;GO:0008757//S-adenosylmethionine-dependent methyltransferase activity;GO:0016740//transferase activity;GO:0030170//pyridoxal phosphate binding;GO:0030732//methionine S-methyltransferase activity	GO:0001887//selenium compound metabolic process;GO:0009058//biosynthetic process;GO:0032259//methylation;GO:0046500//S-adenosylmethionine metabolic process
Os05g0105050	0.1	0.21	0	0	0	0	1	2	0	0	0	0	--	Hypothetical conserved gene	Metabolism;Metabolism	Global and overview maps;Metabolism of other amino acids	ko01100//Metabolic pathways;ko00450//Selenocompound metabolism	K08247;K08247	-	-	-
Os05g0105100	53.42	48.59	40.97	43.28	37.53	41.17	727	621	545.9	568	485.52	597.25	OsRab11A2	Similar to Small GTPase rab11-related	Cellular Processes	Transport and catabolism	ko04144//Endocytosis	K07904	GO:0005768//endosome;GO:0005794//Golgi apparatus	GO:0003924//GTPase activity;GO:0005525//GTP binding	GO:0006886//intracellular protein transport;GO:0032482//Rab protein signal transduction
Os05g0105200	2.99	0.91	1.2	1	1.57	1.6	28	8	11	9	14	16	YPTM1	Similar to Ras-related protein Rab-1B	-	-	-	-	GO:0012505//endomembrane system	GO:0003924//GTPase activity;GO:0005525//GTP binding	GO:0006886//intracellular protein transport
Os05g0105300	7.92	9.13	6.99	11.28	12.69	11.97	206	223	178	283	314	332	TFCE	CAP-Gly domain containing protein	-	-	-	-	GO:0005737//cytoplasm	GO:0043014//alpha-tubulin binding	GO:0000226//microtubule cytoskeleton organization;GO:0007021//tubulin complex assembly;GO:0007023//post-chaperonin tubulin folding pathway
Os05g0105401	0	0	0.27	0.27	0.34	0.43	0	0	4	4	5	7	--	Hypothetical conserved gene	-	-	-	-	-	-	-
Os05g0105500	23.53	22.53	18.4	24.52	24.75	24.41	377	339.09	288.75	379	377	417	--	Similar to predicted protein	-	-	-	-	GO:0016020//membrane;GO:0016021//integral component of membrane;GO:0043231//intracellular membrane-bounded organelle	-	-
Os05g0105600	42.19	42.46	47.23	43.34	41.55	46.95	1621	1532	1777	1606	1518	1923	ECT4	YT521-B-like protein family protein	-	-	-	-	GO:0005737//cytoplasm	GO:0003723//RNA binding;GO:0003729//mRNA binding	GO:0061157//mRNA destabilization
Os05g0105800	0.35	0.56	0.18	0.55	0.37	0	2	3	1	3	2	0	--	Conserved hypothetical protein	-	-	-	-	-	-	-
Os05g0105900	26.21	29.9	32.98	34.92	31.26	37.35	701	751	864	901	795	1065	SR45	Nucleotide-binding, alpha-beta plait domain containing protein	Genetic Information Processing;Genetic Information Processing	Translation;Translation	ko03013//RNA transport;ko03015//mRNA surveillance pathway	K14325;K14325	GO:0005634//nucleus;GO:0005654//nucleoplasm;GO:0005737//cytoplasm;GO:0061574//ASAP complex	GO:0003676//nucleic acid binding;GO:0003723//RNA binding	GO:0000381//regulation of alternative mRNA splicing, via spliceosome;GO:0000398//mRNA splicing, via spliceosome;GO:0008380//RNA splicing
Os05g0106000	50.64	50.66	45.45	52.15	54.88	51.55	1234	1117	1094	1224	1237	1351	YY1	Zinc finger, C2H2-type domain containing protein	-	-	-	-	GO:0000790//nuclear chromatin;GO:0005634//nucleus;GO:0005667//transcription factor complex;GO:0031519//PcG protein complex	GO:0000978//RNA polymerase II proximal promoter sequence-specific DNA binding;GO:0000980//RNA polymerase II distal enhancer sequence-specific DNA binding;GO:0001103//RNA polymerase II repressing transcription factor binding;GO:0001227//DNA-binding transcription repressor activity, RNA polymerase II-specific;GO:0003676//nucleic acid binding;GO:0003677//DNA binding;GO:0043565//sequence-specific DNA…	-
Os05g0106100	23.16	22.66	19.05	20.43	20.25	23.42	308	283	248	262	256	332	VATP-P1	Similar to Vacuolar ATP synthase 16 kDa proteolipid subunit (EC 3.6.3.14) (V- ATPase 16 kDa proteolipid subunit) (Fragment)	Metabolism;Metabolism;Cellular Processes	Global and overview maps;Energy metabolism;Transport and catabolism	ko01100//Metabolic pathways;ko00190//Oxidative phosphorylation;ko04145//Phagosome	K02155;K02155;K02155	GO:0005773//vacuole;GO:0005774//vacuolar membrane;GO:0016020//membrane;GO:0016021//integral component of membrane;GO:0033177//proton-transporting two-sector ATPase complex, proton-transporting domain;GO:0033179//proton-transporting V-type ATPase, V0 domain	GO:0015078//proton transmembrane transporter activity;GO:0046961//proton-transporting ATPase activity, rotational mechanism	GO:0006811//ion transport;GO:0015991//ATP hydrolysis coupled proton transport;GO:1902600//proton transmembrane transport
Os05g0106200	0.09	0.2	0.05	0.05	0.05	0.13	2	4	1	1	1	3	OsUMAMIT8	Protein of unknown function DUF6, transmembrane domain containing protein	-	-	-	-	GO:0005886//plasma membrane;GO:0016020//membrane;GO:0016021//integral component of membrane	GO:0022857//transmembrane transporter activity	GO:0055085//transmembrane transport
Os05g0106300	0	0	0	0	0	0	0	0	0	0	0	0	At5g64700	Similar to Integral membrane protein DUF6 containing protein	-	-	-	-	GO:0005886//plasma membrane;GO:0016020//membrane;GO:0016021//integral component of membrane	GO:0022857//transmembrane transporter activity	GO:0055085//transmembrane transport
Os05g0106500	4.11	4.71	3.54	3.72	5.26	4.63	64	69	54	56	78	77	OsDjC47	Similar to Chaperone protein dnaJ	-	-	-	-	GO:0009507//chloroplast	-	-
Os05g0106600	297.44	325.12	329.47	352.6	336.91	370.03	6923.22	7109	7500.27	7904.12	7460.27	9167.82	AC97	Similar to Actin 97	-	-	-	-	GO:0005856//cytoskeleton	GO:0000166//nucleotide binding;GO:0005524//ATP binding	-
Os05g0106650	0.09	0	0.09	0.38	0.1	0.26	1.78	0	1.73	6.88	1.73	5.18	--	Hypothetical gene	-	-	-	-	-	-	-
Os05g0106700	21.33	24.21	21.6	15.09	14.93	16.88	960	1023	952	655	639	810	PRAF1	Similar to PRAF1; Ran GTPase binding / chromatin binding / zinc ion binding	-	-	-	-	-	GO:0046872//metal ion binding	-
Os05g0106800	0.09	0	0	0.05	0	0	2	0	0	1	0	0	OsFbox241	F-box domain, cyclin-like domain containing protein	-	-	-	-	-	GO:0005515//protein binding	-
Os05g0106900	3.54	2.85	3.52	3.97	3.81	3.85	119	90	116	129	122	138	OsFbox242	F-box domain, Skp2-like domain containing protein	-	-	-	-	-	GO:0005515//protein binding	-
Os05g0107000	1.55	1.15	1.79	1.61	1.66	0.85	53	37	60	53	54	31	At3g51320	Hypothetical conserved gene	-	-	-	-	-	GO:0005515//protein binding	GO:0009451//RNA modification
Os05g0107101	0	0	0	0	0	0	0	0	0	0	0	0	--	Conserved hypothetical protein	-	-	-	-	-	-	-
Os05g0107300	33.3	36.48	34.29	34.82	35.17	36.08	2162	2224	2180	2180	2171	2497	--	Conserved hypothetical protein	-	-	-	-	-	-	-
Os05g0107600	32.63	30.96	34.7	32.95	33.8	36.61	1850	1681	1925	1867	1814	2235	OsABCD3	ABC transporter-like domain containing protein	-	-	-	-	GO:0005778//peroxisomal membrane;GO:0016020//membrane;GO:0016021//integral component of membrane	GO:0000166//nucleotide binding;GO:0005324//long-chain fatty acid transporter activity;GO:0005524//ATP binding;GO:0016887//ATPase activity;GO:0042626//ATPase activity, coupled to transmembrane movement of substances	GO:0006635//fatty acid beta-oxidation;GO:0007031//peroxisome organization;GO:0015910//peroxisomal long-chain fatty acid import;GO:0042760//very long-chain fatty acid catabolic process;GO:0055085//transmembrane transport
Os05g0107700	78.54	77.67	76.01	85.11	92.08	83.45	1108	1029	1050	1158	1235	1255	xa5	Transcription factor IIA small subunit (Transcription factor IIA gamma subunit)	Genetic Information Processing	Transcription	ko03022//Basal transcription factors	K03123	GO:0005634//nucleus;GO:0005672//transcription factor TFIIA complex	GO:0003713//transcription coactivator activity;GO:0003743//translation initiation factor activity;GO:0016251//RNA polymerase II general transcription initiation factor activity;GO:0017025//TBP-class protein binding	GO:0006367//transcription initiation from RNA polymerase II promoter;GO:0006412//translation;GO:0006413//translational initiation;GO:0006952//defense response;GO:0045944//positive regulation of transcription by RNA polymerase II;GO:0051091//positive regulation of DNA-binding transcription factor activity;GO:0051123//RNA polymerase II preinitiation complex assembly
Os05g0107801	0	0	0.13	0	0	0	0	0	1	0	0	0	--	Conserved hypothetical protein	-	-	-	-	-	-	-
Os05g0107900	15.25	13.27	10.64	13.8	18.09	11.05	180	147	123	157	203	139	OsDi19-6	Similar to Protein DEHYDRATION-INDUCED 19 homolog 6	-	-	-	-	-	-	-
Os05g0108000	16.66	21.37	19.96	16.49	18.93	18.1	484	583	568	462	523	560.69	truB	tRNA pseudouridine synthase B family protein	-	-	-	-	GO:0005739//mitochondrion	GO:0003723//RNA binding;GO:0003729//mRNA binding;GO:0009982//pseudouridine synthase activity	GO:0001522//pseudouridine synthesis;GO:0006396//RNA processing;GO:0006400//tRNA modification;GO:0009451//RNA modification;GO:1990481//mRNA pseudouridine synthesis
Os05g0108050	0	0	0	0	0	0.05	0	0	0	0	0	1.31	--	Hypothetical protein	-	-	-	-	-	-	-
Os05g0108100	12.74	11.94	14.5	14.2	13.75	14.53	384	338	428	413	394	467	--	Protein of unknown function DUF707 family protein	-	-	-	-	GO:0016021//integral component of membrane	-	-
Os05g0108200	0	0	0	0	0	0	0	0	0	0	0	0	--	Hypothetical protein	-	-	-	-	-	-	-
Os05g0108300	10.83	12.46	11.01	10.76	10.95	13.23	423	457	421	405.08	406.69	550.68	OsWNK2	Similar to MAP kinase-like protein	-	-	-	-	GO:0005737//cytoplasm	GO:0000166//nucleotide binding;GO:0004672//protein kinase activity;GO:0004674//protein serine/threonine kinase activity;GO:0005524//ATP binding;GO:0016301//kinase activity;GO:0016740//transferase activity	GO:0006468//protein phosphorylation;GO:0016310//phosphorylation;GO:0035556//intracellular signal transduction
Os05g0108350	0	0	0	0.06	0.14	0.18	0	0	0	1.92	4.31	6.32	--	Hypothetical protein	-	-	-	-	-	-	-
Os05g0108400	0.06	0.18	0.29	0.83	0.84	0.27	1	3	5	14	14	5	--	Protein of unknown function DUF868, plant family protein	-	-	-	-	-	-	-
Os05g0108450	0.21	0.43	0.51	0.67	0.45	0.5	16.53	32.12	39.57	51.27	34.22	42.52	--	Hypothetical gene	-	-	-	-	-	-	-
Os05g0108500	25.61	33.43	30.45	28.09	28.12	25.44	191.61	234.91	223.13	202.67	200.03	202.94	TFB5	Nucleotide excision repair, TFIIH, subunit TTDA domain containing protein	Genetic Information Processing;Genetic Information Processing	Replication and repair;Transcription	ko03420//Nucleotide excision repair;ko03022//Basal transcription factors	K10845;K10845	GO:0000439//transcription factor TFIIH core complex;GO:0005634//nucleus;GO:0005669//transcription factor TFIID complex;GO:0005675//transcription factor TFIIH holo complex	-	GO:0006289//nucleotide-excision repair;GO:0006294//nucleotide-excision repair, preincision complex assembly;GO:0006355//regulation of transcription, DNA-templated;GO:0006366//transcription by RNA polymerase II;GO:0006367//transcription initiation from RNA polymerase II promoter;GO:0070816//phosphorylation of RNA polymerase II C-terminal domain
Os05g0108600	15.75	19.54	17.64	17	18.95	20.35	345.85	402.97	379.29	360.06	395.75	476.54	XCP2	Similar to Xylem cysteine proteinase 2 precursor (EC 3.4.22.-) (AtXCP2)	-	-	-	-	GO:0005615//extracellular space;GO:0005764//lysosome	GO:0004197//cysteine-type endopeptidase activity;GO:0008233//peptidase activity;GO:0008234//cysteine-type peptidase activity;GO:0016787//hydrolase activity	GO:0006508//proteolysis;GO:0051603//proteolysis involved in cellular protein catabolic process
Os05g0108800	135.23	128.92	122.48	145.92	168.73	162.94	1559.91	1396.55	1383.48	1623.36	1850.47	2003.68	Os05g0108800	Cytochrome b5	-	-	-	-	GO:0005783//endoplasmic reticulum;GO:0005789//endoplasmic reticulum membrane;GO:0016020//membrane;GO:0016021//integral component of membrane;GO:0031090//organelle membrane;GO:0043231//intracellular membrane-bounded organelle	GO:0009055//electron transfer activity;GO:0020037//heme binding;GO:0046872//metal ion binding	GO:0022900//electron transport chain;GO:0055114//oxidation-reduction process
Os05g0108950	0.14	0.76	0.87	1.3	0.9	0.41	1.09	5.45	6.52	9.64	6.53	3.32	--	Hypothetical gene	-	-	-	-	-	-	-
Os05g0109100	0	0	0	0	0	0	0	0	0	0	0	0	--	Similar to OSIGBa0138H21-OSIGBa0138E01.10 protein	-	-	-	-	-	-	-
Os05g0109400	0	0	0	0	0.08	0	0	0	0	0	1	0	--	Conserved hypothetical protein	-	-	-	-	-	-	-
Os05g0109600	67.39	68.62	63.58	61.99	54.85	56.5	3791.18	3625	3502.75	3363.51	2934	3388.66	APUM1	RNA binding protein PufA	-	-	-	-	GO:0005737//cytoplasm	GO:0003723//RNA binding;GO:0003729//mRNA binding	GO:0006417//regulation of translation;GO:0010608//posttranscriptional regulation of gene expression
Os05g0109650	0.35	0	0.33	0.39	0	0.23	8.82	0	8.25	9.49	0	6.34	--	Hypothetical gene	-	-	-	-	-	-	-
Os05g0109825	6.31	2.41	2.03	1.93	3.38	2.55	70.42	25.31	22.19	20.78	35.91	30.29	--	Hypothetical protein	-	-	-	-	-	-	-
Os05g0110000	44.17	18.36	18.11	14.7	18.67	13.77	913.58	356.69	366.81	293.22	367.09	303.71	OsRFP	Zinc finger, RING/FYVE/PHD-type domain containing protein	-	-	-	-	GO:0005737//cytoplasm	GO:0061630//ubiquitin protein ligase activity	GO:0016567//protein ubiquitination
Os05g0110100	1.16	0.95	2.1	1.11	1.41	0.75	13	10	23	12	15	9	--	Heat shock protein DnaJ, cysteine-rich domain domain containing protein	-	-	-	-	GO:0009535//chloroplast thylakoid membrane;GO:0016020//membrane;GO:0016021//integral component of membrane	-	GO:0032055//negative regulation of translation in response to stress
Os05g0110200	0	0	0	0	0	0	0	0	0	0	0	0	--	DVL family protein	-	-	-	-	-	-	-
Os05g0110300	14.84	15.99	15.31	24.22	28.54	28.08	341	344	342	522	606	668	At2g37660	Similar to NAD-dependent epimerase/dehydratase	-	-	-	-	GO:0009507//chloroplast;GO:0009570//chloroplast stroma;GO:0009579//thylakoid;GO:0048046//apoplast	GO:0005507//copper ion binding	GO:0042742//defense response to bacterium
Os05g0110500	13.08	15.37	15.97	19.2	19.52	20.17	418	454	493	575	581	679	OsRH17	Similar to DEAD-box ATP-dependent RNA helicase 17	-	-	-	-	GO:0005634//nucleus	GO:0000166//nucleotide binding;GO:0003676//nucleic acid binding;GO:0003723//RNA binding;GO:0003724//RNA helicase activity;GO:0004386//helicase activity;GO:0005524//ATP binding;GO:0016787//hydrolase activity	GO:0009651//response to salt stress;GO:0042254//ribosome biogenesis
Os05g0110600	25.8	31.36	28.6	37.83	43.02	42.98	304	347	330	430	482	540	--	Rab5-interacting family protein	-	-	-	-	GO:0016020//membrane;GO:0016021//integral component of membrane	-	-
Os05g0110700	13.25	16.81	14.43	16.84	17.76	16.1	288	343	307	353	367	373	SPC25	Chromosome segregation protein Spc25 domain containing protein	-	-	-	-	GO:0000777//condensed chromosome kinetochore;GO:0031262//Ndc80 complex	-	GO:0007049//cell cycle;GO:0007059//chromosome segregation;GO:0051301//cell division
Os05g0110800	8.34	6.92	7.58	6.19	6.2	5.38	100	80	95	82	68	72	--	Conserved hypothetical protein	-	-	-	-	GO:0009535//chloroplast thylakoid membrane	GO:0016730//oxidoreductase activity, acting on iron-sulfur proteins as donors	GO:0009773//photosynthetic electron transport in photosystem I
Os05g0110900	9.83	8.69	10.78	10.98	10.27	12.15	312	259	335	336	310	411	OsRLCK176	Receptor-like cytoplasmic kinase, Positive regulation of peptidoglycan and chitin triggered immunit	-	-	-	-	-	GO:0000166//nucleotide binding;GO:0004672//protein kinase activity;GO:0004674//protein serine/threonine kinase activity;GO:0005524//ATP binding;GO:0016301//kinase activity;GO:0016740//transferase activity	GO:0002376//immune system process;GO:0006468//protein phosphorylation;GO:0006952//defense response;GO:0016310//phosphorylation;GO:0045087//innate immune response
Os05g0110925	0	0	0	0	0	0	0	0	0	0	0	0	--	Hypothetical protein	-	-	-	-	-	-	-
Os05g0111000	21.11	20.8	19.31	30.27	25.34	23.03	1043	965	934	1442	1190	1213	RPA1C	Similar to Gag polyprotein [Contains: Core protein p15 (Matrix protein); Core protein p24; Core protein p12]	Genetic Information Processing;Genetic Information Processing;Genetic Information Processing;Genetic Information Processing	Replication and repair;Replication and repair;Replication and repair;Replication and repair	ko03420//Nucleotide excision repair;ko03440//Homologous recombination;ko03030//DNA replication;ko03430//Mismatch repair	K07466;K07466;K07466;K07466	GO:0000784//nuclear chromosome, telomeric region;GO:0005634//nucleus;GO:0005662//DNA replication factor A complex	GO:0003676//nucleic acid binding;GO:0003677//DNA binding;GO:0003684//damaged DNA binding;GO:0003697//single-stranded DNA binding;GO:0005515//protein binding;GO:0008270//zinc ion binding;GO:0043047//single-stranded telomeric DNA binding;GO:0043565//sequence-specific DNA binding;GO:0046872//metal ion binding	GO:0000723//telomere maintenance;GO:0000724//double-strand break repair via homologous recombination;GO:0006260//DNA replication;GO:0006261//DNA-dependent DNA replication;GO:0006268//DNA unwinding involved in DNA replication;GO:0006281//DNA repair;GO:0006289//nucleotide-excision repair;GO:0006310//DNA recombination;GO:0006974//cellular response to DNA damage stimulus;GO:0007004//telomere maintena…
Os05g0111100	18.25	19.91	20.14	23.62	26.58	19.99	161	165	174	201	223	188	--	Zinc finger, Tim10/DDP-type family protein	-	-	-	-	GO:0042719//mitochondrial intermembrane space protein transporter complex;GO:0042721//TIM22 mitochondrial import inner membrane insertion complex	GO:0046872//metal ion binding	GO:0045039//protein import into mitochondrial inner membrane
Os05g0111200	81.11	70.87	39.53	58.3	55.26	40.9	880	722	420	610	570	473	OEP16	Similar to Amino acid selective channel protein	-	-	-	-	GO:0009507//chloroplast;GO:0009707//chloroplast outer membrane	GO:0015171//amino acid transmembrane transporter activity	GO:0003333//amino acid transmembrane transport;GO:0045037//protein import into chloroplast stroma
Os05g0111300	2350.08	3868.96	2813.7	2407.02	2451.56	2606.02	24645	38105	28901	24348	24450	29138	OsMT2b	Similar to B22EL8 protein	-	-	-	-	GO:0005737//cytoplasm;GO:0005829//cytosol	GO:0046872//metal ion binding	GO:0072593//reactive oxygen species metabolic process
Os05g0111800	0.1	0.33	0.04	0.5	0.4	1.06	3	9	1	14	11	33	OsPP2C46	Similar to Protein phosphatase type 2C	-	-	-	-	-	GO:0003824//catalytic activity;GO:0004721//phosphoprotein phosphatase activity;GO:0004722//protein serine/threonine phosphatase activity;GO:0004724//magnesium-dependent protein serine/threonine phosphatase activity;GO:0016787//hydrolase activity;GO:0016791//phosphatase activity	GO:0006470//protein dephosphorylation
Os05g0111900	10.58	10.41	10.24	9.34	10.32	10.79	343	317	325	292	318	373	PAE5	Similar to Pectinacetylesterase precursor	-	-	-	-	GO:0005576//extracellular region;GO:0005618//cell wall;GO:0009505//plant-type cell wall	GO:0016787//hydrolase activity;GO:0052793//pectin acetylesterase activity	GO:0071555//cell wall organization
Os05g0112000	111.21	183.88	155.99	124.26	122.15	132.47	3233	4965.74	4430.25	3414	3375	4017	XB3	E3 ubiquitin ligase, XA21-mediated disease resistanc	-	-	-	-	-	GO:0004842//ubiquitin-protein transferase activity;GO:0005515//protein binding;GO:0016740//transferase activity;GO:0046872//metal ion binding	GO:0006952//defense response;GO:0016310//phosphorylation;GO:0016567//protein ubiquitination;GO:0042742//defense response to bacterium;GO:0051865//protein autoubiquitination
Os05g0112101	0	0	0	0	0	0	0	0	0	0	0	0	At4g32285	Epsin-like, N-terminal domain containing protein	-	-	-	-	GO:0005794//Golgi apparatus;GO:0005886//plasma membrane;GO:0005905//clathrin-coated pit;GO:0030136//clathrin-coated vesicle;GO:0031410//cytoplasmic vesicle	GO:0000149//SNARE binding;GO:0005543//phospholipid binding;GO:0005545//1-phosphatidylinositol binding;GO:0005546//phosphatidylinositol-4,5-bisphosphate binding;GO:0030276//clathrin binding;GO:0032050//clathrin heavy chain binding	GO:0006897//endocytosis;GO:0006900//vesicle budding from membrane;GO:0048268//clathrin coat assembly;GO:0072583//clathrin-dependent endocytosis
Os05g0112125	0.03	0.03	0	0	0	0	1	1	0	0	0	0	--	Hypothetical protein	-	-	-	-	-	-	-
Os05g0112200	12.59	14.62	15.83	15.19	15.41	18.54	298	325	367	347	347	468	OsDof19	Similar to Zn finger protein (Fragment)	-	-	-	-	GO:0005634//nucleus	GO:0003677//DNA binding	GO:0006355//regulation of transcription, DNA-templated
Os05g0112750	18.19	18.89	18.77	15.93	15.35	15.13	283	276	286	239	227	251	--	Phosphatidylinositol transfer protein-like, N-terminal domain containing protein	-	-	-	-	-	-	-
Os05g0112800	0	0.07	0	0	0	0.12	0	1	0	0	0	2	--	Protein of unknown function DUF26 domain containing protein	-	-	-	-	-	-	-
Os05g0112900	2.14	2.5	1.85	1.79	2.07	2.95	91	106	81	80	91	144	PCMP-H41	Pentatricopeptide repeat domain containing protein	-	-	-	-	GO:0043231//intracellular membrane-bounded organelle	GO:0003723//RNA binding;GO:0005515//protein binding	GO:0009451//RNA modification
Os05g0113000	23.32	28.91	30.08	34.99	37.46	39.66	625	727	759	876	940	1094	ACR9	Amino acid-binding ACT domain containing protein	-	-	-	-	-	-	-
Os05g0113100	0	0	0	0.49	0.33	0.37	0	0	0	6	4	5	--	Conserved hypothetical protein	-	-	-	-	-	-	-
Os05g0113300	0	0	0	0	0	0.04	0	0	0	0	0	2	OsCHX12	Cation/H+ exchanger domain containing protein	-	-	-	-	GO:0005783//endoplasmic reticulum;GO:0009536//plastid;GO:0009941//chloroplast envelope;GO:0012505//endomembrane system;GO:0016020//membrane;GO:0016021//integral component of membrane	GO:0015299//solute:proton antiporter activity	GO:0006623//protein targeting to vacuole;GO:0006812//cation transport;GO:0006885//regulation of pH;GO:0015672//monovalent inorganic cation transport;GO:0030007//cellular potassium ion homeostasis;GO:0030104//water homeostasis;GO:0055085//transmembrane transport;GO:1902600//proton transmembrane transport
Os05g0113400	22.22	17.49	16.47	26.53	29.75	22.22	832	615	604	958	1059	887	OsADF7	Similar to Actin-depolymerizing factor 2 (ADF 2)	-	-	-	-	GO:0015629//actin cytoskeleton	GO:0003779//actin binding	GO:0030042//actin filament depolymerization
Os05g0113500	217.02	256.97	247.53	97.42	92.46	91.53	5633	6263	6292	1696	1579	1756	BIP130	Similar to BRI1-KD interacting protein 130	-	-	-	-	-	-	-
Os05g0113900	218.35	243.79	235.69	264.89	276.19	243.36	2699	2830	2853	3158	3246	3207	OsI_017523	Similar to Histone H2A	-	-	-	-	GO:0000786//nucleosome;GO:0000790//nuclear chromatin;GO:0005634//nucleus;GO:0005694//chromosome	GO:0003677//DNA binding;GO:0046982//protein heterodimerization activity	GO:0006325//chromatin organization;GO:0006342//chromatin silencing
Os05g0114000	66.42	45.84	56.48	43.03	39.81	41.36	1202	779	1001	751	685	798	PPA4	Similar to PRLI-interacting factor F (Fragment)	Metabolism	Energy metabolism	ko00190//Oxidative phosphorylation	K01507	GO:0005737//cytoplasm;GO:0005829//cytosol	GO:0000287//magnesium ion binding;GO:0004427//inorganic diphosphatase activity;GO:0016787//hydrolase activity;GO:0046872//metal ion binding	GO:0006796//phosphate-containing compound metabolic process
Os05g0114100	2.8	2.35	1.36	2.14	2.43	2.21	57	44.94	27	42	47	48	IP5P8	Similar to endonuclease/exonuclease/phosphatase family protein	-	-	-	-	-	GO:0004439//phosphatidylinositol-4,5-bisphosphate 5-phosphatase activity;GO:0016787//hydrolase activity;GO:0034485//phosphatidylinositol-3,4,5-trisphosphate 5-phosphatase activity	GO:0046856//phosphatidylinositol dephosphorylation
Os05g0114250	0	0.12	0	0	0	0	0	1.06	0	0	0	0	--	Hypothetical protein	-	-	-	-	-	-	-
Os05g0114400	0	0.08	0	0	0	0	0	1	0	0	0	0	ZAT5	Zinc finger, C2H2-type domain containing protein	-	-	-	-	-	GO:0003676//nucleic acid binding	-
Os05g0114500	5.47	4.48	5.79	4.76	5.96	6.46	143	110	148	120	148	180	--	RNA recognition motif domain domain containing protein	-	-	-	-	GO:0005730//nucleolus	GO:0003676//nucleic acid binding;GO:0003723//RNA binding;GO:0033592//RNA strand annealing activity;GO:0034057//RNA strand-exchange activity;GO:0043024//ribosomal small subunit binding	GO:0001731//formation of translation preinitiation complex;GO:0002181//cytoplasmic translation;GO:0097010//eukaryotic translation initiation factor 4F complex assembly
Os05g0114600	15.95	12.58	12.77	8.67	8.89	9.71	185	137	145	97	98	120	--	Conserved hypothetical protein	-	-	-	-	-	-	-
Os05g0114700	0.09	0.13	0.43	0.22	0.29	0.17	3	4	14	7	9	6	MYBAS1	Myb-type HTH DNA-binding domain domain containing protein	-	-	-	-	GO:0005634//nucleus	GO:0003677//DNA binding;GO:0043565//sequence-specific DNA binding	GO:0006355//regulation of transcription, DNA-templated
Os05g0114800	0	0	0	0	0	0	0	0	0	0	0	0	--	Hypothetical gene	-	-	-	-	-	-	-
Os05g0114950	0	0	0	0	0	0	0	0	0	0	0	0	--	Hypothetical conserved gene	-	-	-	-	-	-	-
Os05g0115100	1.29	2.32	2.37	1.46	1.14	1.6	28	44	49	30	23	36	--	Hypothetical conserved gene	-	-	-	-	GO:0016021//integral component of membrane	-	-
Os05g0115500	0	0	0	0	0	0	0	0	0	0	0	0	--	Hypothetical conserved gene	-	-	-	-	-	-	-
Os05g0115600	0	0	0.07	0	0.07	0	0	0	1	0	1	0	--	Protein of unknown function DUF674 family protein	-	-	-	-	-	-	-
Os05g0115650	0	0	0	0.3	0	0	0	0	0	3	0	0	--	Hypothetical protein	-	-	-	-	-	-	-
Os05g0115700	31	30.5	25.96	23.83	23.17	23.5	750	693	615	556	533	606	UTR5	Similar to UDP-galactose transporter related protein-like	-	-	-	-	GO:0016020//membrane;GO:0016021//integral component of membrane;GO:0030173//integral component of Golgi membrane;GO:0030176//integral component of endoplasmic reticulum membrane	GO:0015297//antiporter activity;GO:0022857//transmembrane transporter activity;GO:0046964//3'-phosphoadenosine 5'-phosphosulfate transmembrane transporter activity	GO:0055085//transmembrane transport;GO:1902559//3'-phospho-5'-adenylyl sulfate transmembrane transport
Os05g0115800	41.72	38.69	42.5	32.11	32.27	36.55	1346	1239	1402	1074	1019	1373	GSN1	Mitogen-activated protein kinase (MAPK) phosphatase, Negative regulation of wound responses, Negative regulator of grain size, Positive regulator of grain numbe	-	-	-	-	-	GO:0004725//protein tyrosine phosphatase activity;GO:0008138//protein tyrosine/serine/threonine phosphatase activity;GO:0016791//phosphatase activity	GO:0006470//protein dephosphorylation;GO:0016311//dephosphorylation
Os05g0115900	23.11	22.05	22.37	21.81	23.82	23.45	683	614	649	622	669	740	HEXO1	Glycoside hydrolase, family 20 protein	Metabolism;Metabolism;Metabolism;Metabolism;Metabolism;Metabolism;Metabolism	Global and overview maps;Carbohydrate metabolism;Glycan biosynthesis and metabolism;Glycan biosynthesis and metabolism;Glycan biosynthesis and metabolism;Glycan biosynthesis and metabolism;Glycan biosynthesis and metabolism	ko01100//Metabolic pathways;ko00520//Amino sugar and nucleotide sugar metabolism;ko00513//Various types of N-glycan biosynthesis;ko00511//Other glycan degradation;ko00531//Glycosaminoglycan degradation;ko00603//Glycosphingolipid biosynthesis - globo and isoglobo series;ko00604//Glycosphingolipid biosynthesis - ganglio series	K12373;K12373;K12373;K12373;K12373;K12373;K12373	GO:0005773//vacuole;GO:0005829//cytosol;GO:0009505//plant-type cell wall	GO:0004553//hydrolase activity, hydrolyzing O-glycosyl compounds;GO:0004563//beta-N-acetylhexosaminidase activity;GO:0015929//hexosaminidase activity;GO:0016787//hydrolase activity;GO:0016798//hydrolase activity, acting on glycosyl bonds;GO:0102148//N-acetyl-beta-D-galactosaminidase activity	GO:0005975//carbohydrate metabolic process;GO:0008152//metabolic process
Os05g0116000	34.22	31.37	27.54	31.75	33	38.73	738	633	585	654	674	892	GLUA2	Cupin, RmlC-type domain containing protein	-	-	-	-	-	GO:0045735//nutrient reservoir activity	-
Os05g0116100	154.75	195.34	159.27	141.06	145.78	150.59	2540	3011	2560	2233	2275	2635	OsDHAR1	Dehydroascorbate reductase	Metabolism;Metabolism;Metabolism	Global and overview maps;Metabolism of other amino acids;Carbohydrate metabolism	ko01100//Metabolic pathways;ko00480//Glutathione metabolism;ko00053//Ascorbate and aldarate metabolism	K21888;K21888;K21888	GO:0005737//cytoplasm;GO:0005829//cytosol	GO:0004364//glutathione transferase activity;GO:0005515//protein binding;GO:0016491//oxidoreductase activity;GO:0016740//transferase activity;GO:0045174//glutathione dehydrogenase (ascorbate) activity	GO:0009636//response to toxic substance;GO:0010731//protein glutathionylation;GO:0033355//ascorbate glutathione cycle;GO:0055114//oxidation-reduction process;GO:0098869//cellular oxidant detoxification
Os05g0116350	3.64	5.55	6.15	4.69	5.35	3.95	58	83	96	72	81	67	--	Hypothetical conserved gene	-	-	-	-	-	-	-
Os05g0116500	6.14	5.13	5.22	6.4	4.04	4.39	214	168	178	215	134	163	--	Conserved hypothetical protein	-	-	-	-	-	-	-
Os05g0116600	0.2	0	0.04	0	0.13	0	5	0	1	0	3	0	Os_F0617	F-box associated type 1 domain containing protein	-	-	-	-	-	GO:0005515//protein binding	-
Os05g0116700	23.7	25.04	23.09	23.61	22.74	21.11	1191.58	1182.46	1137	1144.92	1087	1131.79	--	Protein of unknown function DUF3741 domain containing protein	-	-	-	-	-	-	-
Os05g0116750	0.19	0.21	0	0.21	0	0.09	8.42	8.54	0	9.08	0	4.21	--	Hypothetical protein	-	-	-	-	-	-	-
Os05g0116800	0	0	0	0	0	0	0	0	0	0	0	0	ACT-1	Transferase domain containing protein	Metabolism;Metabolism;Metabolism;Metabolism;Metabolism	Global and overview maps;Global and overview maps;Biosynthesis of other secondary metabolites;Biosynthesis of other secondary metabolites;Biosynthesis of other secondary metabolites	ko01100//Metabolic pathways;ko01110//Biosynthesis of secondary metabolites;ko00940//Phenylpropanoid biosynthesis;ko00941//Flavonoid biosynthesis;ko00945//Stilbenoid, diarylheptanoid and gingerol biosynthesis	K13065;K13065;K13065;K13065;K13065	-	GO:0016747//transferase activity, transferring acyl groups other than amino-acyl groups	-
Os05g0116850	0	0	0	0	0	0	0	0	0	0	0	0	--	Hypothetical protein	-	-	-	-	-	-	-
Os05g0117000	0	0	0	0	0	0	0	0	0	0	0	0	--	Similar to CLE family OsCLE501 protein	-	-	-	-	-	-	-
Os05g0117300	0	0	0	0	0	0	0	0	0	0	0	0	OsCLE502	Conserved hypothetical protein	-	-	-	-	-	-	-
Os05g0117500	9.68	9.06	9.69	9.03	9	10.45	199	175	195	179	176	229	NUDT9	Similar to Nudix hydrolase 9 (EC 3.6.1.-) (AtNUDT9)	-	-	-	-	-	GO:0016787//hydrolase activity;GO:0052751//GDP-mannose hydrolase activity	GO:0071242//cellular response to ammonium ion
Os05g0117600	30.21	30.88	24.8	31.64	33.42	30.16	1199	1151	964	1211	1261	1276	OsI_18219	Hypothetical conserved gene	-	-	-	-	GO:0005789//endoplasmic reticulum membrane	GO:0016740//transferase activity;GO:0071568//UFM1 transferase activity	GO:0032434//regulation of proteasomal ubiquitin-dependent protein catabolic process;GO:0034976//response to endoplasmic reticulum stress;GO:1990592//protein K69-linked ufmylation
Os05g0117798	43.17	37.33	37.53	44.79	42.96	45.49	2456.77	1994.88	2091.82	2458.74	2324.43	2759.82	KIN5A	Kinesin, motor region domain containing protein	-	-	-	-	GO:0005737//cytoplasm;GO:0005819//spindle;GO:0005856//cytoskeleton;GO:0005871//kinesin complex;GO:0005874//microtubule	GO:0000166//nucleotide binding;GO:0003777//microtubule motor activity;GO:0005524//ATP binding;GO:0008017//microtubule binding;GO:0008574//ATP-dependent microtubule motor activity, plus-end-directed;GO:0016887//ATPase activity	GO:0007018//microtubule-based movement
Os05g0117864	40.17	41.42	39.2	36.53	35.86	38.78	2392	2316	2286	2098	2030	2462	NFRKB	Conserved hypothetical protein	-	-	-	-	GO:0031011//Ino80 complex	-	-
Os10g0511600	12.14	12.17	13.67	8.35	7.88	7.44	392	369	432	260	242	256	OsProCP4	Similar to prolyl carboxypeptidase like protein	-	-	-	-	GO:0005773//vacuole	GO:0004180//carboxypeptidase activity;GO:0008236//serine-type peptidase activity;GO:0008239//dipeptidyl-peptidase activity;GO:0016787//hydrolase activity	GO:0006508//proteolysis
Os10g0511800	28.78	32.85	34.01	31.78	20.42	23.85	292	313	338	311	197	258	At3g51120	Similar to Plus-3 domain containing protein, expressed	-	-	-	-	GO:0016593//Cdc73/Paf1 complex	GO:0003677//DNA binding;GO:0005515//protein binding;GO:1990269//RNA polymerase II C-terminal domain phosphoserine binding	-
Os10g0511900	117.72	109.4	111.51	107.13	114.52	95.17	2969	2591	2754	2606	2746	2559	--	Similar to Plus-3 domain containing protein, expressed	-	-	-	-	-	GO:0003677//DNA binding;GO:0046872//metal ion binding	-
Os10g0512001	2.32	3.42	2.72	3.47	2.66	3.27	34	47	39	49	37	51	--	Hypothetical gene	-	-	-	-	-	-	-
Os10g0512100	0.07	0	0.07	0	0	0.03	2	0	2	0	0	1	TMCO4	Protein of unknown function DUF726 family protein	-	-	-	-	GO:0016020//membrane	-	-
Os10g0512400	0	0.08	0.04	0.04	0.03	0	0	2.58	1.24	1.14	1	0	CYP84A5	Coniferaldehyde 5-hydroxylase, Lignin biosynthesi	Metabolism;Metabolism;Metabolism	Global and overview maps;Global and overview maps;Biosynthesis of other secondary metabolites	ko01100//Metabolic pathways;ko01110//Biosynthesis of secondary metabolites;ko00940//Phenylpropanoid biosynthesis	K09755;K09755;K09755	GO:0016020//membrane;GO:0016021//integral component of membrane	GO:0004497//monooxygenase activity;GO:0005506//iron ion binding;GO:0016491//oxidoreductase activity;GO:0016705//oxidoreductase activity, acting on paired donors, with incorporation or reduction of molecular oxygen;GO:0016709//oxidoreductase activity, acting on paired donors, with incorporation or reduction of molecular oxygen, NAD(P)H as one donor, and incorporation of one atom of oxygen;GO:00200…	GO:0009809//lignin biosynthetic process;GO:0055114//oxidation-reduction process
Os10g0512450	0	0.05	0.29	0.31	0	0.19	0	0.42	2.76	2.86	0	2	--	Hypothetical protein	-	-	-	-	-	-	-
Os10g0512500	10.51	16.61	9.99	8.5	8.95	6.93	244	411	244	193	202	196	--	RNA-binding, CRM domain domain containing protein	-	-	-	-	GO:0009507//chloroplast	GO:0003723//RNA binding	GO:0006397//mRNA processing;GO:0008380//RNA splicing
Os10g0512700	33.91	31.01	31.79	34.74	34.94	36.11	843	724	774	833	826	957	SH3P2	Similar to SH3 domain-containing protein 3	-	-	-	-	-	GO:0005515//protein binding	-
Os10g0512800	93.73	90.19	89.73	94.74	94.81	100.36	5378	4860	5042	5243	5172	6139	OsRFPHC-10	Similar to predicted protein	-	-	-	-	GO:0005871//kinesin complex;GO:0005874//microtubule;GO:0009507//chloroplast;GO:0009536//plastid	GO:0000166//nucleotide binding;GO:0003777//microtubule motor activity;GO:0005524//ATP binding;GO:0008017//microtubule binding;GO:0016887//ATPase activity;GO:0046872//metal ion binding	GO:0007018//microtubule-based movement
Os10g0513200	3.05	3.48	2.68	3.28	4	3.23	109	117	94	113	136	123	NIP3	Boric acid channel, Regulation of boron distributio	-	-	-	-	GO:0016020//membrane;GO:0016021//integral component of membrane	GO:0015267//channel activity	GO:0055085//transmembrane transport
Os10g0513300	8.48	7.61	7.64	9.12	10.1	9.18	220	198	193	270	288	288	Os10g0513300	Similar to UPF0496 protein 4	-	-	-	-	GO:0016020//membrane;GO:0016021//integral component of membrane	-	-
Os10g0513400	0.12	0	0	0	0.04	0.04	3	0	0	0	1	1	CYP89A9	Cytochrome P450 family protein	-	-	-	-	GO:0016020//membrane;GO:0016021//integral component of membrane	GO:0004497//monooxygenase activity;GO:0005506//iron ion binding;GO:0016491//oxidoreductase activity;GO:0016705//oxidoreductase activity, acting on paired donors, with incorporation or reduction of molecular oxygen;GO:0016709//oxidoreductase activity, acting on paired donors, with incorporation or reduction of molecular oxygen, NAD(P)H as one donor, and incorporation of one atom of oxygen;GO:00200…	GO:0055114//oxidation-reduction process
Os10g0513900	0	0	0	0.04	0	0.03	0	0	0	1	0	1	CYP89A2	Cytochrome P450 family protein	-	-	-	-	GO:0016020//membrane;GO:0016021//integral component of membrane	GO:0004497//monooxygenase activity;GO:0005506//iron ion binding;GO:0016491//oxidoreductase activity;GO:0016705//oxidoreductase activity, acting on paired donors, with incorporation or reduction of molecular oxygen;GO:0016709//oxidoreductase activity, acting on paired donors, with incorporation or reduction of molecular oxygen, NAD(P)H as one donor, and incorporation of one atom of oxygen;GO:00200…	GO:0055114//oxidation-reduction process
Os10g0514300	0	0	0	0	0	0	0	0	0	0	0	0	CYP89A9	Similar to Transposon protein	Metabolism;Metabolism	Global and overview maps;Amino acid metabolism	ko01100//Metabolic pathways;ko00380//Tryptophan metabolism	K07408;K07408	GO:0016020//membrane;GO:0016021//integral component of membrane	GO:0005506//iron ion binding;GO:0016705//oxidoreductase activity, acting on paired donors, with incorporation or reduction of molecular oxygen;GO:0016709//oxidoreductase activity, acting on paired donors, with incorporation or reduction of molecular oxygen, NAD(P)H as one donor, and incorporation of one atom of oxygen;GO:0020037//heme binding	GO:0055114//oxidation-reduction process
Os10g0514400	0	0	0	0	0	0	0	0	0	0	0	0	--	Similar to Cytochrome P450 family protein	-	-	-	-	-	-	-
Os10g0514425	0	0	0	0	0	0	0	0	0	0	0	0	--	Hypothetical protein	-	-	-	-	GO:0016020//membrane;GO:0016021//integral component of membrane	-	-
Os10g0514450	0	0	0	0	0	0	0	0	0	0	0	0	CYP89A2	Similar to Cytochrome P450 family protein	Metabolism;Metabolism	Global and overview maps;Amino acid metabolism	ko01100//Metabolic pathways;ko00380//Tryptophan metabolism	K07408;K07408	GO:0016020//membrane;GO:0016021//integral component of membrane	GO:0004497//monooxygenase activity;GO:0005506//iron ion binding;GO:0016491//oxidoreductase activity;GO:0016705//oxidoreductase activity, acting on paired donors, with incorporation or reduction of molecular oxygen;GO:0016709//oxidoreductase activity, acting on paired donors, with incorporation or reduction of molecular oxygen, NAD(P)H as one donor, and incorporation of one atom of oxygen;GO:00200…	GO:0055114//oxidation-reduction process
Os10g0514500	0	0	0	0	0	0	0	0	0	0	0	0	CYP89A2	Similar to transposon protein	Metabolism;Metabolism	Global and overview maps;Amino acid metabolism	ko01100//Metabolic pathways;ko00380//Tryptophan metabolism	K07408;K07408	GO:0016020//membrane;GO:0016021//integral component of membrane	GO:0004497//monooxygenase activity;GO:0005506//iron ion binding;GO:0016491//oxidoreductase activity;GO:0016705//oxidoreductase activity, acting on paired donors, with incorporation or reduction of molecular oxygen;GO:0016709//oxidoreductase activity, acting on paired donors, with incorporation or reduction of molecular oxygen, NAD(P)H as one donor, and incorporation of one atom of oxygen;GO:00200…	GO:0055114//oxidation-reduction process
Os10g0514550	0.04	0	0.04	0	0	0	1	0	1	0	0	0	--	Hypothetical protein	-	-	-	-	-	-	-
Os10g0514600	0	0	0	0	0	0	0	0	0	0	0	0	CCT4	Similar to Clone ZZD584 mRNA sequence	-	-	-	-	GO:0005737//cytoplasm;GO:0005832//chaperonin-containing T-complex	GO:0000166//nucleotide binding;GO:0005524//ATP binding;GO:0051082//unfolded protein binding	GO:0006457//protein folding
Os10g0514700	0	0	0	0	0	0	0	0	0	0	0	0	CYP89A2	Similar to Cytochrome P450 family protein	Metabolism	Global and overview maps	ko01100//Metabolic pathways	K00512	GO:0016020//membrane;GO:0016021//integral component of membrane	GO:0004497//monooxygenase activity;GO:0005506//iron ion binding;GO:0016491//oxidoreductase activity;GO:0016705//oxidoreductase activity, acting on paired donors, with incorporation or reduction of molecular oxygen;GO:0016709//oxidoreductase activity, acting on paired donors, with incorporation or reduction of molecular oxygen, NAD(P)H as one donor, and incorporation of one atom of oxygen;GO:00200…	GO:0055114//oxidation-reduction process
Os10g0514901	0	0	0	0	0	0	0	0	0	0	0	0	OsCYP89B4	Similar to Cytochrome P450 family protein	Metabolism;Metabolism	Global and overview maps;Amino acid metabolism	ko01100//Metabolic pathways;ko00380//Tryptophan metabolism	K07408;K07408	GO:0016020//membrane;GO:0016021//integral component of membrane	GO:0004497//monooxygenase activity;GO:0005506//iron ion binding;GO:0016491//oxidoreductase activity;GO:0016705//oxidoreductase activity, acting on paired donors, with incorporation or reduction of molecular oxygen;GO:0016709//oxidoreductase activity, acting on paired donors, with incorporation or reduction of molecular oxygen, NAD(P)H as one donor, and incorporation of one atom of oxygen;GO:00200…	GO:0055114//oxidation-reduction process
Os10g0515100	0	0	0	0	0	0	0	0	0	0	0	0	--	Hypothetical protein	-	-	-	-	-	-	-
Os10g0515200	0.47	0.58	0.97	0.46	0.46	0.41	14	16	28	13	13	13	CYP89A2	Cytochrome P450 family protein	Metabolism;Metabolism	Global and overview maps;Amino acid metabolism	ko01100//Metabolic pathways;ko00380//Tryptophan metabolism	K07408;K07408	GO:0016020//membrane;GO:0016021//integral component of membrane	GO:0004497//monooxygenase activity;GO:0005506//iron ion binding;GO:0016491//oxidoreductase activity;GO:0016705//oxidoreductase activity, acting on paired donors, with incorporation or reduction of molecular oxygen;GO:0016709//oxidoreductase activity, acting on paired donors, with incorporation or reduction of molecular oxygen, NAD(P)H as one donor, and incorporation of one atom of oxygen;GO:00200…	GO:0055114//oxidation-reduction process
Os10g0515400	0	0	0	0	0	0	0	0	0	0	0	0	CYP89A2	Similar to Transposon protein	Metabolism;Metabolism	Global and overview maps;Amino acid metabolism	ko01100//Metabolic pathways;ko00380//Tryptophan metabolism	K07408;K07408	GO:0016020//membrane;GO:0016021//integral component of membrane	GO:0004497//monooxygenase activity;GO:0005506//iron ion binding;GO:0016491//oxidoreductase activity;GO:0016705//oxidoreductase activity, acting on paired donors, with incorporation or reduction of molecular oxygen;GO:0016709//oxidoreductase activity, acting on paired donors, with incorporation or reduction of molecular oxygen, NAD(P)H as one donor, and incorporation of one atom of oxygen;GO:00200…	GO:0055114//oxidation-reduction process
Os10g0515900	0	0	0	0	0	0	0	0	0	0	0	0	CYP89A2	Cytochrome P450 family protein	Metabolism	Global and overview maps	ko01100//Metabolic pathways	K00512	GO:0016020//membrane;GO:0016021//integral component of membrane	GO:0004497//monooxygenase activity;GO:0005506//iron ion binding;GO:0016491//oxidoreductase activity;GO:0016705//oxidoreductase activity, acting on paired donors, with incorporation or reduction of molecular oxygen;GO:0016709//oxidoreductase activity, acting on paired donors, with incorporation or reduction of molecular oxygen, NAD(P)H as one donor, and incorporation of one atom of oxygen;GO:00200…	GO:0055114//oxidation-reduction process
Os10g0516000	0	0	0	0	0	0.13	0	0	0	0	0	3	--	Hypothetical protein	-	-	-	-	-	-	-
Os10g0516100	6.7	10.36	9.06	3.79	6.14	6.13	86	125	114	47	75	84	OsGDCH	H subunit of glycine decarboxylase complex (GDC), Photorespiratio	Metabolism;Metabolism;Metabolism;Metabolism;Metabolism	Global and overview maps;Global and overview maps;Global and overview maps;Carbohydrate metabolism;Amino acid metabolism	ko01100//Metabolic pathways;ko01110//Biosynthesis of secondary metabolites;ko01200//Carbon metabolism;ko00630//Glyoxylate and dicarboxylate metabolism;ko00260//Glycine, serine and threonine metabolism	K02437;K02437;K02437;K02437;K02437	GO:0005737//cytoplasm;GO:0005739//mitochondrion;GO:0005960//glycine cleavage complex	-	GO:0019464//glycine decarboxylation via glycine cleavage system
Os10g0516200	5.54	9.16	9	6.48	7.96	7.91	134	208	213	151	183	204	OsRLCK303	Serine/threonine protein kinase domain containing protein	-	-	-	-	GO:0005886//plasma membrane	GO:0000166//nucleotide binding;GO:0004672//protein kinase activity;GO:0004674//protein serine/threonine kinase activity;GO:0004675//transmembrane receptor protein serine/threonine kinase activity;GO:0005524//ATP binding;GO:0016301//kinase activity;GO:0016740//transferase activity	GO:0006468//protein phosphorylation;GO:0016310//phosphorylation
Os10g0516250	0	0	0	0	0	0	0	0	0	0	0	0	--	Hypothetical protein	-	-	-	-	-	-	-
Os10g0516300	13.06	12.97	14.43	11.74	10.01	10.69	368	342.98	398	319	268	321	Os10g0516300	Similar to ETFQO (electron-transfer flavoprotein:ubiquinone oxidoreductase); catalytic/ electron carrier/ electron-transferring-flavoprotein dehydrogenase	-	-	-	-	GO:0031305//integral component of mitochondrial inner membrane	GO:0004174//electron-transferring-flavoprotein dehydrogenase activity;GO:0009055//electron transfer activity;GO:0016491//oxidoreductase activity;GO:0043783//oxidoreductase activity, oxidizing metal ions with flavin as acceptor;GO:0046872//metal ion binding;GO:0048039//ubiquinone binding;GO:0051536//iron-sulfur cluster binding;GO:0051539//4 iron, 4 sulfur cluster binding	GO:0022900//electron transport chain;GO:0022904//respiratory electron transport chain;GO:0055114//oxidation-reduction process
Os10g0516350	0.11	0.12	0.07	0.08	0.08	0.03	3	3.02	2	2	2	1	--	Hypothetical gene	-	-	-	-	-	-	-
Os10g0516400	60.57	41.64	46.49	44.92	33.1	40.64	1047	676	787	749	544	749	CDI	Conserved hypothetical protein	-	-	-	-	-	-	-
Os10g0516500	10.04	7.85	11.41	8.54	11.23	18.63	222	163	247	182	236	439	--	Conserved hypothetical protein	-	-	-	-	-	-	-
Os10g0516551	0.1	0.11	0	0	0	0	1	1	0	0	0	0	--	Hypothetical protein	-	-	-	-	-	-	-
Os10g0516600	6.17	5.8	5.77	5.54	4.22	4.53	60	53	55	52	39	47	OsSTA247	Similar to predicted protein	-	-	-	-	GO:0016020//membrane;GO:0016021//integral component of membrane	GO:0008375//acetylglucosaminyltransferase activity	-
Os10g0516701	2.64	2.88	2.96	1.44	1.53	1.55	40	41	44	21	22	25	--	Similar to fringe-related protein	-	-	-	-	GO:0016020//membrane;GO:0016021//integral component of membrane	GO:0008375//acetylglucosaminyltransferase activity	-
Os10g0516800	29.36	29.41	29.16	26.29	24.07	26.02	1560	1474	1512	1346	1205	1486	OsLCBK1	Long-chain base kinase, Regulation of disease resistance response and programmed cell death (PCD	-	-	-	-	GO:0005737//cytoplasm;GO:0016020//membrane;GO:0043231//intracellular membrane-bounded organelle	GO:0001727//lipid kinase activity;GO:0003951//NAD+ kinase activity;GO:0016301//kinase activity;GO:0017050//D-erythro-sphingosine kinase activity	GO:0006665//sphingolipid metabolic process;GO:0016310//phosphorylation;GO:0046512//sphingosine biosynthetic process;GO:0046834//lipid phosphorylation
Os10g0516900	0.61	1.77	1.61	1.72	1.29	0.66	7	19	18	19	14	8	--	Conserved hypothetical protein	-	-	-	-	-	-	-
Os10g0517050	10.23	9.37	8.33	9.63	9.41	12.29	207	178	165	188	181	265	--	Hypothetical conserved gene	-	-	-	-	-	-	-
Os10g0517400	3.01	2.53	1.82	1.89	1.87	1.8	66	52	39	40	39	42	PLR1	Aldo/keto reductase family protein	Metabolism;Metabolism	Global and overview maps;Metabolism of cofactors and vitamins	ko01100//Metabolic pathways;ko00750//Vitamin B6 metabolism	K05275;K05275	GO:0009507//chloroplast	GO:0016491//oxidoreductase activity;GO:0050236//pyridoxine:NADP 4-dehydrogenase activity;GO:0070402//NADPH binding	GO:0009443//pyridoxal 5'-phosphate salvage;GO:0042821//pyridoxal biosynthetic process;GO:0055114//oxidation-reduction process
Os10g0517500	32.91	34.04	43.23	46.08	42.5	47.48	873	848	1123	1179	1072	1343	RRJ1	Cys/Met metabolism, pyridoxal phosphate-dependent enzyme domain containing protein	Metabolism;Metabolism;Metabolism	Global and overview maps;Amino acid metabolism;Metabolism of other amino acids	ko01100//Metabolic pathways;ko00270//Cysteine and methionine metabolism;ko00450//Selenocompound metabolism	K01761;K01761;K01761	GO:0005737//cytoplasm;GO:0005829//cytosol	GO:0003824//catalytic activity;GO:0003962//cystathionine gamma-synthase activity;GO:0004123//cystathionine gamma-lyase activity;GO:0016846//carbon-sulfur lyase activity;GO:0018826//methionine gamma-lyase activity;GO:0030170//pyridoxal phosphate binding	GO:0009970//cellular response to sulfate starvation;GO:0019343//cysteine biosynthetic process via cystathionine;GO:0019346//transsulfuration;GO:0042631//cellular response to water deprivation;GO:0051289//protein homotetramerization;GO:0071266//'de novo' L-methionine biosynthetic process
Os10g0517800	2.03	5.2	2.81	2.85	2.59	1.9	14	33.7	19	19	17	14	--	Hypothetical protein	-	-	-	-	-	-	-
Os10g0518100	32.55	34.24	36.68	31.22	26.32	26.7	1004	992	1108	929	772	878	GYP7	RabGAP/TBC domain containing protein	-	-	-	-	GO:0005623//cell;GO:0016020//membrane;GO:0016021//integral component of membrane	GO:0005096//GTPase activator activity;GO:0017137//Rab GTPase binding	GO:0006886//intracellular protein transport;GO:0090630//activation of GTPase activity
Os10g0518200	112.99	91.2	91.1	73.76	87.86	76.87	730.9	554	577.08	460.18	540.37	530.15	CYB5	Cytochrome b5 domain containing protein	-	-	-	-	GO:0016020//membrane;GO:0016021//integral component of membrane;GO:0043231//intracellular membrane-bounded organelle	GO:0009055//electron transfer activity;GO:0020037//heme binding;GO:0046872//metal ion binding	GO:0022900//electron transport chain
Os10g0518300	12.76	12.73	13.61	9.84	11.95	11.31	383	359	400	285	341	362	HLB1	Tetratricopeptide-like helical domain containing protein	-	-	-	-	-	GO:0005515//protein binding	-
Os10g0518400	0.43	0.08	0.08	0.36	0.94	0.58	11	2	2	9	23	16	--	Conserved hypothetical protein	-	-	-	-	-	-	-
Os10g0518800	35.88	34.12	36.35	31.4	33.02	33.97	1667	1489	1654	1407	1459	1683	fray2	Serine/threonine protein kinase domain containing protein	-	-	-	-	GO:0005737//cytoplasm	GO:0004672//protein kinase activity;GO:0004674//protein serine/threonine kinase activity;GO:0005524//ATP binding;GO:0016301//kinase activity	GO:0006468//protein phosphorylation;GO:0016310//phosphorylation;GO:0023014//signal transduction by protein phosphorylation;GO:0031098//stress-activated protein kinase signaling cascade;GO:0032147//activation of protein kinase activity
Os10g0518900	15.7	14.88	17	13.1	15.49	13.68	435	387	461	350	408	404	ERCC1	Similar to DNA excision repair protein ERCC-1 (EC 3.1.-.-) (AtERCC1) (AtRAD10) (Ultraviolet hypersensitive 7)	Genetic Information Processing	Replication and repair	ko03420//Nucleotide excision repair	K10849	GO:0000110//nucleotide-excision repair factor 1 complex;GO:0005634//nucleus;GO:0070522//ERCC4-ERCC1 complex	GO:0000014//single-stranded DNA endodeoxyribonuclease activity;GO:0003677//DNA binding;GO:0003684//damaged DNA binding;GO:0003697//single-stranded DNA binding;GO:0004518//nuclease activity;GO:0004519//endonuclease activity;GO:0016787//hydrolase activity;GO:0017108//5'-flap endonuclease activity	GO:0000710//meiotic mismatch repair;GO:0000724//double-strand break repair via homologous recombination;GO:0006281//DNA repair;GO:0006294//nucleotide-excision repair, preincision complex assembly;GO:0006296//nucleotide-excision repair, DNA incision, 5'-to lesion;GO:0006312//mitotic recombination;GO:0006974//cellular response to DNA damage stimulus;GO:0010213//non-photoreactive DNA repair;GO:00102…
Os10g0519300	0.44	0	0	1.02	0	0	11.59	0	0	25.64	0	0	At2g46620	Similar to ATP binding protein	-	-	-	-	-	GO:0005524//ATP binding;GO:0016887//ATPase activity	-
Os10g0519400	2.89	1.64	2.07	0.81	2.08	2.5	71.41	38	50	19.36	49	66	--	Hypothetical protein	-	-	-	-	-	-	-
Os10g0519500	0.18	0	0	0.19	0.38	0	2	0	0	2	4	0	--	Hypothetical protein	-	-	-	-	-	-	-
Os10g0519600	67.34	64.06	64.98	61.38	71.62	72.58	1847.93	1661	1756	1634	1876	2130	mfsd5	Protein of unknown function DUF791 family protein	-	-	-	-	GO:0005886//plasma membrane;GO:0016020//membrane;GO:0016021//integral component of membrane	GO:0015098//molybdate ion transmembrane transporter activity	GO:0015689//molybdate ion transport
Os10g0519700	5.16	9.82	8.04	8.43	7.47	7.31	75.94	135.72	115.87	119.68	104.46	114.75	TIM23-2	Mitochondrial import inner membrane translocase, subunit Tim17/22 family protein	-	-	-	-	GO:0005744//TIM23 mitochondrial import inner membrane translocase complex;GO:0031305//integral component of mitochondrial inner membrane	GO:0008320//protein transmembrane transporter activity	GO:0030150//protein import into mitochondrial matrix
Os10g0519750	4.35	1.86	0.32	1.19	3.88	2.2	43.06	17.28	3.13	11.32	36.54	23.25	--	Hypothetical gene	-	-	-	-	-	-	-
Os10g0519800	0	0	0	0	0	0	0	0	0	0	0	0	OsFBDUF48	DUF295-domain protein, Regulation of seed developmen	-	-	-	-	-	GO:0005515//protein binding	-
Os10g0520100	0	0	0	0.05	0	0	0	0	0	1	0	0	OsFbox559	Cyclin-like F-box domain containing protein	-	-	-	-	-	GO:0005515//protein binding	-
Os10g0520400	3.9	5.43	7.14	7.73	6.63	6.99	68	89	122	130	110	130	Os_F0771	Protein of unknown function DUF295 family protein	-	-	-	-	-	-	-
Os10g0520600	13.64	14.79	13.59	16.58	17.71	14.35	329	346	331	413	394	366	PUX10	UBX domain containing protein	-	-	-	-	-	GO:0005515//protein binding	-
Os10g0520700	10.81	9.68	10.7	8.96	10.08	9.02	264	222	256	211	234	235	ZNHIT2	Zinc finger, HIT-type domain containing protein	-	-	-	-	-	GO:0046872//metal ion binding	-
Os10g0520900	0.32	1.37	0.85	0	0	0.06	5	20	13	0	0	1	--	Hypothetical conserved gene	-	-	-	-	-	-	-
Os10g0520950	0	0	0	0	0	0	0	0	0	0	0	0	--	Hypothetical conserved gene	Metabolism;Metabolism	Global and overview maps;Metabolism of other amino acids	ko01100//Metabolic pathways;ko00480//Glutathione metabolism	K01469;K01469	GO:0005739//mitochondrion	-	-
Os10g0521000	11.31	12.73	20.85	23.11	11.25	3.82	350	370	632	690	331	126	OsTRE	Similar to TRE1 protein (Fragment)	Metabolism;Metabolism;Metabolism	Global and overview maps;Global and overview maps;Carbohydrate metabolism	ko01100//Metabolic pathways;ko01110//Biosynthesis of secondary metabolites;ko00500//Starch and sucrose metabolism	K01194;K01194;K01194	GO:0005886//plasma membrane	GO:0003824//catalytic activity;GO:0004555//alpha,alpha-trehalase activity;GO:0016787//hydrolase activity;GO:0016798//hydrolase activity, acting on glycosyl bonds	GO:0005975//carbohydrate metabolic process;GO:0005991//trehalose metabolic process;GO:0005993//trehalose catabolic process;GO:0008152//metabolic process
Os10g0521100	0.51	0.45	1.03	0.52	0	0.16	6	5	12	6	0	2	OsADF10	Similar to Actin-depolymerizing factor 6 (ADF-6) (AtADF6)	-	-	-	-	GO:0005737//cytoplasm;GO:0015629//actin cytoskeleton	GO:0003779//actin binding;GO:0051015//actin filament binding	GO:0030042//actin filament depolymerization
Os10g0521300	10.26	8.9	9.62	9.17	10.97	9.99	232	189	213	200	236	241	OXA1L	Inner membrane protein OXA1-like, mitochondrial precursor	Genetic Information Processing	Folding, sorting and degradation	ko03060//Protein export	K03217	GO:0016020//membrane;GO:0016021//integral component of membrane;GO:0031305//integral component of mitochondrial inner membrane	GO:0032977//membrane insertase activity	GO:0032979//protein insertion into mitochondrial inner membrane from matrix side;GO:0033617//mitochondrial respiratory chain complex IV assembly;GO:0051205//protein insertion into membrane
Os10g0521400	0.08	0.34	0.19	0.53	0.39	0.35	1.72	7	4	11	8	8	--	Alpha/beta hydrolase fold-1 domain containing protein	-	-	-	-	-	GO:0016787//hydrolase activity	-
Os10g0521450	0.03	0	0	0	0	0	0.28	0	0	0	0	0	--	Hypothetical gene	-	-	-	-	-	-	-
Os10g0521500	0.13	0.09	0.09	0.13	0.13	0	3	2	2	3	3	0	--	Esterase/lipase/thioesterase domain containing protein	-	-	-	-	-	GO:0016787//hydrolase activity	-
Os10g0521550	0	0	0.06	0	0	0.05	0	0	1	0	0	1	--	Hypothetical protein	-	-	-	-	-	-	-
Os10g0521600	33.58	37.36	35.94	28.6	27.14	28.44	1112	1161	1165	913	852	998	XBOS33	Similar to Ankyrin-1 (Erythrocyte ankyrin)	-	-	-	-	-	GO:0004842//ubiquitin-protein transferase activity;GO:0005515//protein binding	GO:0016567//protein ubiquitination
Os10g0521700	111.7	118.85	111.9	102.3	108.15	94.87	3708.53	3705.63	3638.24	3275.89	3414	3358.12	ASK8	Similar to Shaggy-related protein kinase NtK-1 (EC 2.7.1.-)	-	-	-	-	GO:0005737//cytoplasm;GO:0005829//cytosol	GO:0000166//nucleotide binding;GO:0004672//protein kinase activity;GO:0004674//protein serine/threonine kinase activity;GO:0005524//ATP binding;GO:0016301//kinase activity;GO:0016740//transferase activity	GO:0006468//protein phosphorylation;GO:0007165//signal transduction;GO:0016310//phosphorylation
Os10g0521801	1.11	1.45	0.16	0.56	0	0.41	12.47	15.37	1.76	6.11	0	4.88	--	Hypothetical gene	-	-	-	-	-	-	-
Os10g0521900	31.33	5.34	7.55	2.47	2.88	4.8	606	97	143	46	53	99	OsRhmbd17	Similar to Membrane protein	-	-	-	-	GO:0016020//membrane;GO:0016021//integral component of membrane	GO:0004252//serine-type endopeptidase activity;GO:0008233//peptidase activity;GO:0016787//hydrolase activity	GO:0006508//proteolysis
Os10g0522000	0	0	0.08	0	0.04	0	0	0	2	0	1	0	At4g10440	Similar to Methyltransferase family protein, expressed	-	-	-	-	GO:0016020//membrane	GO:0008168//methyltransferase activity	GO:0032259//methylation
Os10g0522200	0	0	0	0	0	0	0	0	0	0	0	0	--	Hypothetical protein	-	-	-	-	-	-	-
Os10g0522400	10.8	6.2	5.42	4.36	3.54	5.7	167	90	82	65	52	94	OsFbox560	Cyclin-like F-box domain containing protein	-	-	-	-	-	GO:0005515//protein binding	-
Os10g0522500	3.25	4.43	3.73	4.49	4.54	3.16	83	83	86	103	97	92	CCB2	Conserved hypothetical protein	-	-	-	-	-	-	-
Os10g0522601	13.04	17.6	14.67	20.38	22.47	22.15	434	550	478	654	711	786	--	Armadillo-like helical domain containing protein	-	-	-	-	-	GO:0005515//protein binding	-
Os10g0522700	4.95	6.75	6	7.4	7.51	8.1	43	55	51	62	62	75	--	Conserved hypothetical protein	-	-	-	-	-	-	-
Os10g0522800	0.68	1.08	0.69	1.17	1.55	1.7	6	9	6	10	13	16	--	Conserved hypothetical protein	-	-	-	-	-	-	-
Os10g0522900	6.32	8.87	6.95	5.35	7.98	5.8	137	186	152	113	163	138	aco	Isopenicillin N synthase family protein	-	-	-	-	-	GO:0016491//oxidoreductase activity;GO:0046872//metal ion binding;GO:0051213//dioxygenase activity	GO:0055114//oxidation-reduction process
Os10g0523000	0	0	0	0	0	0	0	0	0	0	0	0	--	Hypothetical protein	-	-	-	-	-	-	-
Os10g0523100	14.9	18.16	16.87	13.52	15.46	14.25	304	348	337	266	300	310	ecdK	Isopenicillin N synthase family protein	-	-	-	-	-	GO:0016491//oxidoreductase activity;GO:0046872//metal ion binding;GO:0051213//dioxygenase activity	GO:0055114//oxidation-reduction process
Os10g0523201	0	0	0	0.05	0	0	0	0	0	1	0	0	--	Hypothetical protein	-	-	-	-	-	-	-
Os10g0523700	16.73	17.53	15.89	18.79	16.24	23.06	443	436	412	480	409	651	ADT	Prephenate dehydratase domain containing protein	Metabolism;Metabolism;Metabolism;Metabolism	Global and overview maps;Global and overview maps;Global and overview maps;Amino acid metabolism	ko01100//Metabolic pathways;ko01110//Biosynthesis of secondary metabolites;ko01230//Biosynthesis of amino acids;ko00400//Phenylalanine, tyrosine and tryptophan biosynthesis	K05359;K05359;K05359;K05359	GO:0005737//cytoplasm;GO:0009507//chloroplast	GO:0004664//prephenate dehydratase activity;GO:0016829//lyase activity;GO:0047769//arogenate dehydratase activity	GO:0008652//cellular amino acid biosynthetic process;GO:0009073//aromatic amino acid family biosynthetic process;GO:0009094//L-phenylalanine biosynthetic process
Os10g0523900	0	0	0.23	0	0.12	0	0	0	2	0	1	0	OsERF#018	Similar to AP2 domain containing protein	-	-	-	-	GO:0005634//nucleus	GO:0003677//DNA binding;GO:0003700//DNA-binding transcription factor activity	GO:0006355//regulation of transcription, DNA-templated
Os10g0524000	10.78	9.67	8.37	6.22	8.34	8.37	280	236	213	156	206	232	--	Conserved hypothetical protein	-	-	-	-	-	-	-
Os10g0524100	45.89	38.61	39	30.61	33.37	33.68	1186	937	987	763	820	928	--	Per1-like family protein	-	-	-	-	GO:0000139//Golgi membrane;GO:0005794//Golgi apparatus;GO:0016020//membrane;GO:0016021//integral component of membrane;GO:0031227//intrinsic component of endoplasmic reticulum membrane	GO:0016788//hydrolase activity, acting on ester bonds	GO:0006506//GPI anchor biosynthetic process
Os10g0524300	0.62	0.44	2.52	0.5	0.14	0.71	9	6	36	7	2	11	OsEMSA1	LysM domain-containing protein, Embryo sac developmen	-	-	-	-	-	-	-
Os10g0524400	12.29	9.36	10	9.45	8.62	9	744.8	534	591	550	498	578.69	OsPLDbeta1	Similar to Phospholipase D beta 2	Metabolism;Metabolism;Cellular Processes;Metabolism;Metabolism	Global and overview maps;Global and overview maps;Transport and catabolism;Lipid metabolism;Lipid metabolism	ko01100//Metabolic pathways;ko01110//Biosynthesis of secondary metabolites;ko04144//Endocytosis;ko00564//Glycerophospholipid metabolism;ko00565//Ether lipid metabolism	K01115;K01115;K01115;K01115;K01115	GO:0005886//plasma membrane	GO:0003824//catalytic activity;GO:0004630//phospholipase D activity;GO:0070290//N-acylphosphatidylethanolamine-specific phospholipase D activity	GO:0009395//phospholipid catabolic process;GO:0016042//lipid catabolic process
Os10g0524500	0.13	0	0	0	0.03	0.1	4.2	0	0	0	1	3.31	NP1	Putative glucose-methanol-choline oxidoreductase, Regulation of tapetum degeneration and pollen exine formation, Anther cuticle formatio	-	-	-	-	-	GO:0016614//oxidoreductase activity, acting on CH-OH group of donors;GO:0016829//lyase activity;GO:0050660//flavin adenine dinucleotide binding	GO:0055114//oxidation-reduction process
Os10g0524600	14.39	12.04	9.18	10.94	15.08	15.44	570	448	356	418	568	652	OsSub61	Peptidase S8, subtilisin-related domain containing protein	-	-	-	-	-	GO:0004252//serine-type endopeptidase activity;GO:0008233//peptidase activity;GO:0008236//serine-type peptidase activity;GO:0016787//hydrolase activity	GO:0006508//proteolysis
Os10g0524700	0	0	0	0.08	0	0	0	0	0	2	0	0	CYP704C1	Cytochrome P450 family protein	-	-	-	-	GO:0016020//membrane;GO:0016021//integral component of membrane	GO:0005506//iron ion binding;GO:0016705//oxidoreductase activity, acting on paired donors, with incorporation or reduction of molecular oxygen;GO:0020037//heme binding	GO:0055114//oxidation-reduction process
Os10g0524766	0	0	0	0	0	0	0	0	0	0	0	0	--	Hypothetical gene	-	-	-	-	-	-	-
Os10g0524850	0	0	0	0	0	0	0	0	0	0	0	0	--	Hypothetical conserved gene	-	-	-	-	-	-	-
Os10g0524900	0	0	0	0	0	0	0	0	0	0	0	0	TLP1	Similar to Thaumatin-like protein	-	-	-	-	GO:0005576//extracellular region	-	GO:0006952//defense response
Os10g0525000	1.07	1.35	0.92	0.34	0.1	0.31	32	32	27	10	3	10	OsCYP704A5	Cytochrome P450 family protein	-	-	-	-	GO:0016020//membrane;GO:0016021//integral component of membrane	GO:0005506//iron ion binding;GO:0016705//oxidoreductase activity, acting on paired donors, with incorporation or reduction of molecular oxygen;GO:0020037//heme binding	GO:0055114//oxidation-reduction process
Os10g0525101	0	0	0	0	0	0	0	0	0	0	0	0	--	Hypothetical gene	-	-	-	-	-	-	-
Os10g0525200	0	0	0	0	0	0	0	0	0	0	0	0	CYP704C1	Cytochrome P450 family protein	-	-	-	-	GO:0016020//membrane;GO:0016021//integral component of membrane	GO:0005506//iron ion binding;GO:0016705//oxidoreductase activity, acting on paired donors, with incorporation or reduction of molecular oxygen;GO:0020037//heme binding	GO:0055114//oxidation-reduction process
Os10g0525301	0	0	0	0	0	0	0	0	0	0	0	0	--	Hypothetical gene	-	-	-	-	-	-	-
Os10g0525400	0	0	0	0	0	0	0	0	0	0	0	0	OsGSTU15	Similar to Glutathione S-transferase GSTU31 (Fragment)	Metabolism;Metabolism	Global and overview maps;Metabolism of other amino acids	ko01100//Metabolic pathways;ko00480//Glutathione metabolism	K00799;K00799	GO:0005737//cytoplasm	GO:0004364//glutathione transferase activity;GO:0005515//protein binding;GO:0016740//transferase activity	GO:0006749//glutathione metabolic process
Os10g0525500	0	0	0	0	0	0	0	0	0	0	0	0	OsGSTU21	Similar to glutathione transferase31	Metabolism;Metabolism	Global and overview maps;Metabolism of other amino acids	ko01100//Metabolic pathways;ko00480//Glutathione metabolism	K00799;K00799	GO:0005737//cytoplasm	GO:0004364//glutathione transferase activity;GO:0005515//protein binding;GO:0016740//transferase activity	GO:0006749//glutathione metabolic process
Os10g0525800	0	0.21	0.7	0.41	0.1	0.09	0	2	7	4	1	1	OsGSTU31	Similar to Glutathione S-transferase GSTU31 (Fragment)	Metabolism;Metabolism	Global and overview maps;Metabolism of other amino acids	ko01100//Metabolic pathways;ko00480//Glutathione metabolism	K00799;K00799	GO:0005737//cytoplasm	GO:0004364//glutathione transferase activity;GO:0005515//protein binding;GO:0016740//transferase activity	GO:0006749//glutathione metabolic process
Os10g0527400	0.06	0.18	0	0	0.29	0.21	1	3	0	0	5	4	OsGSTU19	Similar to Tau class GST protein 3	Metabolism;Metabolism	Global and overview maps;Metabolism of other amino acids	ko01100//Metabolic pathways;ko00480//Glutathione metabolism	K00799;K00799	GO:0005737//cytoplasm	GO:0004364//glutathione transferase activity;GO:0005515//protein binding;GO:0016740//transferase activity	GO:0006749//glutathione metabolic process
Os10g0527601	0	0	0	0	0	0	0	0	0	0	0	0	OsGSTU20	Glutathione S-transferase, C-terminal-like domain containing protein	Metabolism;Metabolism	Global and overview maps;Metabolism of other amino acids	ko01100//Metabolic pathways;ko00480//Glutathione metabolism	K00799;K00799	GO:0005737//cytoplasm	GO:0004364//glutathione transferase activity;GO:0005515//protein binding	GO:0006749//glutathione metabolic process
Os10g0527800	0	0	0	0	0	0	0	0	0	0	0	0	OsGSTU12	Similar to Tau class GST protein 3	Metabolism;Metabolism	Global and overview maps;Metabolism of other amino acids	ko01100//Metabolic pathways;ko00480//Glutathione metabolism	K00799;K00799	GO:0005737//cytoplasm	GO:0004364//glutathione transferase activity;GO:0005515//protein binding;GO:0016740//transferase activity	GO:0006749//glutathione metabolic process
Os10g0527900	0.02	0	0	0.02	0.02	0.04	1	0	0	1	1	2	--	Leucine-rich repeat, N-terminal domain containing protein	-	-	-	-	GO:0005886//plasma membrane	GO:0005515//protein binding	-
Os10g0528100	0.18	0.58	1.66	0.44	0.32	0.34	3	9	27	7	5	6	OsGSTU24	Similar to Glutathione S-transferase GST 42 (EC 2.5.1.18) (Fragment)	Metabolism;Metabolism	Global and overview maps;Metabolism of other amino acids	ko01100//Metabolic pathways;ko00480//Glutathione metabolism	K00799;K00799	GO:0005737//cytoplasm	GO:0004364//glutathione transferase activity;GO:0005515//protein binding;GO:0016740//transferase activity	GO:0006749//glutathione metabolic process
Os10g0528150	0	0	0	0	0	0	0	0	0	0	0	0	--	Hypothetical protein	-	-	-	-	-	-	-
Os10g0528200	0	0	0	0	0.22	0.13	0	0	0	0	3	2	GST	Similar to Glutathione S-transferase TSI-1 (EC 2.5.1.18) (Glutathione S- transferase 1)	Metabolism;Metabolism	Global and overview maps;Metabolism of other amino acids	ko01100//Metabolic pathways;ko00480//Glutathione metabolism	K00799;K00799	GO:0005737//cytoplasm	GO:0004364//glutathione transferase activity;GO:0005515//protein binding;GO:0016740//transferase activity	GO:0006749//glutathione metabolic process
Os10g0528300	0.26	0.07	0	0.2	0	0	4	1	0	3	0	0	OsGSTU4	Tau class GST protein 4	Metabolism;Metabolism	Global and overview maps;Metabolism of other amino acids	ko01100//Metabolic pathways;ko00480//Glutathione metabolism	K00799;K00799	GO:0005737//cytoplasm	GO:0004364//glutathione transferase activity;GO:0005515//protein binding;GO:0016740//transferase activity	GO:0006749//glutathione metabolic process
Os10g0528400	3.52	2.43	3.07	3.22	0.65	0.78	51	33	43.53	45	9	12	OsGSTU3	Glutathione S-transferase, C-terminal-like domain containing protein	Metabolism;Metabolism	Global and overview maps;Metabolism of other amino acids	ko01100//Metabolic pathways;ko00480//Glutathione metabolism	K00799;K00799	-	GO:0005515//protein binding;GO:0016740//transferase activity	-
Os10g0528651	0	0	0.12	0	0	0	0	0	1.47	0	0	0	--	Conserved hypothetical protein	-	-	-	-	-	-	-
Os10g0528900	0	0	0	0.12	0.3	0	0	0	0	2	5	0	OsGSTU14	Similar to Tau class GST protein 3	Metabolism;Metabolism	Global and overview maps;Metabolism of other amino acids	ko01100//Metabolic pathways;ko00480//Glutathione metabolism	K00799;K00799	GO:0005737//cytoplasm	GO:0004364//glutathione transferase activity;GO:0005515//protein binding;GO:0016740//transferase activity	GO:0006749//glutathione metabolic process
Os10g0529300	1.55	1.99	1.84	2.27	3.66	3.93	24	29	28	34	54	65	OsGSTU18	Similar to Tau class GST protein 3	Metabolism;Metabolism	Global and overview maps;Metabolism of other amino acids	ko01100//Metabolic pathways;ko00480//Glutathione metabolism	K00799;K00799	GO:0005737//cytoplasm	GO:0004364//glutathione transferase activity;GO:0005515//protein binding;GO:0016740//transferase activity	GO:0006749//glutathione metabolic process
Os10g0529400	0	0.29	0	0.14	0.07	0.13	0	4	0	2	1	2	OsGSTU9	Similar to Glutathione S-transferase GSTU6	Metabolism;Metabolism	Global and overview maps;Metabolism of other amino acids	ko01100//Metabolic pathways;ko00480//Glutathione metabolism	K00799;K00799	GO:0005737//cytoplasm	GO:0004364//glutathione transferase activity;GO:0005515//protein binding;GO:0016740//transferase activity	GO:0006749//glutathione metabolic process
Os10g0529450	0	0	0	0	0	0	0	0	0	0	0	0	--	Hypothetical protein	-	-	-	-	-	-	-
Os10g0529500	0	0	0	0	0	0	0	0	0	0	0	0	OsGSTU30	Similar to Glutathione-S-transferase 2	Metabolism;Metabolism	Global and overview maps;Metabolism of other amino acids	ko01100//Metabolic pathways;ko00480//Glutathione metabolism	K00799;K00799	GO:0005737//cytoplasm	GO:0004364//glutathione transferase activity;GO:0005515//protein binding;GO:0016740//transferase activity	GO:0006749//glutathione metabolic process
Os10g0529600	0	0	0	0	0	0	0	0	0	0	0	0	--	Hypothetical protein	Metabolism;Metabolism	Global and overview maps;Metabolism of other amino acids	ko01100//Metabolic pathways;ko00480//Glutathione metabolism	K00799;K00799	-	-	-
Os10g0529700	0	0	0	0	0	0	0	0	0	0	0	0	OsGSTU8	Similar to glutathione transferase35	Metabolism;Metabolism	Global and overview maps;Metabolism of other amino acids	ko01100//Metabolic pathways;ko00480//Glutathione metabolism	K00799;K00799	GO:0005737//cytoplasm	GO:0004364//glutathione transferase activity;GO:0005515//protein binding;GO:0016740//transferase activity	GO:0006749//glutathione metabolic process
Os10g0529800	0	0	0	0	0	0	0	0	0	0	0	0	OsGSTU2	Similar to Tau class GST protein 4	Metabolism;Metabolism	Global and overview maps;Metabolism of other amino acids	ko01100//Metabolic pathways;ko00480//Glutathione metabolism	K00799;K00799	GO:0005737//cytoplasm	GO:0004364//glutathione transferase activity;GO:0005515//protein binding	GO:0006749//glutathione metabolic process
Os10g0530200	0.06	0.12	0.11	0.29	0.12	0.16	1	2	2	5	2	3	OsGSTU26	Similar to Glutathione S-transferase TSI-1 (EC 2.5.1.18) (Glutathione S- transferase 1)	Metabolism;Metabolism	Global and overview maps;Metabolism of other amino acids	ko01100//Metabolic pathways;ko00480//Glutathione metabolism	K00799;K00799	GO:0005737//cytoplasm	GO:0004364//glutathione transferase activity;GO:0005515//protein binding;GO:0016740//transferase activity	GO:0006749//glutathione metabolic process
Os10g0530300	0	0	0	0	0	0	0	0	0	0	0	0	OsGSTU28	Similar to Glutathione S-transferase GST 42 (Fragment)	Metabolism;Metabolism	Global and overview maps;Metabolism of other amino acids	ko01100//Metabolic pathways;ko00480//Glutathione metabolism	K00799;K00799	GO:0005737//cytoplasm	GO:0004364//glutathione transferase activity	GO:0006749//glutathione metabolic process
Os10g0530400	0	0	0	0	0.13	0	0	0	0	0	2	0	OsGSTU23	Similar to Glutathione-S-transferase Cla47	Metabolism;Metabolism	Global and overview maps;Metabolism of other amino acids	ko01100//Metabolic pathways;ko00480//Glutathione metabolism	K00799;K00799	GO:0005737//cytoplasm	GO:0004364//glutathione transferase activity;GO:0005515//protein binding;GO:0016740//transferase activity	GO:0006749//glutathione metabolic process
Os10g0530500	0.08	0.49	0	0.16	0.4	0.43	1	6	0	2	5	6	OsGSTU13	Similar to Glutathione-S-transferase Cla47	Metabolism;Metabolism	Global and overview maps;Metabolism of other amino acids	ko01100//Metabolic pathways;ko00480//Glutathione metabolism	K00799;K00799	GO:0005737//cytoplasm	GO:0004364//glutathione transferase activity	GO:0006749//glutathione metabolic process
Os10g0530600	0.71	0.61	0	1.26	0.3	0.33	10	8	0	17	4	5	OsGSTU48	Similar to Glutathione S-transferase GST 20 (EC 2.5.1.18)	Metabolism;Metabolism	Global and overview maps;Metabolism of other amino acids	ko01100//Metabolic pathways;ko00480//Glutathione metabolism	K00799;K00799	GO:0005737//cytoplasm	GO:0004364//glutathione transferase activity;GO:0005515//protein binding;GO:0016740//transferase activity	GO:0006749//glutathione metabolic process
Os10g0530750	0	0	0	0	0	0	0	0	0	0	0	0	--	Hypothetical protein	-	-	-	-	-	-	-
Os10g0530800	0	0	0	0	0	0	0	0	0	0	0	0	--	Hypothetical protein	-	-	-	-	-	-	-
Os10g0530900	0.38	0.2	1.01	0.7	0.33	0.47	5	3	16	11	5	6	OsGSTU50	Similar to Glutathione S-transferase GST 30 (EC 2.5.1.18)	Metabolism;Metabolism	Global and overview maps;Metabolism of other amino acids	ko01100//Metabolic pathways;ko00480//Glutathione metabolism	K00799;K00799	GO:0005737//cytoplasm	GO:0004364//glutathione transferase activity;GO:0005515//protein binding;GO:0016740//transferase activity	GO:0006749//glutathione metabolic process
Os10g0531300	0	0	0	0	0	0	0	0	0	0	0	0	--	Similar to Glutathione transferase (EC 2.5.1.18)	-	-	-	-	-	-	-
Os10g0531400	0	0.22	0.21	0.07	0	0	0	3	3	1	0	0	OsGSTU10	Glutathione S-transferase GST 30 (EC 2.5.1.18)	Metabolism;Metabolism	Global and overview maps;Metabolism of other amino acids	ko01100//Metabolic pathways;ko00480//Glutathione metabolism	K00799;K00799	GO:0005737//cytoplasm	GO:0004364//glutathione transferase activity;GO:0005515//protein binding;GO:0016740//transferase activity	GO:0006749//glutathione metabolic process
Os10g0531700	3.22	4.25	3.45	4.36	5.35	6.22	121	150	127	158	191	249	At1g12460	Serine/threonine protein kinase-related domain containing protein	-	-	-	-	GO:0016020//membrane;GO:0016021//integral component of membrane	GO:0004672//protein kinase activity;GO:0005515//protein binding;GO:0005524//ATP binding	GO:0006468//protein phosphorylation
Os10g0531900	4.43	1.86	2.57	1.86	1.57	2.08	104	41	59	42	35	52	OsbZIP78	Similar to BZIP-like protein	-	-	-	-	GO:0005634//nucleus	GO:0003700//DNA-binding transcription factor activity	GO:0006355//regulation of transcription, DNA-templated
Os10g0532000	1.05	0.66	0.39	0.84	1.05	1.88	22	13	8	17	21	42	ONAC018	Similar to GRAB2 protein	-	-	-	-	GO:0005634//nucleus	GO:0003677//DNA binding	GO:0006355//regulation of transcription, DNA-templated
Os10g0532100	18.45	21.23	23.5	19	15.12	20.94	1042	1126	1300	1035	812	1261	OsHDMA704	Similar to Amine oxidase, flavin-containing	-	-	-	-	-	GO:0003677//DNA binding;GO:0005515//protein binding;GO:0016491//oxidoreductase activity;GO:0046592//polyamine oxidase activity	GO:0006325//chromatin organization;GO:0006598//polyamine catabolic process;GO:0055114//oxidation-reduction process
Os10g0532150	31.61	27.91	30.5	27.73	30.19	26.17	708	587	669	599	643	625	OsHDMA704	Similar to Amine oxidase, flavin-containing family protein, expressed	-	-	-	-	GO:0005634//nucleus	GO:0016491//oxidoreductase activity	GO:0055114//oxidation-reduction process
Os10g0532200	10.53	10.78	9.23	8.95	10.11	8.06	310	298	266	254	283	253	BDG3	Alpha/beta hydrolase family protein	-	-	-	-	GO:0016020//membrane;GO:0016021//integral component of membrane	GO:0016787//hydrolase activity	-
Os10g0532300	1.03	1.39	1.13	2.14	1.09	1.55	15	19	16	30	15	24	HIPP39	Heavy metal transport/detoxification protein domain containing protein	-	-	-	-	-	GO:0046872//metal ion binding	GO:0030001//metal ion transport
Os10g0532600	1.82	1.1	1.11	0.38	1.66	0.97	30	17	18	6	26	17	OsOFP17	Protein of unknown function DUF623, plant domain containing protein	-	-	-	-	GO:0005634//nucleus	-	GO:0045892//negative regulation of transcription, DNA-templated
Os10g0532800	0.46	0.71	0.53	0.09	0	0.08	16	23	18	3	0	3	--	Conserved hypothetical protein	-	-	-	-	-	-	-
Os10g0533000	31.06	30.78	30.43	33.99	34.32	31.8	1779	1656	1707	1878	1869	1942	AN	NAD(P)-binding domain containing protein	-	-	-	-	-	GO:0051287//NAD binding	GO:0055114//oxidation-reduction process
Os10g0533100	0	0	0	0	0	0	0	0	0	0	0	0	At5g52780	Similar to ABC-type Co2+ transport system, permease component	-	-	-	-	GO:0016020//membrane;GO:0016021//integral component of membrane	-	-
Os10g0533150	1.01	0.72	0.88	0.47	1.14	0.49	27	18	23	12	29	14	At1g01540	Similar to BRASSINOSTEROID INSENSITIVE 1-associated receptor kinase 1	-	-	-	-	GO:0005886//plasma membrane;GO:0016020//membrane;GO:0016021//integral component of membrane	GO:0000166//nucleotide binding;GO:0004672//protein kinase activity;GO:0004675//transmembrane receptor protein serine/threonine kinase activity;GO:0005524//ATP binding;GO:0016301//kinase activity;GO:0016740//transferase activity	GO:0006468//protein phosphorylation;GO:0016310//phosphorylation
Os10g0533200	2.57	2.58	2.28	1.91	1.48	3	53	50	46	38	29	66	SARD4	NAD(P)-binding domain containing protein	-	-	-	-	GO:0005737//cytoplasm;GO:0009507//chloroplast;GO:0009536//plastid	GO:0016639//oxidoreductase activity, acting on the CH-NH2 group of donors, NAD or NADP as acceptor;GO:0062046//dehydropipecolic acid reductase	GO:0006527//arginine catabolic process;GO:0009627//systemic acquired resistance;GO:0055114//oxidation-reduction process;GO:0062034//L-pipecolic acid biosynthetic process;GO:1901672//positive regulation of systemic acquired resistance
Os10g0533500	6.62	10.73	27	12.43	4.61	1.39	121	184	483	219	80	27	OsBCH3	Similar to Beta-ring hydroxylase (Fragment)	Metabolism;Metabolism;Metabolism	Global and overview maps;Global and overview maps;Metabolism of terpenoids and polyketides	ko01100//Metabolic pathways;ko01110//Biosynthesis of secondary metabolites;ko00906//Carotenoid biosynthesis	K15746;K15746;K15746	GO:0005783//endoplasmic reticulum;GO:0005789//endoplasmic reticulum membrane;GO:0016020//membrane;GO:0016021//integral component of membrane	GO:0005506//iron ion binding;GO:0009924//octadecanal decarbonylase activity;GO:0016491//oxidoreductase activity;GO:0016829//lyase activity;GO:1990465//aldehyde oxygenase (deformylating) activity	GO:0008610//lipid biosynthetic process;GO:0055114//oxidation-reduction process
Os10g0533600	48.49	42.57	44.77	48.18	50.22	44.75	1179	972	1066	1130	1161	1160	OsMPK6	Similar to Mitogen-activated protein kinase homolog MMK2 (EC 2.7.1.37)	-	-	-	-	GO:0005634//nucleus;GO:0005737//cytoplasm	GO:0000166//nucleotide binding;GO:0004672//protein kinase activity;GO:0004674//protein serine/threonine kinase activity;GO:0004707//MAP kinase activity;GO:0005524//ATP binding;GO:0016301//kinase activity;GO:0016740//transferase activity	GO:0000165//MAPK cascade;GO:0006468//protein phosphorylation;GO:0010468//regulation of gene expression;GO:0016310//phosphorylation;GO:0035556//intracellular signal transduction
Os10g0533701	0	0	0	0	0	0	0	0	0	0	0	0	--	Hypothetical gene	-	-	-	-	-	-	-
Os10g0533800	0	0	0	0	0	0	0	0	0	0	0	0	SIT2	Concanavalin A-like lectin/glucanase, subgroup domain containing protein	-	-	-	-	GO:0005886//plasma membrane;GO:0016020//membrane;GO:0016021//integral component of membrane	GO:0000166//nucleotide binding;GO:0004672//protein kinase activity;GO:0004675//transmembrane receptor protein serine/threonine kinase activity;GO:0005524//ATP binding;GO:0016301//kinase activity;GO:0016740//transferase activity;GO:0030246//carbohydrate binding	GO:0002229//defense response to oomycetes;GO:0006468//protein phosphorylation;GO:0006952//defense response;GO:0007178//transmembrane receptor protein serine/threonine kinase signaling pathway;GO:0016310//phosphorylation;GO:0042742//defense response to bacterium
Os10g0533900	48.17	47.79	43.82	51.5	55.7	56.42	805	750	717	830	885	1005	--	Protein of unknown function DUF862, eukaryotic domain containing protein	-	-	-	-	-	GO:0016787//hydrolase activity;GO:0101005//ubiquitinyl hydrolase activity	GO:0016579//protein deubiquitination;GO:0070646//protein modification by small protein removal
Os10g0534100	58.6	61.41	61.14	59.5	61.13	60.09	1836	1806	1876	1798	1821	2007	At1g61900	Similar to cDNA clone:J013052N15, full insert sequence	-	-	-	-	GO:0005886//plasma membrane	-	-
Os10g0534400	0.39	0.42	0.11	0.17	0	0.21	7	7	2	3	0	4	--	Similar to E4 protein (Fragment)	-	-	-	-	-	-	-
Os10g0534500	2.96	4.28	3.15	3.37	3.07	3.63	194.66	263.78	202.29	213.66	191.6	254.13	OsCrRLK1L16	Similar to Resistance protein candidate (Fragment)	-	-	-	-	GO:0005886//plasma membrane;GO:0009506//plasmodesma;GO:0016020//membrane;GO:0016021//integral component of membrane	GO:0000166//nucleotide binding;GO:0004672//protein kinase activity;GO:0004674//protein serine/threonine kinase activity;GO:0005524//ATP binding;GO:0016301//kinase activity;GO:0016740//transferase activity	GO:0006468//protein phosphorylation;GO:0016310//phosphorylation;GO:0046777//protein autophosphorylation
Os10g0534600	0.2	0.1	0.32	0.1	0.03	0.06	9.34	4.22	14.71	4.34	1.4	2.87	--	Hypothetical protein	-	-	-	-	-	-	-
Os10g0534700	0.12	0.45	0.4	0.41	0.19	0.28	4	14	13	13	6	10	--	Protein of unknown function DUF604 family protein	-	-	-	-	GO:0016020//membrane;GO:0016021//integral component of membrane	GO:0008375//acetylglucosaminyltransferase activity	-
Os10g0534801	0	0	0	0	0	0	0	0	0	0	0	0	--	Hypothetical gene	-	-	-	-	-	-	-
Os10g0534900	0	0	0.03	0	0	0.08	0	0	1	0	0	3	BEL1	Similar to Prep (Fragment)	-	-	-	-	GO:0000790//nuclear chromatin;GO:0005634//nucleus	GO:0000978//RNA polymerase II proximal promoter sequence-specific DNA binding;GO:0000981//DNA-binding transcription factor activity, RNA polymerase II-specific;GO:0003677//DNA binding	GO:0006355//regulation of transcription, DNA-templated;GO:0006357//regulation of transcription by RNA polymerase II
Os10g0535575	0	0	0	0	0	0	0	0	0	0	0	0	--	Hypothetical protein	-	-	-	-	-	-	-
Os10g0535600	0.2	0.35	0.41	0	0.07	0.06	3	5	6	0	1	1	--	Similar to Hydrolase	-	-	-	-	GO:0016020//membrane;GO:0016021//integral component of membrane	-	-
Os10g0535800	0	0.21	0.13	0	0	0.18	0	3	2	0	0	3	--	Protein of unknown function Cys-rich domain containing protein	-	-	-	-	-	-	-
Os10g0535900	0.07	0	0	0	0	0	1	0	0	0	0	0	EXPA30	Similar to ATEXPA7 (ARABIDOPSIS THALIANA EXPANSIN A7)	-	-	-	-	GO:0005576//extracellular region;GO:0005618//cell wall;GO:0016020//membrane	-	GO:0009664//plant-type cell wall organization;GO:0071555//cell wall organization
Os10g0536000	38.94	34.45	31.1	32.97	28.61	30.65	491	408	384	401	343	412	OsSce1	Similar to SUMO E2 conjugating enzyme SCE1	Genetic Information Processing;Genetic Information Processing	Translation;Folding, sorting and degradation	ko03013//RNA transport;ko04120//Ubiquitin mediated proteolysis	K10577;K10577	GO:0005634//nucleus	GO:0000166//nucleotide binding;GO:0005524//ATP binding;GO:0016740//transferase activity;GO:0061656//SUMO conjugating enzyme activity	GO:0016925//protein sumoylation
Os10g0536050	0	0	0	0	0	0	0	0	0	0	0	0	--	Similar to Ubiquitin conjugating enzyme (Fragment)	-	-	-	-	-	-	-
Os10g0536100	61.97	69.27	73.27	70.22	71.13	65.25	1248	1310	1445	1364	1362	1401	OsMADS56	MIKC-type MADS-box protein, Long day (LD)-specific negative regulator of flowerin	-	-	-	-	GO:0005634//nucleus	GO:0000976//transcription regulatory region sequence-specific DNA binding;GO:0000977//RNA polymerase II regulatory region sequence-specific DNA binding;GO:0000981//DNA-binding transcription factor activity, RNA polymerase II-specific;GO:0003677//DNA binding;GO:0003700//DNA-binding transcription factor activity;GO:0008134//transcription factor binding;GO:0043565//sequence-specific DNA binding;GO:0…	GO:0006355//regulation of transcription, DNA-templated;GO:0007275//multicellular organism development;GO:0045944//positive regulation of transcription by RNA polymerase II
Os10g0536400	0.13	0.27	0.85	0.4	0.2	1.2	2	4	13	6	3	20	OsF3H-2	Similar to Oxidoreductase, 2OG-Fe oxygenase family protein, expressed	-	-	-	-	-	-	-
Os10g0536450	0.22	0.36	0.11	0.12	0.35	0.53	2	3	1	1	3	5	--	Hypothetical protein	-	-	-	-	-	-	-
Os10g0536500	0	0.09	0	0	0	0	0	1	0	0	0	0	CURT1B	Peptidase S10, serine carboxypeptidase, active site domain containing protein	-	-	-	-	GO:0009535//chloroplast thylakoid membrane;GO:0009579//thylakoid;GO:0016020//membrane	-	-
Os10g0536600	0	0	0	0	0	0	0	0	0	0	0	0	prx127	Plant peroxidase domain containing protein	Metabolism;Metabolism;Metabolism	Global and overview maps;Global and overview maps;Biosynthesis of other secondary metabolites	ko01100//Metabolic pathways;ko01110//Biosynthesis of secondary metabolites;ko00940//Phenylpropanoid biosynthesis	K00430;K00430;K00430	GO:0009505//plant-type cell wall;GO:0009506//plasmodesma	GO:0004601//peroxidase activity;GO:0020037//heme binding;GO:0046872//metal ion binding	GO:0006979//response to oxidative stress;GO:0055114//oxidation-reduction process;GO:0098869//cellular oxidant detoxification
Os10g0536700	0.5	1.97	1.01	0.89	0.76	2.79	11	41	22	19	16	66	prx128	Similar to Peroxidase 1	Metabolism;Metabolism;Metabolism	Global and overview maps;Global and overview maps;Biosynthesis of other secondary metabolites	ko01100//Metabolic pathways;ko01110//Biosynthesis of secondary metabolites;ko00940//Phenylpropanoid biosynthesis	K00430;K00430;K00430	GO:0005576//extracellular region;GO:0009505//plant-type cell wall;GO:0009506//plasmodesma	GO:0004601//peroxidase activity;GO:0016491//oxidoreductase activity;GO:0020037//heme binding;GO:0046872//metal ion binding	GO:0006979//response to oxidative stress;GO:0042744//hydrogen peroxide catabolic process;GO:0055114//oxidation-reduction process;GO:0098869//cellular oxidant detoxification
Os10g0536900	0	0	0	0	0	0	0	0	0	0	0	0	--	Hypothetical protein	-	-	-	-	-	-	-
Os10g0537100	0	0.07	0.2	0.13	0.13	0.12	0	1	3	2	2	2	Os10g0537100	Hypothetical conserved gene	-	-	-	-	GO:0005634//nucleus	GO:0003677//DNA binding	-
Os10g0537300	38.81	50.17	49.35	40.69	33.24	34.54	2143	2601	2668	2167	1745	2033	--	Conserved hypothetical protein	-	-	-	-	-	-	-
Os10g0537400	0	0.46	0.11	0.45	0.23	0.1	0	4	1	4	2	1	HIPP44	Similar to metal ion binding protein	-	-	-	-	-	GO:0046872//metal ion binding	GO:0030001//metal ion transport
Os10g0537450	0.06	0.2	0.19	0	0.13	0.06	1.2	3.62	3.43	0	2.41	1.22	--	Hypothetical protein	-	-	-	-	-	-	-
Os10g0537500	27.29	23.71	25.66	22.09	22.01	20.72	545.8	445.38	502.57	426	418.59	441.78	TOM3	Similar to Tobamovirus multiplication 3	-	-	-	-	GO:0005774//vacuolar membrane;GO:0016020//membrane;GO:0016021//integral component of membrane	-	-
Os10g0537600	14.87	15.72	13.68	12.82	11.74	12.87	738	733	665	614	554	681	SEN1	Conserved hypothetical protein	-	-	-	-	GO:0005737//cytoplasm	GO:0003723//RNA binding;GO:0004004//ATP-dependent RNA helicase activity;GO:0004386//helicase activity	GO:0000184//nuclear-transcribed mRNA catabolic process, nonsense-mediated decay
Os10g0537800	0	0.05	0	0	0	0	0	1	0	0	0	0	AED3	Peptidase aspartic, catalytic domain containing protein	-	-	-	-	GO:0005576//extracellular region	GO:0004190//aspartic-type endopeptidase activity;GO:0008233//peptidase activity	GO:0006508//proteolysis;GO:0030163//protein catabolic process
Os10g0538200	0	0	0	0	0	0	0	0	0	0	0	0	AED3	Peptidase aspartic, catalytic domain containing protein	-	-	-	-	GO:0005576//extracellular region	GO:0004190//aspartic-type endopeptidase activity;GO:0008233//peptidase activity	GO:0006508//proteolysis;GO:0030163//protein catabolic process
Os10g0538450	0	0	0	0	0	0	0	0	0	0	0	0	--	Hypothetical protein	-	-	-	-	-	-	-
Os10g0538600	0	0	0	0	0	0	0	0	0	0	0	0	--	Hypothetical protein	-	-	-	-	-	-	-
Os10g0538950	0	0	0	0	0	0	0	0	0	0	0	0	--	Hypothetical protein	-	-	-	-	-	-	-
Os10g0539200	0	0	0	0	0	0	0	0	0	0	0	0	AP37	Hypothetical conserved gene	-	-	-	-	GO:0005576//extracellular region	GO:0004190//aspartic-type endopeptidase activity	GO:0006508//proteolysis;GO:0030163//protein catabolic process
Os10g0539400	5.18	6.18	6.49	6.48	6.81	7.14	140	157	172	169	175	206	--	Similar to MCE-FAMILY PROTEIN MCE2C	-	-	-	-	GO:0005794//Golgi apparatus;GO:0016020//membrane;GO:0016021//integral component of membrane	GO:0016407//acetyltransferase activity	GO:0005975//carbohydrate metabolic process;GO:0045492//xylan biosynthetic process
Os10g0539500	129.71	133.12	134.36	127.96	126.99	119.97	1103.96	1063.97	1119.84	1050.34	1027.6	1088.49	H4	Similar to Histone H4	-	-	-	-	GO:0000786//nucleosome;GO:0005634//nucleus;GO:0005694//chromosome;GO:0042025//host cell nucleus	GO:0003677//DNA binding;GO:0046982//protein heterodimerization activity	GO:0006334//nucleosome assembly
Os10g0539600	53.23	46.33	53.21	62.03	51.9	52.57	1719.28	1405.33	1683.01	1932.27	1593.78	1810.21	CDPK	Similar to Calcium-dependent protein kinase 3	Organismal Systems	Environmental adaptation	ko04626//Plant-pathogen interaction	K13412	GO:0005634//nucleus;GO:0005737//cytoplasm;GO:0016020//membrane	GO:0000166//nucleotide binding;GO:0004672//protein kinase activity;GO:0004674//protein serine/threonine kinase activity;GO:0004683//calmodulin-dependent protein kinase activity;GO:0005509//calcium ion binding;GO:0005516//calmodulin binding;GO:0005524//ATP binding;GO:0009931//calcium-dependent protein serine/threonine kinase activity;GO:0010857//calcium-dependent protein kinase activity;GO:0016301…	GO:0006468//protein phosphorylation;GO:0009738//abscisic acid-activated signaling pathway;GO:0016310//phosphorylation;GO:0018105//peptidyl-serine phosphorylation;GO:0035556//intracellular signal transduction;GO:0046777//protein autophosphorylation
Os10g0539650	0.26	0.27	0.35	0.41	0.09	0.76	3.72	3.67	4.99	5.73	1.22	11.79	--	Hypothetical gene	-	-	-	-	-	-	-
Os10g0539700	0	0.02	0.05	0	0	0.09	0	1	2	0	0	4	PMI1	Conserved hypothetical protein	-	-	-	-	-	-	-
Os10g0539900	48.79	50.58	46.58	56.4	48.23	55.63	1987	1959	1938	2288	1894	2493	TMT1	Tonoplast monosaccharide transpoter, Vacuolar sugar transpor	-	-	-	-	GO:0005887//integral component of plasma membrane;GO:0016020//membrane;GO:0016021//integral component of membrane	GO:0005366//myo-inositol:proton symporter activity;GO:0015293//symporter activity;GO:0022857//transmembrane transporter activity	GO:0008643//carbohydrate transport;GO:0055085//transmembrane transport
Os10g0539950	0	0	0	0	0	0	0	0	0	0	0	0	--	Hypothetical protein	-	-	-	-	-	-	-
Os10g0540000	0	0.31	0	0	0	0	0	2	0	0	0	0	--	Similar to Zinc finger, C3HC4 type family protein, expressed	-	-	-	-	-	-	-
Os10g0540050	3	2.03	2.02	1.75	1.23	1.37	41	26	27	23	16	20	--	Conserved hypothetical protein	-	-	-	-	-	-	-
Os10g0540100	3.13	2.1	3.13	3.14	2.45	2.86	143.64	90.72	140.62	139.05	107.13	139.85	PCMP-E96	Pentatricopeptide repeat domain containing protein	-	-	-	-	GO:0043231//intracellular membrane-bounded organelle	GO:0003723//RNA binding;GO:0005515//protein binding;GO:0008270//zinc ion binding	GO:0009451//RNA modification
Os10g0540200	0.07	0.84	0.07	0.49	0.82	0.13	2.36	28.28	2.38	16.95	27.87	5.15	--	Similar to Selenium-binding protein-like	-	-	-	-	-	-	-
Os10g0540300	0.1	0.05	0.42	0.05	0.22	0.14	2	1	8	1	4	3	--	Protein of unknown function DUF3615 domain containing protein	-	-	-	-	-	-	-
Os10g0540800	17.66	23.14	19.3	14.65	12.27	12.62	911	1121	975	729	602	694	--	Conserved hypothetical protein	-	-	-	-	GO:0005737//cytoplasm	GO:0003723//RNA binding;GO:0004004//ATP-dependent RNA helicase activity;GO:0004386//helicase activity	GO:0000184//nuclear-transcribed mRNA catabolic process, nonsense-mediated decay
Os10g0540900	0	0	0	0	0	0	0	0	0	0	0	0	--	Inorganic pyrophosphatase domain containing protein	-	-	-	-	-	-	-
Os10g0541000	27.27	20.38	19.35	16.83	13.56	13.02	882	619	613	525	417	449	OsMLO4	Similar to Seven transmembrane protein Mlo2	-	-	-	-	GO:0016020//membrane;GO:0016021//integral component of membrane	GO:0005516//calmodulin binding	GO:0006952//defense response;GO:0009607//response to biotic stimulus
Os10g0541200	4.2	6.47	4.37	4.28	4.84	4.95	157	227	160	154	172	197	OsPP113	Similar to Protein phosphatase 2C containing protein, expressed	-	-	-	-	-	GO:0003824//catalytic activity;GO:0004721//phosphoprotein phosphatase activity;GO:0004722//protein serine/threonine phosphatase activity;GO:0004724//magnesium-dependent protein serine/threonine phosphatase activity;GO:0016787//hydrolase activity;GO:0016791//phosphatase activity;GO:0043169//cation binding;GO:0046872//metal ion binding	GO:0006470//protein dephosphorylation
Os10g0541600	0	0	0	0	0	0	0	0	0	0	0	0	OsSCP47	Peptidase S10, serine carboxypeptidase domain containing protein	-	-	-	-	GO:0005773//vacuole	GO:0004180//carboxypeptidase activity;GO:0004185//serine-type carboxypeptidase activity;GO:0008233//peptidase activity;GO:0016787//hydrolase activity	GO:0006508//proteolysis;GO:0051603//proteolysis involved in cellular protein catabolic process
Os10g0541700	0.12	0.48	0.17	0.04	0.04	0.08	3	11	4	1	1	2	--	Hypothetical gene	-	-	-	-	GO:0016020//membrane;GO:0016021//integral component of membrane	-	-
Os10g0542100	0	0	0.3	0	0.1	0	0	0	3	0	1	0	OsMT4	Plant EC metallothionein-like protein, family 15 protein	-	-	-	-	-	GO:0008270//zinc ion binding;GO:0046872//metal ion binding	-
Os10g0542200	140.89	128.96	131.38	127.81	121.26	112.89	3927.55	3495.77	3689.62	3564	3251.78	3446	DSK2A	Ubiquilin domain containing protein	Genetic Information Processing	Folding, sorting and degradation	ko04141//Protein processing in endoplasmic reticulum	K04523	GO:0005634//nucleus;GO:0005829//cytosol	GO:0005515//protein binding;GO:0031593//polyubiquitin modification-dependent protein binding	GO:0006511//ubiquitin-dependent protein catabolic process
Os10g0542266	0.12	0.06	0.12	0	0.06	0	2.45	1.23	2.38	0	1.22	0	--	Hypothetical gene	-	-	-	-	-	-	-
Os10g0542400	19.73	7.96	15.16	14.22	6.35	6.45	321.57	126.97	245	221.98	99	110.95	EXLA2	Expansin/Lol pI family protein	-	-	-	-	GO:0005576//extracellular region	-	-
Os10g0542550	0.73	0.13	0.3	0.06	0.25	0.11	12.43	2.03	5	1.02	4	2.05	--	Hypothetical protein	-	-	-	-	-	-	-
Os10g0542700	2.37	2.56	4.72	4.41	1.41	1.67	34.64	35.09	67.37	62	19.56	25.99	--	Protein of unknown function DUF241, plant family protein	-	-	-	-	-	-	-
Os10g0542750	0.18	0.24	0.76	0	0.36	0.37	2.36	2.91	9.63	0	4.44	5.01	--	Hypothetical protein	-	-	-	-	-	-	-
Os10g0542800	31.63	23.36	24.89	23.21	25.13	25.18	1051	729	810	744	794	892	OsBSK1-2	Brassinosteroid-signaling kinase, A member of the receptor-like cytoplasmic kinase (RLCK)-XII sub group, Major regulator in rice immunit	Environmental Information Processing	Signal transduction	ko04075//Plant hormone signal transduction	K14500	GO:0005886//plasma membrane;GO:0016020//membrane	GO:0000166//nucleotide binding;GO:0004672//protein kinase activity;GO:0004674//protein serine/threonine kinase activity;GO:0005515//protein binding;GO:0005524//ATP binding;GO:0016301//kinase activity;GO:0016740//transferase activity	GO:0006468//protein phosphorylation;GO:0006952//defense response;GO:0009742//brassinosteroid mediated signaling pathway;GO:0016310//phosphorylation;GO:0045087//innate immune response;GO:0050832//defense response to fungus
Os10g0542900	1.44	0.89	1.53	1.24	0.57	1.68	24	14	25	20	9	30	Cht8	Similar to chitinase	Metabolism;Environmental Information Processing;Metabolism	Global and overview maps;Signal transduction;Carbohydrate metabolism	ko01100//Metabolic pathways;ko04016//MAPK signaling pathway - plant;ko00520//Amino sugar and nucleotide sugar metabolism	K20547;K20547;K20547	-	GO:0004568//chitinase activity;GO:0016787//hydrolase activity;GO:0016798//hydrolase activity, acting on glycosyl bonds;GO:0030247//polysaccharide binding	GO:0000272//polysaccharide catabolic process;GO:0005975//carbohydrate metabolic process;GO:0006032//chitin catabolic process;GO:0008152//metabolic process;GO:0016998//cell wall macromolecule catabolic process;GO:0050832//defense response to fungus
Os10g0543150	0	0	0	0	0	0	0	0	0	0	0	0	--	Conserved hypothetical protein	-	-	-	-	-	-	-
Os10g0543400	0	0	0	0	0	0	0	0	0	0	0	0	Cht8	Chitinase 8	Metabolism;Environmental Information Processing;Metabolism	Global and overview maps;Signal transduction;Carbohydrate metabolism	ko01100//Metabolic pathways;ko04016//MAPK signaling pathway - plant;ko00520//Amino sugar and nucleotide sugar metabolism	K20547;K20547;K20547	-	GO:0004568//chitinase activity;GO:0016798//hydrolase activity, acting on glycosyl bonds;GO:0030247//polysaccharide binding	GO:0000272//polysaccharide catabolic process;GO:0005975//carbohydrate metabolic process;GO:0006032//chitin catabolic process;GO:0008152//metabolic process;GO:0016998//cell wall macromolecule catabolic process;GO:0050832//defense response to fungus
Os10g0543500	0.7	0.84	0.53	1.36	1.01	0.94	16	18	12	30	22	23	OsSTRL19	Six-bladed beta-propeller, TolB-like domain containing protein	-	-	-	-	GO:0005773//vacuole;GO:0005783//endoplasmic reticulum;GO:0016020//membrane	GO:0016844//strictosidine synthase activity	GO:0009058//biosynthetic process
Os10g0543800	22.28	20.7	24.09	27.08	23.43	37.7	424	370	449	497	424	765	OsRPP31	Similar to Glutathione S-transferase GST 11 (EC 2.5.1.18)	Metabolism;Metabolism	Global and overview maps;Metabolism of other amino acids	ko01100//Metabolic pathways;ko00480//Glutathione metabolism	K00799;K00799	GO:0005737//cytoplasm	GO:0004364//glutathione transferase activity;GO:0005515//protein binding;GO:0016740//transferase activity;GO:0043295//glutathione binding	GO:0006749//glutathione metabolic process
Os10g0544200	0.61	1.35	0.62	0.54	1.06	0.78	14	29	14	12	23	19	OsbHLH004	Basic helix-loop-helix dimerisation region bHLH domain containing protein	-	-	-	-	GO:0005634//nucleus	GO:0003677//DNA binding;GO:0003700//DNA-binding transcription factor activity;GO:0043565//sequence-specific DNA binding;GO:0046983//protein dimerization activity	GO:0006355//regulation of transcription, DNA-templated
Os10g0544500	82.31	88.03	87.04	90.9	72.69	62.23	2069	2095	2161	2226	1750	1685	OsWD40-180	WD40 repeat-like domain containing protein	-	-	-	-	GO:0005737//cytoplasm;GO:0080008//Cul4-RING E3 ubiquitin ligase complex	GO:0005515//protein binding	-
Os10g0544600	0.31	0.39	1.33	0.7	0.16	0.24	6	7	25	13	3	5	NIP1	Zinc finger, RING/FYVE/PHD-type domain containing protein	-	-	-	-	-	-	-
Os10g0544900	32.56	28.65	29.7	31.89	30.09	33.31	908.96	751.06	811.96	858.74	798.77	991.31	OsPP2C72	Similar to Protein phosphatase 2C-like protein	-	-	-	-	GO:0016020//membrane;GO:0016021//integral component of membrane	GO:0003824//catalytic activity;GO:0004721//phosphoprotein phosphatase activity;GO:0004722//protein serine/threonine phosphatase activity;GO:0004724//magnesium-dependent protein serine/threonine phosphatase activity;GO:0016787//hydrolase activity;GO:0016791//phosphatase activity;GO:0043169//cation binding;GO:0046872//metal ion binding	GO:0006470//protein dephosphorylation
Os10g0544950	6.33	7.83	6.76	6.5	6.52	6.94	103.34	119.94	108.04	102.26	101.23	120.69	--	Hypothetical gene	-	-	-	-	-	-	-
Os10g0544966	7.54	11.57	11.45	7.17	7.62	7.5	205.7	296.6	306.16	188.62	197.69	218.27	--	Hypothetical protein	-	-	-	-	-	-	-
Os10g0545000	15.46	15.23	14.28	17.35	15.47	15.29	412.3	381.4	372.84	446.38	392.31	434.73	OsMGT6	Similar to magnesium transporter CorA-like family protein	-	-	-	-	GO:0016020//membrane;GO:0016021//integral component of membrane	-	GO:0006811//ion transport
Os10g0545100	1.51	2.01	1.99	1.31	3.05	2.72	24	30	31	20	46	46	--	Similar to predicted protein	-	-	-	-	-	-	-
Os10g0545200	33.28	37.26	35.89	42.61	35.58	40.39	612	641	652	761	627	791	OsGL1-10	Similar to 4,4-dimethyl-sterol C4-methyl-oxidase (Fragment)	Metabolism;Metabolism;Metabolism	Global and overview maps;Global and overview maps;Lipid metabolism	ko01100//Metabolic pathways;ko01110//Biosynthesis of secondary metabolites;ko00100//Steroid biosynthesis	K14423;K14423;K14423	GO:0005789//endoplasmic reticulum membrane;GO:0016021//integral component of membrane	GO:0000254//C-4 methylsterol oxidase activity;GO:0005506//iron ion binding;GO:0009924//octadecanal decarbonylase activity;GO:0016491//oxidoreductase activity;GO:1990465//aldehyde oxygenase (deformylating) activity	GO:0008610//lipid biosynthetic process;GO:0016126//sterol biosynthetic process;GO:0055114//oxidation-reduction process
Os10g0545300	21.5	25.09	21.96	24.53	23.83	24.08	428	469	428	471	451	511	--	Zinc finger, CCHC retroviral-type domain containing protein	-	-	-	-	-	GO:0003676//nucleic acid binding;GO:0003729//mRNA binding;GO:0008270//zinc ion binding	-
Os10g0545500	0.16	0	0.25	0.25	0.34	0	2	0	3	3	4	0	OsXTH20	Similar to xyloglucan endotransglucosylase/hydrolase protein 32	-	-	-	-	GO:0005576//extracellular region;GO:0005618//cell wall;GO:0048046//apoplast	GO:0004553//hydrolase activity, hydrolyzing O-glycosyl compounds;GO:0016740//transferase activity;GO:0016762//xyloglucan:xyloglucosyl transferase activity;GO:0016787//hydrolase activity;GO:0016798//hydrolase activity, acting on glycosyl bonds	GO:0005975//carbohydrate metabolic process;GO:0006073//cellular glucan metabolic process;GO:0008152//metabolic process;GO:0010411//xyloglucan metabolic process;GO:0042546//cell wall biogenesis;GO:0071555//cell wall organization
Os10g0545600	9.51	7.27	7.61	11.53	12.17	11.2	277	199	217	324	337	348	RFWD3	Similar to transposon protein	-	-	-	-	GO:0005634//nucleus	GO:0004842//ubiquitin-protein transferase activity;GO:0005515//protein binding	GO:0016567//protein ubiquitination;GO:0036297//interstrand cross-link repair
Os10g0545700	16.59	17.26	19.98	18.35	15.51	14.95	184	194	222	203	166	172	ACR2.1	Similar to Rhodanese-like protein	-	-	-	-	GO:0005634//nucleus;GO:0005737//cytoplasm	GO:0004725//protein tyrosine phosphatase activity;GO:0008794//arsenate reductase (glutaredoxin) activity;GO:0016491//oxidoreductase activity;GO:0016791//phosphatase activity	GO:0016311//dephosphorylation;GO:0035335//peptidyl-tyrosine dephosphorylation;GO:0055114//oxidation-reduction process
Os10g0545800	1.44	3.17	2.59	3.21	3.14	3.52	26	54	46	56	54	68	CCME	Nucleic acid-binding, OB-fold domain containing protein	-	-	-	-	GO:0005743//mitochondrial inner membrane;GO:0005886//plasma membrane;GO:0016020//membrane;GO:0016021//integral component of membrane	GO:0020037//heme binding	GO:0017003//protein-heme linkage;GO:0017004//cytochrome complex assembly;GO:0018063//cytochrome c-heme linkage
Os10g0546100	0.08	0.26	0.34	0	0	0.23	1	3	4	0	0	3	--	Pollen Ole e 1 allergen and extensin domain containing protein	-	-	-	-	GO:0071944//cell periphery	-	-
Os10g0546200	32.12	31	30.44	27.32	27.66	27.77	1709	1549	1586	1402	1399	1575	--	Glycosyl transferase, family 1 domain containing protein	-	-	-	-	GO:0016020//membrane;GO:0016021//integral component of membrane	-	-
Os10g0546300	38.46	35.33	39.33	34.94	36.45	38.39	2235	1928	2238	1958	2014	2378	VPS50	Protein of unknown function DUF2451, C-terminal domain containing protein	-	-	-	-	GO:0005829//cytosol;GO:1990745//EARP complex	GO:0000149//SNARE binding	GO:0032456//endocytic recycling;GO:0042147//retrograde transport, endosome to Golgi
Os10g0546400	4.37	8.68	10.44	10.45	5.53	7.78	59	110	138	136	71	112	SMR1	Conserved hypothetical protein	-	-	-	-	GO:0005634//nucleus	GO:0004860//protein kinase inhibitor activity	GO:0006469//negative regulation of protein kinase activity;GO:0007049//cell cycle
Os10g0546600	2.84	3.5	2.69	1.77	2.81	3.53	83	96	77	50	78	110	CYP97C2	Similar to Chloroplast carotenoid epsilon-ring hydroxylase	Metabolism;Metabolism;Metabolism	Global and overview maps;Global and overview maps;Metabolism of terpenoids and polyketides	ko01100//Metabolic pathways;ko01110//Biosynthesis of secondary metabolites;ko00906//Carotenoid biosynthesis	K09837;K09837;K09837	GO:0009507//chloroplast;GO:0009941//chloroplast envelope;GO:0016021//integral component of membrane	GO:0004497//monooxygenase activity;GO:0005506//iron ion binding;GO:0009974//zeinoxanthin epsilon hydroxylase activity;GO:0016491//oxidoreductase activity;GO:0016705//oxidoreductase activity, acting on paired donors, with incorporation or reduction of molecular oxygen;GO:0020037//heme binding;GO:0046872//metal ion binding	GO:0016117//carotenoid biosynthetic process;GO:0055114//oxidation-reduction process
Os10g0546900	0.07	0.14	0	0	0.07	0	1	2	0	0	1	0	ATL20	Similar to Zinc finger, C3HC4 type family protein, expressed	-	-	-	-	GO:0005768//endosome;GO:0005802//trans-Golgi network;GO:0016020//membrane;GO:0016021//integral component of membrane;GO:0017119//Golgi transport complex	GO:0061630//ubiquitin protein ligase activity	GO:0006511//ubiquitin-dependent protein catabolic process;GO:0006623//protein targeting to vacuole;GO:0006896//Golgi to vacuole transport;GO:0016567//protein ubiquitination
Os10g0547000	4.9	5.53	5.33	4.83	4.45	6.84	316	335	337	301	273	471	--	Prefoldin domain containing protein	-	-	-	-	-	-	-
Os10g0547200	1.6	1.26	1.27	1.72	1.75	2.78	27	20	21	28	28	50	--	Harpin-induced 1 domain containing protein	-	-	-	-	GO:0005886//plasma membrane;GO:0016020//membrane;GO:0016021//integral component of membrane	-	-
Os10g0547400	0	0	0	0	0	0	0	0	0	0	0	0	--	Hypothetical gene	-	-	-	-	-	-	-
Os10g0547500	0.37	0.6	0.16	0.39	0.43	0.19	12	18	5	12	13	6.62	LSI3	Divalent ion symporter domain containing protein	-	-	-	-	GO:0005886//plasma membrane;GO:0016021//integral component of membrane	-	GO:0055085//transmembrane transport
Os10g0547650	0	0	0	0	0	0.27	0	0	0	0	0	7.38	--	Hypothetical protein	-	-	-	-	-	-	-
Os10g0547900	3.85	3.61	4.55	4.5	3.5	5.06	134	118	155	151	116	188	TIC32	Similar to Short-chain dehydrogenase Tic32	-	-	-	-	-	-	GO:0055114//oxidation-reduction process
Os10g0548000	2.11	3.32	1.93	1.65	3.83	3.96	41	50	23	27	52	66	TIC32	Hypothetical conserved gene	-	-	-	-	-	-	GO:0055114//oxidation-reduction process
Os10g0548100	1.01	5.99	9.36	9.33	2.31	0.16	18	100	163	160	39	3	--	Similar to DM280 protein	Genetic Information Processing	Folding, sorting and degradation	ko03018//RNA degradation	K12600	GO:0016020//membrane;GO:0016021//integral component of membrane	-	-
Os10g0548200	60.08	61.19	65.1	59.58	57.81	50.04	3048	2992	3402	2940	2804	2786	OsBSR-K1	Tetratricopeptide-like helical domain containing protein	Genetic Information Processing	Folding, sorting and degradation	ko03018//RNA degradation	K12600	GO:0005737//cytoplasm;GO:0055087//Ski complex	GO:0005515//protein binding	GO:0006401//RNA catabolic process;GO:0016441//posttranscriptional gene silencing;GO:0070478//nuclear-transcribed mRNA catabolic process, 3'-5' exonucleolytic nonsense-mediated decay;GO:1904278//positive regulation of wax biosynthetic process
Os10g0548300	7.18	10.66	9.79	6.43	7.86	7.1	252	350	341	216	253	262	OsPUB53	Protein kinase, catalytic domain domain containing protein	-	-	-	-	-	GO:0000166//nucleotide binding;GO:0004672//protein kinase activity;GO:0004842//ubiquitin-protein transferase activity;GO:0005524//ATP binding;GO:0016301//kinase activity;GO:0016740//transferase activity	GO:0006468//protein phosphorylation;GO:0016310//phosphorylation;GO:0016567//protein ubiquitination
Os10g0548350	0	0	0	0	0	0	0	0	0	0	0	0	--	Hypothetical protein	-	-	-	-	GO:0016020//membrane;GO:0016021//integral component of membrane	-	-
Os10g0548400	5.11	4.91	4.79	5.21	5.89	4.17	62	56	57	61	68	54	MED32	Similar to F25C20.9	-	-	-	-	GO:0016592//mediator complex	-	GO:0006355//regulation of transcription, DNA-templated;GO:0009631//cold acclimation;GO:0010150//leaf senescence;GO:0048364//root development
Os10g0548600	0	0	0	0	0	0	0	0	0	0	0	0	OsEXPB9	Beta-expansin precursor	-	-	-	-	GO:0005576//extracellular region;GO:0005618//cell wall;GO:0016020//membrane	-	GO:0019953//sexual reproduction;GO:0071555//cell wall organization
Os10g0548700	17.74	18.6	18.49	19.14	24.24	24.76	870	858	889	906	1131	1295	RLCK306	Receptor-like cytoplasmic kinase, Various stress responses, Regulation of resistance to bacterial leaf streak (BLS	-	-	-	-	-	GO:0000166//nucleotide binding;GO:0004672//protein kinase activity;GO:0004842//ubiquitin-protein transferase activity;GO:0005524//ATP binding;GO:0016301//kinase activity;GO:0016740//transferase activity	GO:0006468//protein phosphorylation;GO:0016310//phosphorylation;GO:0016567//protein ubiquitination
Os10g0548750	0	0	0	0	0	0	0	0	0	0	0	0	--	Hypothetical protein	-	-	-	-	-	-	-
Os10g0548800	18.04	20.58	20.64	18.71	18.76	19.69	974	1043	1091	974	963	1133	TOC132	Similar to Chloroplast outer envelope protein-like (Chloroplast outer envelope membrane-associated protein Toc120)	-	-	-	-	GO:0009707//chloroplast outer membrane	GO:0005525//GTP binding;GO:0016817//hydrolase activity, acting on acid anhydrides	GO:0045036//protein targeting to chloroplast
Os10g0548850	1.69	1.51	1.02	2.46	1.5	1.43	32	27	19	45	27	29	OsPUB58	U box domain domain containing protein	-	-	-	-	-	GO:0004842//ubiquitin-protein transferase activity	GO:0016567//protein ubiquitination
Os10g0548900	14.02	17.62	15.49	14.33	18.49	14.61	373	420	404	380	451	413	MURE	UDP-N-acetylmuramoylalanyl-D-glutamate-2,6-diaminopimelate ligase domain containing protein	-	-	-	-	GO:0005737//cytoplasm;GO:0009295//nucleoid;GO:0009507//chloroplast;GO:0042644//chloroplast nucleoid	GO:0005524//ATP binding;GO:0016874//ligase activity;GO:0016881//acid-amino acid ligase activity	GO:0008360//regulation of cell shape;GO:0009058//biosynthetic process;GO:0009658//chloroplast organization;GO:0010020//chloroplast fission;GO:0051301//cell division
Os10g0549000	0	0	0	0	0	0	0	0	0	0	0	0	--	Hypothetical protein	-	-	-	-	-	-	-
Os10g0549100	0	0	0	0	0	0	0	0	0	0	0	0	PVA21	PapD-like domain containing protein	-	-	-	-	GO:0005789//endoplasmic reticulum membrane;GO:0005886//plasma membrane;GO:0016020//membrane;GO:0016021//integral component of membrane	-	GO:0061817//endoplasmic reticulum-plasma membrane tethering;GO:0090158//endoplasmic reticulum membrane organization
Os10g0549500	13.17	16.83	18.69	14.94	17.69	18.11	216.71	260.2	301.25	237.26	276.92	317.72	BCAT2	Similar to Branched-chain-amino-acid aminotransferase	Metabolism;Metabolism;Metabolism;Metabolism;Metabolism;Metabolism;Metabolism;Metabolism;Metabolism	Global and overview maps;Global and overview maps;Global and overview maps;Amino acid metabolism;Global and overview maps;Amino acid metabolism;Metabolism of cofactors and vitamins;Amino acid metabolism;Biosynthesis of other secondary metabolites	ko01100//Metabolic pathways;ko01110//Biosynthesis of secondary metabolites;ko01230//Biosynthesis of amino acids;ko00270//Cysteine and methionine metabolism;ko01210//2-Oxocarboxylic acid metabolism;ko00280//Valine, leucine and isoleucine degradation;ko00770//Pantothenate and CoA biosynthesis;ko00290//Valine, leucine and isoleucine biosynthesis;ko00966//Glucosinolate biosynthesis	K00826;K00826;K00826;K00826;K00826;K00826;K00826;K00826;K00826	-	GO:0003824//catalytic activity;GO:0004084//branched-chain-amino-acid transaminase activity;GO:0008483//transaminase activity;GO:0016740//transferase activity;GO:0052654//L-leucine transaminase activity;GO:0052655//L-valine transaminase activity;GO:0052656//L-isoleucine transaminase activity	GO:0008652//cellular amino acid biosynthetic process;GO:0009081//branched-chain amino acid metabolic process;GO:0009082//branched-chain amino acid biosynthetic process
Os10g0549550	0	0.28	0	0	0	0	0	2	0	0	0	0	--	Conserved hypothetical protein	-	-	-	-	-	-	-
Os10g0549650	0	0	0	0	0	0	0	0	0	0	0	0	--	Hypothetical protein	-	-	-	-	-	-	-
Os10g0549700	0	0	0	0	0	0	0	0	0	0	0	0	--	Protein of unknown function DUF3615 domain containing protein	-	-	-	-	-	-	-
Os10g0549900	0	0	0	0.08	0	0	0	0	0	3.78	0	0	--	Protein of unknown function DUF1544 domain containing protein	-	-	-	-	-	GO:0003677//DNA binding	-
Os10g0550000	14.98	17.13	16.87	14.94	16.01	18.64	857.47	920.78	945.81	824.88	871.56	1137.7	--	Protein of unknown function DUF3741 domain containing protein	-	-	-	-	-	-	-
Os10g0550066	3.9	7.18	7.04	8.83	5.44	8.18	77	133	136	168	102	172	OsMED12_2	Hypothetical conserved gene	-	-	-	-	GO:0005634//nucleus;GO:0016592//mediator complex	GO:0003712//transcription coregulator activity	GO:0006357//regulation of transcription by RNA polymerase II
Os10g0550100	17.15	14.2	17.07	15.17	19	19.1	635	494	619	542	669	754	OsMED12_2	Conserved hypothetical protein	-	-	-	-	-	-	-
Os10g0550200	8.16	7.01	6.17	4.06	4.18	4.7	150	121	111	72	73	92	--	Protein of unknown function DUF3615 domain containing protein	-	-	-	-	-	-	-
Os10g0550300	0.04	0.21	0.08	0.04	0.25	0.11	1	5	2	1	6	3	Os	Rop nucleotide exchanger, PRONE domain containing protein	-	-	-	-	-	GO:0005085//guanyl-nucleotide exchange factor activity;GO:0005089//Rho guanyl-nucleotide exchange factor activity	-
Os10g0550400	0.18	0.42	0.32	0.14	0.19	0.08	4	9	7	3	4	2	--	Conserved hypothetical protein	-	-	-	-	-	-	-
Os10g0550500	1.95	1.44	1.63	0.59	0.45	0.7	55	38	45	16	12	21	PAE9	Similar to Pectinacetylesterase	-	-	-	-	GO:0005576//extracellular region;GO:0005618//cell wall;GO:0009505//plant-type cell wall	GO:0016787//hydrolase activity;GO:0052793//pectin acetylesterase activity	GO:0071555//cell wall organization
Os10g0550725	18.36	15.24	16.09	15.71	15.44	16.44	776.7	605.52	666.69	640.88	621.18	741.35	--	Hypothetical gene	-	-	-	-	-	-	-
Os10g0550750	1.97	3.04	1.05	1.94	3.23	2.71	67.3	97.48	35.31	64.12	104.82	98.65	--	Protein of unknown function DUF3527 domain containing protein	-	-	-	-	-	-	-
Os10g0550775	0	0	0	0	0	0	0	0	0	0	0	0	--	Conserved hypothetical protein	-	-	-	-	-	-	-
Os10g0550800	0.05	0	0	0	0.05	0	1	0	0	0	1	0	--	Hypothetical conserved gene	-	-	-	-	-	-	-
Os10g0550900	0.97	0.58	0.33	0.52	0.34	0.47	27	15	9	14	9	14	OsProDH	Proline oxidase domain containing protein	Metabolism;Metabolism;Metabolism	Global and overview maps;Global and overview maps;Amino acid metabolism	ko01100//Metabolic pathways;ko01110//Biosynthesis of secondary metabolites;ko00330//Arginine and proline metabolism	K00318;K00318;K00318	GO:0005739//mitochondrion	GO:0004657//proline dehydrogenase activity;GO:0016491//oxidoreductase activity;GO:0071949//FAD binding	GO:0006560//proline metabolic process;GO:0006562//proline catabolic process;GO:0010133//proline catabolic process to glutamate;GO:0055114//oxidation-reduction process
Os10g0551100	12.9	14.03	16.02	15.78	13.78	19.19	269	277	340	319	283	433	--	Conserved hypothetical protein	-	-	-	-	-	-	-
Os10g0551200	5.79	5.42	7.43	7.62	7.94	8.74	180.36	158.32	226.4	228.74	235.12	290.19	SCL6	Similar to Scl1 protein (Fragment)	-	-	-	-	GO:0005634//nucleus	GO:0003700//DNA-binding transcription factor activity;GO:0043565//sequence-specific DNA binding	GO:0006355//regulation of transcription, DNA-templated
Os10g0551401	0.81	1.05	1.35	1.45	1.94	2.39	28.64	34.68	46.6	49.26	64.88	89.81	--	Conserved hypothetical protein	-	-	-	-	-	-	-
Os10g0551600	68.73	68.79	62.85	75.45	76.53	83.74	766	720	686	811	811	995	At5g47570	Conserved hypothetical protein	-	-	-	-	GO:0005747//mitochondrial respiratory chain complex I;GO:0016020//membrane;GO:0016021//integral component of membrane	-	-
Os10g0551700	0.34	0.54	0.34	0.26	0.18	1.58	4	6	4	3	2	20	AZI1	Plant lipid transfer protein and hydrophobic protein, helical domain containing protein	-	-	-	-	-	GO:0008233//peptidase activity	-
Os10g0551800	0.2	0.22	0	0.32	0.43	1.15	2	2	0	3	4	12	RCc2	Root-specific protein (RCc2 protein)	-	-	-	-	-	GO:0008233//peptidase activity	-
Os10g0551900	0	0	0	0	0	0	0	0	0	0	0	0	OsHyPRP14	Plant lipid transfer protein and hydrophobic protein, helical domain containing protein	-	-	-	-	-	-	-
Os10g0552200	0	0	0	0	0	0	0	0	0	0	0	0	OsHyPRP16	Plant lipid transfer protein and hydrophobic protein, helical domain containing protein	-	-	-	-	-	-	-
Os10g0552300	1.82	0.2	0.29	0.2	0.4	1.8	19	2	3	2	4	20	OsHyPRP17	Conserved hypothetical protein	-	-	-	-	-	-	-
Os10g0552400	0.09	0.05	0.04	0.14	0	0.04	2	1	1	3	0	1	OsPUB67	Zinc finger, RING/FYVE/PHD-type domain containing protein	-	-	-	-	-	GO:0004842//ubiquitin-protein transferase activity	GO:0016567//protein ubiquitination
Os10g0552600	0	0	0	0	0	0	0	0	0	0	0	0	OsHyPRP18	Similar to Tfm5 protein	-	-	-	-	-	-	-
Os10g0552700	0	0	0	0	0	0	0	0	0	0	0	0	OsHyPRP19	Similar to Tumor-related protein (Fragment)	-	-	-	-	-	-	-
Os10g0552800	0	0	0	0.19	0	0.17	0	0	0	2	0	2	OsHyPRP20	Similar to Tfm5 protein	-	-	-	-	-	-	-
Os10g0552900	23.96	21.33	25.08	26.39	29.51	26.72	561	469	575	596	657	667	At4g31810	Crotonase, core domain containing protein	Metabolism;Metabolism;Metabolism;Metabolism;Metabolism	Global and overview maps;Global and overview maps;Amino acid metabolism;Metabolism of other amino acids;Carbohydrate metabolism	ko01100//Metabolic pathways;ko01200//Carbon metabolism;ko00280//Valine, leucine and isoleucine degradation;ko00410//beta-Alanine metabolism;ko00640//Propanoate metabolism	K05605;K05605;K05605;K05605;K05605	GO:0005739//mitochondrion	GO:0003860//3-hydroxyisobutyryl-CoA hydrolase activity;GO:0016787//hydrolase activity	GO:0006574//valine catabolic process;GO:0006635//fatty acid beta-oxidation
Os10g0553300	17.7	5.6	6.1	11.62	8.01	3.97	518	154	175	328	223	124	OsTPP2	Similar to Trehalose-6-phosphate phosphatase	Metabolism;Metabolism;Metabolism	Global and overview maps;Global and overview maps;Carbohydrate metabolism	ko01100//Metabolic pathways;ko01110//Biosynthesis of secondary metabolites;ko00500//Starch and sucrose metabolism	K01087;K01087;K01087	-	GO:0003824//catalytic activity;GO:0004805//trehalose-phosphatase activity;GO:0016787//hydrolase activity	GO:0005992//trehalose biosynthetic process;GO:0016311//dephosphorylation
Os10g0553600	1.11	1.04	1.4	1.29	1.59	1.71	25	22	31	28	34	41	GT19	Exostosin-like family protein	-	-	-	-	GO:0005794//Golgi apparatus;GO:0016020//membrane;GO:0016021//integral component of membrane	GO:0016757//transferase activity, transferring glycosyl groups	GO:0006486//protein glycosylation
Os10g0553800	2.12	3.19	3.24	4.05	3.19	3.66	58	82	87	107	83	107	At1g12200	Flavin-containing monooxygenase FMO family protein	-	-	-	-	-	GO:0004497//monooxygenase activity;GO:0004499//N,N-dimethylaniline monooxygenase activity;GO:0016491//oxidoreductase activity;GO:0050660//flavin adenine dinucleotide binding;GO:0050661//NADP binding	GO:0055114//oxidation-reduction process
Os10g0553900	14.8	12.97	12.43	12.66	13.75	12.26	548	451	431	439	478	484	--	Protein of unknown function DUF863, plant family protein	-	-	-	-	-	-	-
Os10g0554001	1.19	2.8	1.47	1.35	2.01	1.79	33	73	40	36	53	53	--	Conserved hypothetical protein	-	-	-	-	-	-	-
Os10g0554100	61.21	35.42	36.45	28.38	29.8	33.28	1431.24	777.68	834.65	640.06	662.55	829.48	ORP1C	Similar to Oxysterol-binding protein	-	-	-	-	GO:0005829//cytosol;GO:0016020//membrane;GO:0043231//intracellular membrane-bounded organelle	GO:0008289//lipid binding;GO:0015248//sterol transporter activity;GO:0032934//sterol binding	GO:0015918//sterol transport
Os10g0554200	5.13	6.77	7.63	9.83	8.5	9.26	171	212	248	316	269	329	NRT1.1B	TGF-beta receptor, type I/II extracellular region family protein	-	-	-	-	GO:0016020//membrane;GO:0016021//integral component of membrane	GO:0015112//nitrate transmembrane transporter activity;GO:0022857//transmembrane transporter activity	GO:0010167//response to nitrate;GO:0015706//nitrate transport;GO:0055085//transmembrane transport
Os10g0554300	2.91	2.82	2.75	1.92	3.25	2.27	66	60	61	42	70	55	At1g12200	Flavin monooxygenase-like domain containing protein	-	-	-	-	-	GO:0004497//monooxygenase activity;GO:0004499//N,N-dimethylaniline monooxygenase activity;GO:0016491//oxidoreductase activity;GO:0050660//flavin adenine dinucleotide binding;GO:0050661//NADP binding	GO:0055114//oxidation-reduction process
Os10g0554800	6.74	5.89	5.9	8.4	5.74	7.9	84	69	72	101	68	105	OsHyPRP21	Plant lipid transfer protein and hydrophobic protein, helical domain containing protein	-	-	-	-	-	-	-
Os10g0554900	0	0	0.07	0.17	0.26	0.36	0	0	2	3	7	7	--	Protein of unknown function DUF566 family protein	-	-	-	-	GO:0005737//cytoplasm;GO:0005813//centrosome;GO:0005880//nuclear microtubule	GO:0008017//microtubule binding	GO:0007098//centrosome cycle;GO:0051225//spindle assembly
Os10g0555100	15.5	2.94	5.29	1.77	2.13	3.26	482	86	161	53	63	108	OsGGT	Similar to DNA chromosome 4, ESSA I CONTIG fragment NO. 6 (Glucosyltransferase like protein)	-	-	-	-	GO:0016020//membrane;GO:0016021//integral component of membrane	GO:0008466//glycogenin glucosyltransferase activity;GO:0016740//transferase activity;GO:0016757//transferase activity, transferring glycosyl groups;GO:0102751//UDP-alpha-D-glucose:glucosyl-glycogenin alpha-D-glucosyltransferase activity	-
Os10g0555200	4.29	5.69	5.03	5.69	4.37	3.83	61	76	70	78	59	58	--	Resolvase, holliday junction-type, YqgF-like domain containing protein	-	-	-	-	-	-	GO:0000967//rRNA 5'-end processing;GO:0006139//nucleobase-containing compound metabolic process;GO:0006364//rRNA processing;GO:0042254//ribosome biogenesis
Os10g0555300	0.72	1.38	1.05	1.58	1.36	1.82	19	34	27	40	34	51	--	Zinc finger, C2H2-like domain containing protein	-	-	-	-	-	GO:0003676//nucleic acid binding	-
Os10g0555600	5.75	5.69	5.45	15.36	7.01	12.61	113	105	104.97	291.28	131.07	264.18	OsEXPB6	Beta-expansin precursor	-	-	-	-	GO:0005576//extracellular region;GO:0005618//cell wall;GO:0016020//membrane	-	GO:0019953//sexual reproduction;GO:0071555//cell wall organization
Os10g0555651	0	0	1.45	1.44	0.49	0.2	0	0	12.03	11.72	3.93	1.82	--	Conserved hypothetical protein	-	-	-	-	-	-	-
Os10g0555700	0	0	0	0	0	0	0	0	0	0	0	0	OsEXPB2	Beta-expansin	-	-	-	-	GO:0005576//extracellular region;GO:0005618//cell wall;GO:0016020//membrane	-	GO:0019953//sexual reproduction;GO:0071555//cell wall organization
Os10g0555900	45.51	41.69	33.8	34.5	19.15	21.16	930	800	676.49	680	372	461	OsEXPB3	Similar to Beta-expansin	-	-	-	-	GO:0005576//extracellular region;GO:0005618//cell wall;GO:0016020//membrane	-	GO:0019953//sexual reproduction;GO:0071555//cell wall organization
Os10g0556000	0	0	0.71	0	0	0	0	0	3.51	0	0	0	--	Hypothetical protein	-	-	-	-	-	-	-
Os10g0556100	189.12	272.28	222.06	240.41	217.36	229.5	3880	5263	4475	4761	4263	5038	OsEXPB4	Similar to beta-expansin EXPB4	-	-	-	-	GO:0005576//extracellular region;GO:0005618//cell wall;GO:0016020//membrane	-	GO:0019953//sexual reproduction;GO:0071555//cell wall organization
Os10g0556200	0	0	0	0	0	0	0	0	0	0	0	0	OsbHLH113	Hypothetical conserved gene	-	-	-	-	GO:0005634//nucleus	GO:0046983//protein dimerization activity	GO:0006355//regulation of transcription, DNA-templated
Os10g0556500	0.05	0	0.06	0	0	0	2	0	2	0	0	0	--	Hypothetical conserved gene	-	-	-	-	-	-	-
Os10g0556700	95.49	107.41	96.8	103.22	93.99	97.16	11329	11967	11246	11811	10602	12288	OsNOT1	CCR4-Not1 complex component, mRNA deadenylatio	Genetic Information Processing	Folding, sorting and degradation	ko03018//RNA degradation	K12604	GO:0005634//nucleus;GO:0005737//cytoplasm;GO:0030015//CCR4-NOT core complex	-	GO:0006417//regulation of translation
Os10g0556900	19.56	28.36	26.44	24.83	25.18	27.09	713	971	944	873	873	1053	--	Conserved hypothetical protein	-	-	-	-	-	-	-
Os10g0557133	0	0	0	0	0	0	0	0	0	0	0	0	--	Similar to H0315A08.1 protein	-	-	-	-	-	-	-
Os10g0557366	2.26	4.6	5.61	7.77	8.26	10.01	25.1	48	61.08	83.25	87.29	118.59	--	Conserved hypothetical protein	-	-	-	-	-	-	-
Os10g0557600	5.89	10.36	10.23	8.39	7.11	12.41	79.9	132	135.92	109.75	91.71	179.41	OsGATA7	Similar to GATA transcription factor 9	-	-	-	-	GO:0005634//nucleus	GO:0003700//DNA-binding transcription factor activity;GO:0008270//zinc ion binding;GO:0043565//sequence-specific DNA binding;GO:0046872//metal ion binding	GO:0006355//regulation of transcription, DNA-templated;GO:0030154//cell differentiation
Os10g0557700	2.05	2.95	1.36	1.03	1.65	1.68	33	44.63	21.49	15.96	25.26	28.74	--	Conserved hypothetical protein	-	-	-	-	-	-	-
Os10g0557750	0	0.16	0.62	1.03	1.48	1.37	0	1.37	5.51	9.04	12.74	13.26	--	Hypothetical genes	-	-	-	-	-	-	-
Os10g0557800	6.96	9.34	7.89	8.83	9.36	8.86	219	276	243	268	280	297	--	Conserved hypothetical protein	-	-	-	-	-	-	-
Os10g0557900	0	0	0.08	0.17	0.04	0.04	0	0	2	4	1	1	1MMP	Peptidase M10A and M12B, matrixin and adamalysin family protein	-	-	-	-	GO:0031012//extracellular matrix	GO:0004222//metalloendopeptidase activity;GO:0008233//peptidase activity;GO:0008237//metallopeptidase activity;GO:0008270//zinc ion binding;GO:0016787//hydrolase activity;GO:0046872//metal ion binding	GO:0006508//proteolysis;GO:0030198//extracellular matrix organization;GO:0030574//collagen catabolic process
Os10g0558100	0	0.23	0.15	0.15	0	0	0	3	2	2	0	0	3MMP	Similar to Matrixin family protein, expressed	-	-	-	-	GO:0031012//extracellular matrix	GO:0004222//metalloendopeptidase activity;GO:0008233//peptidase activity;GO:0008237//metallopeptidase activity;GO:0008270//zinc ion binding;GO:0016787//hydrolase activity;GO:0046872//metal ion binding	GO:0006508//proteolysis;GO:0030198//extracellular matrix organization;GO:0030574//collagen catabolic process
Os10g0558125	0	0	0	0	0	0	0	0	0	0	0	0	4MMP	Similar to Matrixin family protein, expressed	-	-	-	-	GO:0031012//extracellular matrix	GO:0004222//metalloendopeptidase activity;GO:0008233//peptidase activity;GO:0008237//metallopeptidase activity;GO:0008270//zinc ion binding;GO:0016787//hydrolase activity;GO:0046872//metal ion binding	GO:0006508//proteolysis;GO:0030198//extracellular matrix organization;GO:0030574//collagen catabolic process
Os10g0558200	0.91	1.3	1.56	0.69	0.7	2.11	15	20	25	11	11	37	2ODD11	2OG-Fe(II) oxygenase domain containing protein	-	-	-	-	-	GO:0016491//oxidoreductase activity;GO:0046872//metal ion binding;GO:0051213//dioxygenase activity	GO:0055114//oxidation-reduction process
Os10g0558301	0	0	0	0	0	0	0	0	0	0	0	0	--	Hypothetical gene	-	-	-	-	-	-	-
Os10g0558400	0	0	0	0	0	0	0	0	0	0	0	0	2ODD11	Similar to Oxidoreductase, 2OG-Fe oxygenase family protein	-	-	-	-	-	GO:0016491//oxidoreductase activity;GO:0046872//metal ion binding;GO:0051213//dioxygenase activity	GO:0055114//oxidation-reduction process
Os10g0558466	0	0	0	0	0	0	0	0	0	0	0	0	--	Hypothetical protein	-	-	-	-	-	-	-
Os10g0558600	8.5	9.58	9.45	9.59	7.1	8.75	360	381	392	392	286	395	PPR13	Pentatricopeptide repeat domain containing protein	-	-	-	-	GO:0005739//mitochondrion	GO:0005515//protein binding	GO:0009451//RNA modification;GO:0016554//cytidine to uridine editing;GO:0080156//mitochondrial mRNA modification
Os10g0558700	1.9	1.77	1.02	1.39	1.52	2.35	51.39	45	29.49	38.69	42.81	69.1	2ODD11	Similar to Oxidoreductase, 2OG-Fe oxygenase family protein, expressed	-	-	-	-	GO:0005737//cytoplasm	GO:0016491//oxidoreductase activity;GO:0031418//L-ascorbic acid binding;GO:0046872//metal ion binding;GO:0051213//dioxygenase activity	GO:0055114//oxidation-reduction process
Os10g0558725	0.6	0.8	0.61	0.54	0.54	0.58	9.61	12	9.51	8.31	8.19	9.9	--	Hypothetical protein	-	-	-	-	-	-	-
Os10g0558750	1.99	1.51	1.51	1.1	2.4	1.69	41.86	29.86	31	22.24	47.88	37.94	2ODD11	Similar to Oxidoreductase, 2OG-Fe oxygenase family protein, expressed	-	-	-	-	-	GO:0016491//oxidoreductase activity;GO:0046872//metal ion binding	GO:0055114//oxidation-reduction process
Os10g0558850	0	0	0.08	0	0.26	0.15	0	0	1	0	3	2	--	Hypothetical protein	-	-	-	-	-	-	-
Os10g0558900	0	0	0	0	0	0	0	0	0	0	0	0	RL14	2OG-Fe (II) oxygenase family protein, Regulation of the secondary cell wall formation in leaves, Modulation of leaf rollin	-	-	-	-	-	GO:0016491//oxidoreductase activity;GO:0046872//metal ion binding;GO:0051213//dioxygenase activity	GO:0055114//oxidation-reduction process
Os10g0559200	1	1.28	0.85	0.93	1.05	0.99	18.86	22.63	15.71	16.94	18.86	20	2ODD11	Similar to Oxidoreductase, 2OG-Fe oxygenase family protein, expressed	-	-	-	-	-	GO:0016491//oxidoreductase activity;GO:0051213//dioxygenase activity	GO:0055114//oxidation-reduction process
Os10g0559300	0.48	0.46	0.47	0.43	0.06	0.06	12.84	11.53	12.34	11.3	1.65	1.61	--	Hypothetical protein	-	-	-	-	-	-	-
Os10g0559400	4.22	2.77	3.84	3.52	3.19	4.08	167.3	105.84	152.95	136.76	123.49	172.39	--	Similar to cDNA clone:J023138C05, full insert sequence	-	-	-	-	-	-	-
Os10g0559450	2.98	2.22	3.14	1.68	3.56	2.05	51.54	36	53.16	28	58.41	37.72	--	Conserved hypothetical protein	-	-	-	-	-	-	-
Os10g0559500	1.01	1.11	1.37	0.86	1.02	1.09	39.02	32.29	52.13	32.06	37.59	39.97	FLS	2OG-Fe(II) oxygenase domain containing protein	-	-	-	-	-	GO:0016491//oxidoreductase activity;GO:0046872//metal ion binding;GO:0051213//dioxygenase activity	GO:0055114//oxidation-reduction process
Os10g0559550	1.12	0.55	0.43	0.09	0	0.78	12.45	5.71	4.71	0.94	0	9.31	--	Conserved hypothetical protein	-	-	-	-	-	-	-
Os10g0559600	175.42	147.65	165.69	160.27	183.81	163.6	4878.12	3855.95	4512.01	4298.46	4859.8	4850.2	--	Agenet domain containing protein	-	-	-	-	-	-	-
Os10g0559650	41.9	42.5	45.02	48.38	45.29	42.84	1933.88	1842.05	2034.99	2153.54	1987.56	2107.8	--	Hypothetical protein	-	-	-	-	-	-	-
Os10g0559700	84	99.5	105.25	109.63	80.79	100.08	5071	5667	6220	6413	4658.64	6471	--	Similar to Agenet domain containing protein, expressed	-	-	-	-	-	-	-
Os10g0559800	52.94	63.51	61.2	61.44	69.72	69.49	1802.35	2030.5	2040.38	2017.25	2256.81	2522.05	--	Protein of unknown function DUF547 domain containing protein	-	-	-	-	-	-	-
Os10g0559833	1.58	1.24	1.34	1.54	1.26	1.42	64.65	47.5	53.62	60.75	49.19	61.95	--	Hypothetical protein	-	-	-	-	-	-	-
Os10g0559866	3.83	2.99	2.6	3.86	3.81	3.63	32.44	23.75	21.56	31.53	30.64	32.73	--	Hypothetical protein	-	-	-	-	-	-	-
Os10g0559900	17.9	15.83	15.46	18.68	16.93	11.79	279.56	232.25	236.44	281.47	251.36	196.27	--	Ribosomal protein L18/L5 domain containing protein	-	-	-	-	GO:0005840//ribosome	GO:0003735//structural constituent of ribosome;GO:0008097//5S rRNA binding	GO:0006412//translation
Os10g0560000	1.39	1.43	2.65	2.3	3.36	4.43	30	29	56	48	69	102	VAB	Protein of unknown function DUF828, plant family protein	-	-	-	-	-	-	-
Os10g0560200	1.13	0.63	0.55	0.98	0.62	1.17	19	10	9	16	10	21	CNR6	Protein of unknown function Cys-rich family protein	-	-	-	-	GO:0016021//integral component of membrane	-	-
Os10g0560400	0	0.05	0	0.05	0	0	0	1	0	1	0	0	OsCCT35	Similar to CONSTANS-like protein CO9 (Fragment)	-	-	-	-	GO:0005634//nucleus	GO:0005515//protein binding	GO:0009909//regulation of flower development
Os10g0560450	4.44	2.82	2.07	2.11	2.14	2.89	131.01	78.1	60	60.01	60.06	91	OsATG3b	Similar to Autophagy-related protein 3	Cellular Processes	Transport and catabolism	ko04136//Autophagy - other eukaryotes	K08343	GO:0000153//cytoplasmic ubiquitin ligase complex;GO:0005829//cytosol	GO:0019776//Atg8 ligase activity	GO:0000045//autophagosome assembly;GO:0000422//autophagy of mitochondrion;GO:0015031//protein transport;GO:0044804//autophagy of nucleus
Os10g0560451	0	0	0	0	0	0	0	0	0	0	0	0	--	Hypothetical gene	-	-	-	-	-	-	-
Os10g0560500	7.57	5.56	7.73	5.18	7.56	6.46	100	69	100	66	95	91	--	Conserved hypothetical protein	-	-	-	-	-	-	-
Os10g0560700	3.01	2.4	2.93	1.98	2.16	3.14	44	33	42	28	30	49	OsERF#036	Conserved hypothetical protein	-	-	-	-	-	-	-
Os10g0560850	0	0	0	0	0	0	0	0	0	0	0	0	--	Hypothetical gene	-	-	-	-	-	-	-
Os10g0560900	7.98	7.73	8.7	9.05	10.84	8.79	223	203	238	244	288	262	BIOF	Pyridoxal phosphate-dependent transferase, major region, subdomain 1 domain containing protein	Metabolism;Metabolism	Global and overview maps;Metabolism of cofactors and vitamins	ko01100//Metabolic pathways;ko00780//Biotin metabolism	K00652;K00652	GO:0016020//membrane;GO:0016021//integral component of membrane	GO:0003824//catalytic activity;GO:0008483//transaminase activity;GO:0016740//transferase activity;GO:0030170//pyridoxal phosphate binding	GO:0009058//biosynthetic process;GO:0009102//biotin biosynthetic process
Os10g0561000	0	0	0	0	0	0	0	0	0	0	0	0	OsEnS-140	Hypothetical conserved gene	-	-	-	-	-	-	-
Os10g0561100	4.41	5.82	6.79	6.57	5.82	8.47	126	156	190	181	158	258	caa43	Similar to Quinone oxidoreductase	-	-	-	-	GO:0005737//cytoplasm;GO:0005829//cytosol	GO:0003960//NADPH:quinone reductase activity;GO:0016491//oxidoreductase activity;GO:0017091//AU-rich element binding	GO:0034599//cellular response to oxidative stress;GO:0055114//oxidation-reduction process
Os10g0561200	4.79	8.32	7.13	7.56	7.45	8.07	138.68	226	201.86	211	205	249	OFUT30	Similar to CigA protein	-	-	-	-	GO:0016020//membrane;GO:0016021//integral component of membrane	GO:0016757//transferase activity, transferring glycosyl groups	GO:0006004//fucose metabolic process
Os10g0561250	2.39	0	0.84	0	0	0	61.32	0	21.14	0	0	0	--	Hypothetical protein	-	-	-	-	-	-	-
Os10g0561300	7.26	6.42	5.34	4.73	3.57	5.28	218	181	157	137	102	169	HEX6	Similar to Monosaccharid transporter	-	-	-	-	GO:0005887//integral component of plasma membrane;GO:0016020//membrane;GO:0016021//integral component of membrane	GO:0005351//carbohydrate:proton symporter activity;GO:0015293//symporter activity;GO:0022857//transmembrane transporter activity	GO:0055085//transmembrane transport
Os10g0561400	74.4	63.66	67.94	47.73	41.46	37.2	1572	1262	1404	972	834	838	OsMYBS3	Similar to Transcription factor MYBS3	-	-	-	-	GO:0005634//nucleus	GO:0000976//transcription regulatory region sequence-specific DNA binding;GO:0003677//DNA binding;GO:0003700//DNA-binding transcription factor activity;GO:0046872//metal ion binding	GO:0000122//negative regulation of transcription by RNA polymerase II;GO:0009646//response to absence of light;GO:0009651//response to salt stress;GO:0009723//response to ethylene;GO:0009733//response to auxin;GO:0009737//response to abscisic acid;GO:0009739//response to gibberellin;GO:0009744//response to sucrose;GO:0009751//response to salicylic acid;GO:0009753//response to jasmonic acid;GO:001…
Os10g0561500	5.57	6.39	4.46	5.18	4.32	4.81	250	269	196	224	184	230	OsPUB49	Serine/threonine protein kinase-related domain containing protein	-	-	-	-	-	GO:0000166//nucleotide binding;GO:0004672//protein kinase activity;GO:0004842//ubiquitin-protein transferase activity;GO:0005524//ATP binding;GO:0016301//kinase activity;GO:0016740//transferase activity	GO:0006468//protein phosphorylation;GO:0016310//phosphorylation;GO:0016567//protein ubiquitination
Os10g0561600	2.99	2.99	2.22	0.38	0.1	0.17	33	31	24	4	1	2	--	Hypothetical conserved gene	-	-	-	-	-	-	-
Os10g0561800	4.12	4.18	4.31	4.33	4.85	4.83	84	80	86	85	94	105	Oshox1	Similar to homeodomain leucine zipper protein hox1	-	-	-	-	GO:0005634//nucleus	GO:0000981//DNA-binding transcription factor activity, RNA polymerase II-specific;GO:0003677//DNA binding;GO:0003700//DNA-binding transcription factor activity;GO:0043565//sequence-specific DNA binding	GO:0006355//regulation of transcription, DNA-templated;GO:0006357//regulation of transcription by RNA polymerase II
Os10g0561900	42.41	46.73	46.3	43.69	35.43	36.41	778	792	818	773	620	730	OsPP115	Protein-tyrosine phosphatase, dual specificity domain containing protein	-	-	-	-	-	GO:0004439//phosphatidylinositol-4,5-bisphosphate 5-phosphatase activity;GO:0004721//phosphoprotein phosphatase activity;GO:0004725//protein tyrosine phosphatase activity;GO:0008138//protein tyrosine/serine/threonine phosphatase activity;GO:0008962//phosphatidylglycerophosphatase activity;GO:0016787//hydrolase activity;GO:0016791//phosphatase activity	GO:0006470//protein dephosphorylation;GO:0016311//dephosphorylation;GO:0035335//peptidyl-tyrosine dephosphorylation;GO:0048364//root development
Os10g0562000	0.39	1.36	0.84	1.44	1.46	1.5	11	36	23	39	39	45	--	Similar to glycoprotein	-	-	-	-	GO:0016020//membrane;GO:0016021//integral component of membrane	-	-
Os10g0562100	32.24	52.46	52.31	41.57	41.08	47.02	575	876	908	715	688	891	MYBS2	Homeodomain-like containing protein	-	-	-	-	GO:0005634//nucleus	GO:0003677//DNA binding;GO:0003700//DNA-binding transcription factor activity	GO:0009739//response to gibberellin;GO:0009744//response to sucrose;GO:0045893//positive regulation of transcription, DNA-templated
Os10g0562200	0.14	0	0.14	0.04	0.04	0.03	4	0	4	1	1	1	OsDAD1	Lipase-like protein	-	-	-	-	-	GO:0004620//phospholipase activity	GO:0006629//lipid metabolic process
Os10g0562500	5.6	6.76	5.19	6.5	5.62	8.29	127	144	115.33	142.11	121.16	200.38	OsI_021818	Similar to Protein kinase KIPK	-	-	-	-	GO:0005634//nucleus;GO:0005737//cytoplasm;GO:0005886//plasma membrane	GO:0004672//protein kinase activity;GO:0004674//protein serine/threonine kinase activity;GO:0005524//ATP binding	GO:0006468//protein phosphorylation
Os10g0562550	0	0	1.72	1.12	4.29	0.81	0	0	24.67	15.89	59.84	12.62	--	Hypothetical gene	-	-	-	-	-	-	-
Os10g0562600	1.15	0.5	0.55	0.28	0.07	0.13	17	7	8	4	1	2	--	Hypothetical conserved gene	-	-	-	-	-	-	GO:0010090//trichome morphogenesis;GO:0010091//trichome branching
Os10g0562700	27.81	25.13	26.37	26.13	23.99	24.91	1174	996	1090	1064	963	1121	REL2	DUF630 and DUF632 domains containing protein, Control of leaf rollin	-	-	-	-	GO:0005886//plasma membrane;GO:0016020//membrane	-	GO:0007275//multicellular organism development;GO:0030154//cell differentiation;GO:0071249//cellular response to nitrate
Os10g0563000	28.61	32.69	29.95	32.37	28.3	25.15	603	647	618	658	567	565	ppt-1	Similar to Palmitoyl-protein thioesterase-like	Metabolism;Metabolism;Metabolism	Global and overview maps;Global and overview maps;Lipid metabolism	ko01100//Metabolic pathways;ko01212//Fatty acid metabolism;ko00062//Fatty acid elongation	K01074;K01074;K01074	GO:0043231//intracellular membrane-bounded organelle	GO:0016790//thiolester hydrolase activity	-
Os10g0563200	47.39	49.15	53.5	46.56	44.76	43.8	1696	1652	1875	1607	1523	1671	FBX5	Armadillo-like helical domain containing protein	-	-	-	-	-	GO:0005515//protein binding	-
Os10g0563300	52.05	52.7	51.64	50.15	53.85	49.57	1583	1505	1538	1471	1557	1607	WRAP73	WD40 repeat-like domain containing protein	-	-	-	-	GO:0005815//microtubule organizing center;GO:0072686//mitotic spindle;GO:1990811//MWP complex	GO:0005515//protein binding	GO:0000070//mitotic sister chromatid segregation;GO:1902440//protein localization to mitotic spindle pole body
Os10g0563400	21.73	18.62	20.57	17.12	20.75	20.47	425	342	394	323	386	427	--	Conserved hypothetical protein	-	-	-	-	-	-	-
Os10g0563500	23.47	23.41	24.25	26.97	27.6	27.2	921	863	932	1021	1030	1138	Cdc7	Protein kinase, core domain containing protein	-	-	-	-	GO:0005634//nucleus;GO:0005737//cytoplasm	GO:0004672//protein kinase activity;GO:0004674//protein serine/threonine kinase activity;GO:0005524//ATP binding	GO:0000727//double-strand break repair via break-induced replication;GO:0006270//DNA replication initiation;GO:0006468//protein phosphorylation;GO:0018105//peptidyl-serine phosphorylation;GO:0018107//peptidyl-threonine phosphorylation
Os10g0563550	9.14	8.82	9.19	10.96	14.28	9.11	64	58	63	74	95	68	--	Similar to Protein kinase domain containing protein, expressed	-	-	-	-	-	-	-
Os10g0563600	15.16	14.87	15.81	13.46	12.06	11.82	266	244	272	229	201	220	OsMSRA4	Similar to Peptide methionine sulfoxide reductase (EC 1.8.4.6) (Protein- methionine-S-oxide reductase) (Peptide Met(O) reductase)	-	-	-	-	GO:0005737//cytoplasm;GO:0009507//chloroplast;GO:0009536//plastid	GO:0008113//peptide-methionine (S)-S-oxide reductase activity;GO:0016491//oxidoreductase activity;GO:0036456//L-methionine-(S)-S-oxide reductase activity	GO:0006979//response to oxidative stress;GO:0009651//response to salt stress;GO:0034599//cellular response to oxidative stress;GO:0055114//oxidation-reduction process
Os10g0563700	331.01	321.72	300.48	357.63	449.13	371.32	3782	3452	3362	3941	4879	4523	NDPK1	Similar to Nucleoside diphosphate kinase I (EC 2.7.4.6) (NDK I) (NDP kinase I) (PP18)	Metabolism;Metabolism;Environmental Information Processing;Metabolism;Metabolism	Global and overview maps;Global and overview maps;Signal transduction;Nucleotide metabolism;Nucleotide metabolism	ko01100//Metabolic pathways;ko01110//Biosynthesis of secondary metabolites;ko04016//MAPK signaling pathway - plant;ko00230//Purine metabolism;ko00240//Pyrimidine metabolism	K00940;K00940;K00940;K00940;K00940	-	GO:0000166//nucleotide binding;GO:0004550//nucleoside diphosphate kinase activity;GO:0005524//ATP binding;GO:0016301//kinase activity;GO:0016740//transferase activity	GO:0006165//nucleoside diphosphate phosphorylation;GO:0006183//GTP biosynthetic process;GO:0006228//UTP biosynthetic process;GO:0006241//CTP biosynthetic process;GO:0016310//phosphorylation
Os10g0563800	2.73	0	0.87	0.53	0	0	16	0	5	3	0	0	--	Hypothetical conserved gene	-	-	-	-	-	-	-
Os10g0563900	0.99	0.97	0.93	1.34	1.84	4.13	13	12	12	17	23	58	CycU4	Cyclin-related 2 domain containing protein	-	-	-	-	-	GO:0019901//protein kinase binding	GO:0000079//regulation of cyclin-dependent protein serine/threonine kinase activity;GO:0007049//cell cycle;GO:0051301//cell division
Os10g0564000	50.21	54.62	57.16	57.17	59.63	51.82	1387	1416.86	1546	1523	1566	1526	PEP	K Homology, type 1, subgroup domain containing protein	-	-	-	-	GO:0005634//nucleus;GO:0005737//cytoplasm	GO:0003676//nucleic acid binding;GO:0003723//RNA binding;GO:0003729//mRNA binding	GO:0010468//regulation of gene expression
Os10g0564100	16.25	14.76	18.74	20.58	19.77	19.45	293	250	331	358	339	374	OsMED31b	SOH1 family protein	-	-	-	-	GO:0005634//nucleus;GO:0016592//mediator complex;GO:0070847//core mediator complex	GO:0003712//transcription coregulator activity;GO:0003713//transcription coactivator activity	GO:0006355//regulation of transcription, DNA-templated;GO:0006357//regulation of transcription by RNA polymerase II
Os10g0564150	0.48	0.3	0.52	0.52	0.1	0.36	11.24	6.53	11.72	11.55	2.24	9.02	--	Hypothetical gene	-	-	-	-	-	-	-
Os10g0564200	43.63	44.81	60.53	48.32	46.84	47.69	963.76	929.47	1309.28	1029.45	983.76	1122.98	ASIL1	Homeodomain-like containing protein	-	-	-	-	GO:0005634//nucleus	GO:0000976//transcription regulatory region sequence-specific DNA binding;GO:0043565//sequence-specific DNA binding;GO:0044212//transcription regulatory region DNA binding	-
Os10g0564300	150.49	170.6	159.59	177.65	197.27	185.29	1689	1798	1754	1923	2105	2217	RPL27C	Similar to 60S ribosomal protein L27	Genetic Information Processing	Translation	ko03010//Ribosome	K02901	GO:0005840//ribosome;GO:0022625//cytosolic large ribosomal subunit	GO:0003735//structural constituent of ribosome	GO:0006412//translation
Os10g0564400	0.4	1.05	1.34	0.99	0.79	0.48	10	25	33	24	19	13	DHS2	Similar to Phospho-2-dehydro-3-deoxyheptonate aldolase 2, chloroplast precursor (EC 2.5.1.54) (Phospho-2-keto-3-deoxyheptonate aldolase 2) (DAHP synthetase 2) (3-deoxy-D-arabino-heptulosonate 7-phosphate synthase 2)	Metabolism;Metabolism;Metabolism;Metabolism	Global and overview maps;Global and overview maps;Global and overview maps;Amino acid metabolism	ko01100//Metabolic pathways;ko01110//Biosynthesis of secondary metabolites;ko01230//Biosynthesis of amino acids;ko00400//Phenylalanine, tyrosine and tryptophan biosynthesis	K01626;K01626;K01626;K01626	GO:0009507//chloroplast;GO:0009536//plastid	GO:0003849//3-deoxy-7-phosphoheptulonate synthase activity;GO:0016740//transferase activity	GO:0008652//cellular amino acid biosynthetic process;GO:0009073//aromatic amino acid family biosynthetic process;GO:0009423//chorismate biosynthetic process
Os10g0564450	0	0	0	0	0	0	0	0	0	0	0	0	--	Hypothetical protein	-	-	-	-	-	-	-
Os10g0564500	5.12	4.35	4.08	4.65	3.16	2.73	104	83	81	91	61	59	SAPK3	Serine/threonine protein kinase, Hyperosmotic stress respons	Environmental Information Processing;Environmental Information Processing	Signal transduction;Signal transduction	ko04075//Plant hormone signal transduction;ko04016//MAPK signaling pathway - plant	K14498;K14498	-	GO:0004672//protein kinase activity;GO:0005524//ATP binding	GO:0006468//protein phosphorylation
Os10g0564800	67.54	66.31	62.11	47.03	45.85	43.81	1258	1160	1133	845	812	870	CBL1	Calcineurin B-like protein, Calcium sensor protein, Reguration of potassium uptake by CBL1-CIPK23 comple	-	-	-	-	GO:0005773//vacuole;GO:0016020//membrane;GO:0032578//aleurone grain membrane	GO:0005509//calcium ion binding;GO:0046872//metal ion binding	-
Os10g0564900	122.87	115.08	109.45	101.48	101.35	88.62	2350	2067	2050	1872	1843	1807	CKB4	Similar to Protein kinase CK2 regulatory subunit CK2B2	Genetic Information Processing;Organismal Systems	Translation;Environmental adaptation	ko03008//Ribosome biogenesis in eukaryotes;ko04712//Circadian rhythm - plant	K03115;K03115	GO:0005634//nucleus;GO:0005737//cytoplasm;GO:0005956//protein kinase CK2 complex	GO:0016301//kinase activity;GO:0019887//protein kinase regulator activity	GO:0006468//protein phosphorylation;GO:0016310//phosphorylation;GO:0045859//regulation of protein kinase activity
Os10g0565000	14.87	18.28	17.05	13.81	12.65	15.63	472	545	530	423	382	529	--	Similar to ICE-like protease p20 domain containing protein	-	-	-	-	GO:0005886//plasma membrane	GO:0051980//iron-nicotianamine transmembrane transporter activity	GO:0010039//response to iron ion;GO:0048316//seed development
Os10g0565100	30.84	29.76	28.11	22.8	24.49	24.44	735	666	656	524	555	621	AMC1	Peptidase C14, caspase catalytic domain containing protein	-	-	-	-	-	GO:0004197//cysteine-type endopeptidase activity	GO:0006508//proteolysis;GO:0043068//positive regulation of programmed cell death
Os10g0565150	5.76	3.12	6.6	7.93	3.82	5.17	187.1	95.08	210	248.7	118	179.21	--	Hypothetical gene	-	-	-	-	-	-	-
Os10g0565200	0.33	0.21	0	0.23	0	0.11	4.9	2.92	0	3.3	0	1.79	BAM3	Hypothetical conserved gene	Metabolism;Metabolism;Metabolism	Global and overview maps;Global and overview maps;Carbohydrate metabolism	ko01100//Metabolic pathways;ko01110//Biosynthesis of secondary metabolites;ko00500//Starch and sucrose metabolism	K01177;K01177;K01177	-	GO:0016161//beta-amylase activity;GO:0016787//hydrolase activity;GO:0016798//hydrolase activity, acting on glycosyl bonds;GO:0102229//amylopectin maltohydrolase activity	GO:0000272//polysaccharide catabolic process;GO:0005975//carbohydrate metabolic process;GO:0008152//metabolic process
Os10g0565300	44.07	39.25	50.4	48.76	47.75	42.84	2141	1791	2398	2285	2206	2219	--	Vacuolar protein sorting-associated protein 62 domain containing protein	-	-	-	-	GO:0005623//cell;GO:0019898//extrinsic component of membrane	-	GO:0006623//protein targeting to vacuole;GO:0045053//protein retention in Golgi apparatus
Os10g0565401	6.47	8.88	9.74	8.98	4.15	9.98	59	76	87	79	36	97	--	Hypothetical conserved gene	-	-	-	-	-	-	-
Os10g0565500	7.73	6	3.75	5.49	5.87	5.24	162	118	77	111	117	117	--	Similar to Retrotransposon protein	-	-	-	-	-	GO:0004842//ubiquitin-protein transferase activity;GO:0046872//metal ion binding	GO:0016567//protein ubiquitination
Os10g0565600	66.52	62.09	61.36	60.43	62.73	58.06	2980	2612	2692	2611	2672	2773	FRRP1	E3 ligases of H2Bub1, C3HC4-type RING finger protein, Transcriptional regulation of anther development, Regulaton of flowering time by affecting histone H2B monoubiquitinatio	-	-	-	-	GO:0005634//nucleus	GO:0004842//ubiquitin-protein transferase activity;GO:0016740//transferase activity;GO:0042803//protein homodimerization activity;GO:0046872//metal ion binding	GO:0006325//chromatin organization;GO:0009908//flower development;GO:0009965//leaf morphogenesis;GO:0010162//seed dormancy process;GO:0010228//vegetative to reproductive phase transition of meristem;GO:0010390//histone monoubiquitination;GO:0016567//protein ubiquitination;GO:0033523//histone H2B ubiquitination;GO:0045087//innate immune response
Os10g0565700	0	0	0.09	0.05	0	0	0	0	3	2	0	0	--	Similar to SNF2 family N-terminal domain containing protein	-	-	-	-	-	GO:0005524//ATP binding;GO:0015616//DNA translocase activity	-
Os10g0566050	0	0.17	0.17	0.17	0.3	0.12	0	4	4	4	7	3	Ercc6l	Helicase, C-terminal domain containing protein	-	-	-	-	GO:0005634//nucleus	GO:0008094//DNA-dependent ATPase activity	GO:0006283//transcription-coupled nucleotide-excision repair
Os10g0566200	0.59	0.75	0	0.49	0.62	0.22	5	6	0	4	5	2	TGAL3	Similar to predicted protein	Environmental Information Processing	Signal transduction	ko04075//Plant hormone signal transduction	K14431	-	GO:0043565//sequence-specific DNA binding	GO:0006351//transcription, DNA-templated
Os10g0566300	15.54	18.49	18.99	15.58	15.26	17.55	392	438	469	379	366	472	OsFbox561	Cyclin-like F-box domain containing protein	-	-	-	-	-	GO:0005515//protein binding	-
Os10g0566400	0.57	0.39	0.92	0.81	1.81	1.35	14	9	22	19	42	35	Os03g0188200	Similar to RING-H2 finger protein ATL3J	-	-	-	-	GO:0005768//endosome;GO:0005802//trans-Golgi network;GO:0016020//membrane;GO:0016021//integral component of membrane;GO:0017119//Golgi transport complex	GO:0061630//ubiquitin protein ligase activity	GO:0006511//ubiquitin-dependent protein catabolic process;GO:0006623//protein targeting to vacuole;GO:0006896//Golgi to vacuole transport;GO:0016567//protein ubiquitination
Os10g0566700	17.02	15.76	13.07	22.56	25.14	21.45	230	200	173	294	323	309	CPN10-1	Chaperonin Cpn10 family protein	-	-	-	-	GO:0005759//mitochondrial matrix;GO:0009507//chloroplast;GO:0009536//plastid	GO:0046872//metal ion binding;GO:0051082//unfolded protein binding;GO:0051087//chaperone binding	GO:0006457//protein folding;GO:0051085//chaperone cofactor-dependent protein refolding
Os10g0566800	0.04	0.23	0.04	0.08	0	0	1	6	1	2	0	0	prx129	Haem peroxidase, plant/fungal/bacterial family protein	Metabolism;Metabolism;Metabolism	Global and overview maps;Global and overview maps;Biosynthesis of other secondary metabolites	ko01100//Metabolic pathways;ko01110//Biosynthesis of secondary metabolites;ko00940//Phenylpropanoid biosynthesis	K00430;K00430;K00430	GO:0005576//extracellular region;GO:0009505//plant-type cell wall;GO:0009506//plasmodesma	GO:0004601//peroxidase activity;GO:0016491//oxidoreductase activity;GO:0020037//heme binding;GO:0046872//metal ion binding	GO:0006979//response to oxidative stress;GO:0042744//hydrogen peroxide catabolic process;GO:0055114//oxidation-reduction process;GO:0098869//cellular oxidant detoxification
Os10g0566900	3.85	3.18	3.05	4.24	4.69	4.18	63	49	49	67	73	73	At5g43822	Conserved hypothetical protein	-	-	-	-	-	-	-
Os10g0567000	2.2	2.06	1.51	2.64	2.17	2.13	65	57	45	75	62	71	--	Camphor resistance CrcB protein family protein	-	-	-	-	GO:0005886//plasma membrane;GO:0005887//integral component of plasma membrane;GO:0016020//membrane;GO:0016021//integral component of membrane	GO:1903425//fluoride transmembrane transporter activity	GO:1903424//fluoride transmembrane transport
Os10g0567100	0.57	0.29	0.95	1.2	0.79	0.97	17.17	8.41	28.23	35.16	22.71	31.55	OsCAO2	Similar to Chlorophyll b synthase (Fragment)	Metabolism;Metabolism;Metabolism	Global and overview maps;Global and overview maps;Metabolism of cofactors and vitamins	ko01100//Metabolic pathways;ko01110//Biosynthesis of secondary metabolites;ko00860//Porphyrin and chlorophyll metabolism	K13600;K13600;K13600	GO:0009507//chloroplast;GO:0009536//plastid	GO:0010277//chlorophyllide a oxygenase [overall] activity;GO:0016491//oxidoreductase activity;GO:0046872//metal ion binding;GO:0051536//iron-sulfur cluster binding;GO:0051537//2 iron, 2 sulfur cluster binding	GO:0055114//oxidation-reduction process
Os10g0567200	6.36	5.69	7.74	6.48	6.09	6.26	295.83	248.59	352.77	290.84	269.29	310.45	--	Hypothetical protein	-	-	-	-	-	-	-
Os10g0567300	61.49	61.66	65.56	56.95	62.16	56.99	1339	1261	1398	1196	1287	1323	SHB	SH2 motif domain containing protein	-	-	-	-	GO:0005634//nucleus;GO:0005829//cytosol	GO:0000978//RNA polymerase II proximal promoter sequence-specific DNA binding;GO:0001228//DNA-binding transcription activator activity, RNA polymerase II-specific;GO:0003700//DNA-binding transcription factor activity	GO:0006355//regulation of transcription, DNA-templated;GO:0007165//signal transduction;GO:0045944//positive regulation of transcription by RNA polymerase II
Os10g0567400	7.91	8.42	5.23	12.87	10.07	6.39	243	257	167	404	311	216	CAO	Similar to Rieske	Metabolism;Metabolism;Metabolism	Global and overview maps;Global and overview maps;Metabolism of cofactors and vitamins	ko01100//Metabolic pathways;ko01110//Biosynthesis of secondary metabolites;ko00860//Porphyrin and chlorophyll metabolism	K13600;K13600;K13600	GO:0009507//chloroplast;GO:0009535//chloroplast thylakoid membrane;GO:0009536//plastid;GO:0009579//thylakoid;GO:0016020//membrane;GO:0031969//chloroplast membrane	GO:0005506//iron ion binding;GO:0010277//chlorophyllide a oxygenase [overall] activity;GO:0016491//oxidoreductase activity;GO:0046872//metal ion binding;GO:0051536//iron-sulfur cluster binding;GO:0051537//2 iron, 2 sulfur cluster binding	GO:0015995//chlorophyll biosynthetic process;GO:0055114//oxidation-reduction process
Os10g0567500	4.99	4.92	5.19	4.57	5.15	5.46	216	200	220	191	212	252	NMAT2	RNA-directed DNA polymerase (reverse transcriptase) domain containing protein	-	-	-	-	GO:0005739//mitochondrion;GO:1990904//ribonucleoprotein complex	-	GO:0000373//Group II intron splicing;GO:0006397//mRNA processing;GO:0007005//mitochondrion organization;GO:0090615//mitochondrial mRNA processing
Os10g0567600	3.03	3.06	2.67	2.45	3.56	3.7	59	56	51	46	66	77	--	Uncharacterised protein family UPF0503 domain containing protein	-	-	-	-	-	-	-
Os10g0567800	34.58	30.23	28.53	31.28	32.22	32.19	1026	883	861	954.92	932	1048	OsDRP1C	Similar to Dynamin-related protein 1E (Dynamin-like protein E) (Dynamin-like protein 4) (Dynamin-like protein DLP2)	-	-	-	-	GO:0005737//cytoplasm;GO:0005739//mitochondrion;GO:0005773//vacuole;GO:0005774//vacuolar membrane;GO:0005886//plasma membrane;GO:0009506//plasmodesma;GO:0016020//membrane	GO:0000166//nucleotide binding;GO:0003924//GTPase activity;GO:0005525//GTP binding;GO:0008017//microtubule binding;GO:0016787//hydrolase activity	GO:0000266//mitochondrial fission;GO:0046686//response to cadmium ion;GO:0048285//organelle fission;GO:0050832//defense response to fungus
Os10g0567850	0	0	0	0.04	0	0	0	0	0	1.08	0	0	--	Hypothetical protein	-	-	-	-	-	-	-
Os10g0567900	0	0	0	0	0.04	0	0	0	0	0	1	0	At5g62510	Similar to F-box protein interaction domain containing protein, expressed	-	-	-	-	-	-	-
Os10g0568000	3.42	4.24	4.54	1.82	0.85	1.64	80	93	104	41	19	41	Os_F0772	Conserved hypothetical protein	-	-	-	-	-	-	-
Os10g0568100	0.58	0.22	0.93	0.47	0.78	0.89	14	5	22	11	18	23	OsSTA248	Domain of unknown function DUF828 domain containing protein	-	-	-	-	-	-	-
Os10g0568200	3.69	4.06	2.49	4.08	3.53	4.36	87.09	93.66	63.6	106	84.56	116.87	--	Chaperonin Cpn60/TCP-1 family protein	-	-	-	-	GO:0016021//integral component of membrane	GO:0005524//ATP binding;GO:0051082//unfolded protein binding	GO:0006457//protein folding
Os10g0568300	0.59	0.61	0.77	0.84	1.02	0.86	23.91	23.34	30.4	33	39.44	37.13	--	Hypothetical conserved gene	-	-	-	-	-	-	-
Os10g0568600	0	0	0	0	0	0	0	0	0	0	0	0	PIK-2	Disease resistance protein domain containing protein	-	-	-	-	-	GO:0043531//ADP binding	-
Os10g0568800	0	0	0	0	0	0	0	0	0	0	0	0	--	Hypothetical protein	-	-	-	-	-	-	-
Os10g0568900	0	0.04	0	0.44	0.12	0.15	0	1	0	11	3	4	SGPP	Similar to Catalytic/ hydrolase	-	-	-	-	-	-	-
Os10g0569000	11.68	12.72	9.29	10.35	11.14	11.08	172	176	134	147	156	174	--	Hypothetical conserved gene	-	-	-	-	GO:0009507//chloroplast	-	-
Os10g0569100	0	0	0	0.11	0	0	0	0	0	1	0	0	PIGP	PIG-P domain containing protein	Metabolism;Metabolism	Global and overview maps;Glycan biosynthesis and metabolism	ko01100//Metabolic pathways;ko00563//Glycosylphosphatidylinositol(GPI)-anchor biosynthesis	K03861;K03861	GO:0016020//membrane;GO:0016021//integral component of membrane	-	-
Os10g0569200	172.27	177.05	173.37	182.13	184.65	189.37	6912	6671	6812	7048	7044	8100	eIF-3b	Six-bladed beta-propeller, TolB-like domain containing protein	Genetic Information Processing	Translation	ko03013//RNA transport	K03253	GO:0005737//cytoplasm;GO:0005852//eukaryotic translation initiation factor 3 complex;GO:0016282//eukaryotic 43S preinitiation complex;GO:0033290//eukaryotic 48S preinitiation complex	GO:0003676//nucleic acid binding;GO:0003723//RNA binding;GO:0003743//translation initiation factor activity;GO:0005515//protein binding;GO:0031369//translation initiation factor binding	GO:0001732//formation of cytoplasmic translation initiation complex;GO:0002183//cytoplasmic translational initiation;GO:0006412//translation;GO:0006413//translational initiation
Os10g0569300	6.19	4.57	5.13	4.2	4.4	4.25	235	163	191	154	159	172	At1g26850	Protein of unknown function DUF248, methyltransferase putative family protein	-	-	-	-	GO:0005737//cytoplasm;GO:0005768//endosome;GO:0005774//vacuolar membrane;GO:0005794//Golgi apparatus;GO:0005802//trans-Golgi network;GO:0009505//plant-type cell wall;GO:0016020//membrane;GO:0016021//integral component of membrane	GO:0008168//methyltransferase activity;GO:0016740//transferase activity	GO:0032259//methylation
Os10g0569400	0	0.22	0	0	0	0	0	2	0	0	0	0	Rir1b	RIR1a protein precursor	-	-	-	-	-	-	-
Os10g0569500	0	0	0	0	0	0	0	0	0	0	0	0	OsRALF-29	Conserved hypothetical protein	-	-	-	-	-	-	-
Os10g0569600	0	0	0	0	0	0	0	0	0	0	0	0	--	Similar to RIR1b protein precursor	-	-	-	-	-	-	-
Os10g0569800	0	0	0	0	0	0	0	0	0	0	0	0	Rir1b	Similar to RIR1b protein	-	-	-	-	GO:0016020//membrane;GO:0016021//integral component of membrane	-	-
Os12g0100700	0	0	0	0	0	0	0	0	0	0	0	0	OsEXO70H3a	Similar to Exo70 exocyst complex subunit family protein	-	-	-	-	GO:0000145//exocyst	-	GO:0006887//exocytosis;GO:0015031//protein transport
Os12g0101000	40.23	42.39	42.75	45.85	45.19	45.49	821.69	832.5	857.74	1131.79	1138.96	1198.29	OsCCT39	Similar to RNase P subunit p30 family protein, expressed	Genetic Information Processing;Genetic Information Processing	Translation;Translation	ko03013//RNA transport;ko03008//Ribosome biogenesis in eukaryotes	K03539;K03539	GO:0005634//nucleus	GO:0004526//ribonuclease P activity;GO:0004540//ribonuclease activity;GO:0005515//protein binding	GO:0008033//tRNA processing;GO:0009909//regulation of flower development;GO:0090501//RNA phosphodiester bond hydrolysis;GO:0090502//RNA phosphodiester bond hydrolysis, endonucleolytic
Os12g0101600	0.05	0.56	0.37	1.41	2.21	1.82	0.5	5	3.5	13	20	18.5	WOX3	WUS-type homenodomain protein, Leaf developmen	-	-	-	-	GO:0005634//nucleus	GO:0003677//DNA binding;GO:0005515//protein binding	GO:0007275//multicellular organism development
Os12g0101800	1.55	0.84	1.17	0.78	0.42	0.37	69.71	35.28	51.35	33.67	21.78	17.55	PHOT1A	Similar to Nonphototrophic hypocotyl 1a	-	-	-	-	-	GO:0000166//nucleotide binding;GO:0004672//protein kinase activity;GO:0005524//ATP binding;GO:0009881//photoreceptor activity;GO:0016301//kinase activity;GO:0016740//transferase activity	GO:0006468//protein phosphorylation;GO:0016310//phosphorylation;GO:0018298//protein-chromophore linkage;GO:0050896//response to stimulus
Os12g0101901	0	0	0.14	0	0	0	0	0	0.9	0	0	0	--	Hypothetical gene	-	-	-	-	-	-	-
Os12g0102100	18.32	19.77	18.42	81.45	86.49	86.48	449	455	442	1925	2015	2259	At3g45770	Alcohol dehydrogenase superfamily, zinc-containing protein	Metabolism;Metabolism;Metabolism;Metabolism	Global and overview maps;Global and overview maps;Lipid metabolism;Lipid metabolism	ko01100//Metabolic pathways;ko01212//Fatty acid metabolism;ko00061//Fatty acid biosynthesis;ko00062//Fatty acid elongation	K07512;K07512;K07512;K07512	GO:0005634//nucleus;GO:0005739//mitochondrion;GO:0009507//chloroplast	GO:0005507//copper ion binding;GO:0005524//ATP binding;GO:0019166//trans-2-enoyl-CoA reductase (NADPH) activity	GO:0006631//fatty acid metabolic process;GO:0055114//oxidation-reduction process
Os12g0102200	163.69	157.77	168.76	137.5	141.97	139.36	2806.64	2540.35	2833.64	2273.94	2314.52	2547.35	TON1B	LisH dimerisation motif domain containing protein	-	-	-	-	-	GO:0005515//protein binding	-
Os12g0102300	0.9	0.79	0.64	0.93	0.86	0.88	23	19	16	23	21	24	OsWRKY57	Similar to WRKY transcription factor 57	-	-	-	-	-	-	-
Os12g0102350	3.22	4.28	4.5	5.88	5.03	5.8	47.68	59.55	65.24	83.92	70.83	91.51	NEDP1	Similar to WRKY transcription factor 57	-	-	-	-	-	GO:0008234//cysteine-type peptidase activity	GO:0006508//proteolysis
Os12g0102400	49.09	51	55.14	58.88	59.36	57.57	3121.52	3044.95	3433.14	3611	3588.72	3902.41	OsRINGC2-2	RING-C2 type protein, E3 ligas	Genetic Information Processing	Folding, sorting and degradation	ko03018//RNA degradation	K10643	GO:0030014//CCR4-NOT complex	GO:0003676//nucleic acid binding;GO:0003723//RNA binding;GO:0004842//ubiquitin-protein transferase activity	GO:0016567//protein ubiquitination
Os12g0102500	57.92	52.82	59.23	64.9	76.97	67.73	2875.75	2561.63	2995.12	3232.5	3406.67	3728.73	At1g67720	Serine/threonine protein kinase-related domain containing protein	-	-	-	-	GO:0016020//membrane;GO:0016021//integral component of membrane	GO:0000166//nucleotide binding;GO:0004672//protein kinase activity;GO:0004674//protein serine/threonine kinase activity;GO:0005524//ATP binding;GO:0016301//kinase activity;GO:0016740//transferase activity	GO:0006468//protein phosphorylation;GO:0016310//phosphorylation
Os12g0102600	2.36	3.36	2.78	3.65	4.02	3.36	86.52	115.53	99.58	128.88	140.09	131.1	HCF152	Similar to HCF152	-	-	-	-	GO:0005739//mitochondrion	GO:0005515//protein binding	GO:0006397//mRNA processing
Os12g0102700	15.51	15.27	16.25	12.12	13.64	13.04	729.3	674.45	748.4	549.81	610.09	653.55	--	Conserved hypothetical protein	-	-	-	-	-	-	-
Os12g0102800	0.1	0	0.03	0	0.11	0.16	4.49	0	1.43	0	4.92	7.65	--	Hypothetical protein	-	-	-	-	-	-	-
Os12g0102900	0.33	0.59	0.54	0.41	0.48	0.56	10	16.89	16	12	14	18	--	Similar to IBR domain containing protein	-	-	-	-	GO:0000151//ubiquitin ligase complex;GO:0005737//cytoplasm	GO:0003676//nucleic acid binding;GO:0004523//RNA-DNA hybrid ribonuclease activity;GO:0004842//ubiquitin-protein transferase activity;GO:0031624//ubiquitin conjugating enzyme binding;GO:0061630//ubiquitin protein ligase activity	GO:0000209//protein polyubiquitination;GO:0006511//ubiquitin-dependent protein catabolic process;GO:0016567//protein ubiquitination;GO:0032436//positive regulation of proteasomal ubiquitin-dependent protein catabolic process;GO:0090502//RNA phosphodiester bond hydrolysis, endonucleolytic
Os12g0103000	16.07	14.99	13.28	13.85	14.26	12.97	547.52	479.74	443.01	455.25	462.08	471.2	SAMC2	EF-Hand type domain containing protein	-	-	-	-	GO:0005739//mitochondrion;GO:0005743//mitochondrial inner membrane;GO:0009941//chloroplast envelope;GO:0016020//membrane;GO:0016021//integral component of membrane	GO:0000095//S-adenosyl-L-methionine transmembrane transporter activity;GO:0005347//ATP transmembrane transporter activity;GO:0005509//calcium ion binding	GO:0015867//ATP transport;GO:0055085//transmembrane transport;GO:1901962//S-adenosyl-L-methionine transmembrane transport
Os12g0103150	0	0	0	0	0	0.09	0	0	0	0	0	1	--	Conserved hypothetical protein	-	-	-	-	-	-	-
Os12g0103300	5.81	7.35	7.67	10.48	13.5	12.71	58.07	69.01	75	101	128.24	135.34	At2g45070	Preprotein translocase Sec, Sec61-beta subunit domain containing protein	Genetic Information Processing;Cellular Processes;Genetic Information Processing	Folding, sorting and degradation;Transport and catabolism;Folding, sorting and degradation	ko04141//Protein processing in endoplasmic reticulum;ko04145//Phagosome;ko03060//Protein export	K09481;K09481;K09481	GO:0005783//endoplasmic reticulum;GO:0005784//Sec61 translocon complex;GO:0005789//endoplasmic reticulum membrane;GO:0016020//membrane;GO:0016021//integral component of membrane;GO:0031205//endoplasmic reticulum Sec complex	GO:0005086//ARF guanyl-nucleotide exchange factor activity	GO:0006616//SRP-dependent cotranslational protein targeting to membrane, translocation;GO:0006886//intracellular protein transport;GO:0015031//protein transport;GO:0031204//posttranslational protein targeting to membrane, translocation
Os12g0103500	0	0	0	4.69	5.14	4.48	0	0	0	71.91	77.74	76	--	Ribosome-inactivating protein domain containing protein	-	-	-	-	-	GO:0030598//rRNA N-glycosylase activity;GO:0090729//toxin activity	GO:0006952//defense response;GO:0017148//negative regulation of translation
Os12g0103580	0	0	0.07	48.24	47.89	44.9	0	0	1	657	643	676	NEDP1	Peptidase C48, SUMO/Sentrin/Ubl1 domain containing protein	-	-	-	-	-	GO:0008234//cysteine-type peptidase activity	GO:0006508//proteolysis
Os12g0104200	1.8	1.01	1.59	1.12	1.85	1.9	26.54	14	23	16	26	30	--	Conserved hypothetical protein	-	-	-	-	-	-	-
Os12g0104250	0	0	0	0	0	0	0	0	0	0	0	0	--	Hypothetical gene	-	-	-	-	-	-	-
Os12g0104300	15.89	19.17	18.59	15.12	14.25	15.36	951.44	1080.29	1093.84	870.87	809.23	979.44	D53-like	Clp, N-terminal domain containing protein	-	-	-	-	-	-	GO:0019538//protein metabolic process
Os12g0104400	11.85	10.73	9.38	1.19	0.96	1.1	334.18	284.05	259.09	32.39	25.78	33.17	DES3	Fatty acid desaturase, type 1 domain containing protein	-	-	-	-	GO:0016020//membrane;GO:0016021//integral component of membrane	GO:0016717//oxidoreductase activity, acting on paired donors, with oxidation of a pair of donors resulting in the reduction of molecular oxygen to two molecules of water	GO:0006629//lipid metabolic process;GO:0055114//oxidation-reduction process
Os12g0104700	15.86	11.75	13.53	11.88	11.28	11.94	401.12	279.27	335.28	289.82	271.38	321.93	OsTBL9	Protein of unknown function DUF231, plant domain containing protein	-	-	-	-	GO:0005794//Golgi apparatus	GO:0016413//O-acetyltransferase activity;GO:0016740//transferase activity	-
Os12g0104733	2	2.7	2.1	3.34	2.15	3.08	53.13	67.39	54.47	85.48	54.18	87.25	--	Hypothetical protein	-	-	-	-	-	-	-
Os12g0104766	61.11	70.94	69.62	84.87	57.92	85.94	1654.71	1803.74	1845.92	2216.24	1490.97	2480.66	Os12g0104800	Similar to Clathrin heavy chain	Cellular Processes	Transport and catabolism	ko04144//Endocytosis	K04646	GO:0005794//Golgi apparatus;GO:0005829//cytosol;GO:0005886//plasma membrane;GO:0009506//plasmodesma;GO:0009507//chloroplast;GO:0016020//membrane;GO:0030130//clathrin coat of trans-Golgi network vesicle;GO:0030132//clathrin coat of coated pit;GO:0071439//clathrin complex	GO:0005198//structural molecule activity;GO:0032051//clathrin light chain binding	GO:0006886//intracellular protein transport;GO:0006898//receptor-mediated endocytosis;GO:0016192//vesicle-mediated transport
Os12g0104800	234.87	201.22	195.66	126.09	142.2	136.17	3100.95	2494.89	2529.74	1605.56	1784.97	1916.55	Os11g0104900	Similar to Clathrin heavy chain	Cellular Processes	Transport and catabolism	ko04144//Endocytosis	K04646	-	-	-
Os12g0104850	0	0	0	0	0	0	0	0	0	0	0	0	--	Hypothetical gene	-	-	-	-	-	-	-
Os12g0104900	0	0	0	0	0	0	0	0	0	0	0	0	OsCML26	EF-HAND 2 domain containing protein	Organismal Systems	Environmental adaptation	ko04626//Plant-pathogen interaction	K13448	-	GO:0005509//calcium ion binding;GO:0046872//metal ion binding	-
Os12g0105150	0	0	0	0	0	0	0	0	0	0	0	0	--	Hypothetical protein	-	-	-	-	-	-	-
Os12g0105200	9.99	11.75	13.54	12.82	18.48	14.25	121.49	134.15	161.26	150.36	213.64	184.71	MRTO4	Similar to mRNA turnover protein 4	-	-	-	-	GO:0005634//nucleus;GO:0005730//nucleolus;GO:0005737//cytoplasm;GO:0030687//preribosome, large subunit precursor	-	GO:0000027//ribosomal large subunit assembly;GO:0000956//nuclear-transcribed mRNA catabolic process;GO:0006364//rRNA processing;GO:0042254//ribosome biogenesis;GO:0042273//ribosomal large subunit biogenesis
Os12g0105300	2.53	1.97	2.5	1.63	2.18	3.88	78.37	76.78	79.4	67.57	100	165.39	CHUP1	Actin-binding FH2 domain containing protein	-	-	-	-	GO:0009707//chloroplast outer membrane	-	GO:0009658//chloroplast organization
Os12g0105401	0	0	0.06	0.18	0	0	0	0	1.26	3.83	0	0	--	Hypothetical gene	-	-	-	-	-	-	-
Os12g0105500	8	7.42	5.94	8.04	8.28	7.56	132	115	96	128	130	133	Os01g0832000	Similar to Phosphatidate cytidylyltransferase family protein, expressed	Metabolism;Metabolism	Global and overview maps;Metabolism of terpenoids and polyketides	ko01110//Biosynthesis of secondary metabolites;ko00900//Terpenoid backbone biosynthesis	K15892;K15892	GO:0016020//membrane;GO:0016021//integral component of membrane;GO:0031969//chloroplast membrane	GO:0016301//kinase activity;GO:0016740//transferase activity;GO:0016779//nucleotidyltransferase activity	GO:0016310//phosphorylation
Os12g0105600	9.94	6.37	6.43	4.15	1.56	2.53	221	133	140	89	33	60	At1g14600	Similar to Phosphate starvation regulator protein (Regulatory protein of P- starvation acclimation response Psr1)	-	-	-	-	GO:0005634//nucleus	GO:0003677//DNA binding	-
Os12g0105700	14.29	15.8	12.86	14.46	15.4	17.23	425.12	441.42	374.61	414.69	435.43	546.29	--	Bacterial surface antigen (D15) family protein	-	-	-	-	GO:0001401//mitochondrial sorting and assembly machinery complex;GO:0009527//plastid outer membrane;GO:0016020//membrane;GO:0016021//integral component of membrane;GO:0019867//outer membrane	-	GO:0034622//cellular protein-containing complex assembly;GO:0045040//protein import into mitochondrial outer membrane
Os12g0105800	1.37	1.04	1.06	0.98	0.65	0.93	53	37.83	40	36.5	23.72	38.41	At3g56050	Tyrosine protein kinase domain containing protein	-	-	-	-	GO:0016020//membrane;GO:0016021//integral component of membrane	GO:0004672//protein kinase activity;GO:0016301//kinase activity	GO:0006468//protein phosphorylation;GO:0016310//phosphorylation
Os12g0105850	0.18	0.36	0	0.56	0.21	0.37	5	9.17	0	14.5	5.28	10.59	--	Hypothetical protein	-	-	-	-	-	-	-
Os12g0105950	47.16	36.72	36	36.03	43.29	32.19	1126.62	823.94	842.37	830.24	983.56	820	UBA2	Similar to Ubiquitin-activating enzyme E1	Genetic Information Processing	Folding, sorting and degradation	ko04120//Ubiquitin mediated proteolysis	K03178	-	GO:0008641//ubiquitin-like modifier activating enzyme activity	GO:0016567//protein ubiquitination
Os12g0105962	14.51	14.55	15.68	19.07	15.75	17.55	680.13	640.47	719.75	861.93	701.85	877.14	--	Hypothetical protein	-	-	-	-	-	-	-
Os12g0105975	29.29	44.05	41.14	31.53	23.96	28.66	515.04	727.42	708.39	534.63	400.6	537.27	UBA2	Similar to Ubiquitin-activating enzyme E1	Genetic Information Processing	Folding, sorting and degradation	ko04120//Ubiquitin mediated proteolysis	K03178	GO:0005634//nucleus;GO:0005737//cytoplasm	GO:0004839//ubiquitin activating enzyme activity;GO:0008641//ubiquitin-like modifier activating enzyme activity	GO:0006464//cellular protein modification process;GO:0006974//cellular response to DNA damage stimulus;GO:0016567//protein ubiquitination;GO:0032446//protein modification by small protein conjugation
Os12g0106000	139.02	158.12	178.35	93.09	79.65	79.61	2507.26	2678.01	3149.81	1619.27	1365.72	1530.63	FER2	Ferritin, Iron storage protein, Iron homeostasi	-	-	-	-	GO:0005737//cytoplasm;GO:0009536//plastid	GO:0004322//ferroxidase activity;GO:0005506//iron ion binding;GO:0008198//ferrous iron binding;GO:0008199//ferric iron binding;GO:0016491//oxidoreductase activity;GO:0042802//identical protein binding;GO:0046872//metal ion binding	GO:0000302//response to reactive oxygen species;GO:0006826//iron ion transport;GO:0006879//cellular iron ion homeostasis;GO:0006880//intracellular sequestering of iron ion;GO:0009409//response to cold;GO:0009617//response to bacterium;GO:0009735//response to cytokinin;GO:0009908//flower development;GO:0010039//response to iron ion;GO:0015979//photosynthesis;GO:0042542//response to hydrogen peroxi…
Os12g0106100	4.72	5.36	3.57	5.15	4.97	7.25	77	82.04	57	81	77	126	DFO	Hypothetical conserved gene	-	-	-	-	-	-	-
