# Supplementary material for: Combined Analysis of BSA-Seq Based Mapping, RNA-Seq, and Metabolomic Unraveled Candidate Genes Associated with Panicle Grain Number in Rice (Oryza sativa L.)
Source: Biomolecules. 2022 Jun 29;12(7):918. doi: 10.3390/biom12070918 (PMC9313402; doi:10.3390/biom12070918)
Supplement: Supplementary file 1 [file biomolecules-12-00918-s001.zip › Table S11. 31DEGs expression.xlsx]

## Sheet: Sheet1
Table S8 31 DEGs expression
id	R4233-1_count	R4233-2_count	R4233-3_count	Ce679-1_count	Ce679-2_count	Ce679-3_count	R4233-1_fpkm	R4233-2_fpkm	R4233-3_fpkm	Ce679-1_fpkm	Ce679-2_fpkm	Ce679-3_fpkm	R4233_mean	Ce679_mean	log2(fc)	Regulation	PValue	FDR	Symbol	Description	KEGG_A_class	KEGG_B_class	Pathway	K_ID	GO Component	GO Function	GO Process
Os01g0578200	35	33	36	0	1	0	3.16	3.17	3.32	0	0.09	0	3.21667	0.03	6.74446	up	3.56479e-07	8.83723e-06	PDCD2L	Similar to programmed cell death protein 2	-	-	-	-	GO:0005737//cytoplasm	-	-
Os01g0578500	18	10	14	167	135	167	0.81	0.48	0.64	7.76	6.37	7.02	0.643333	7.05	-3.45398	down	2.60643e-23	3.53108e-21	SAF	F-box protein, Indica-Japonica hybrid male sterilit	-	-	-	-	-	GO:0005515//protein binding;GO:0016829//lyase activity	-
Os01g0579600	97	110	98	445	475	550	5.21	5.67	4.7	22.27	25.92	25.19	5.19333	24.46	-2.23569	down	4.45045e-40	1.43002e-37	OsCBL9	Similar to Calcineurin B-like protein 9	-	-	-	-	-	GO:0005509//calcium ion binding	-
Os01g0579900	313	291	261	588	750	726	16.83	16.66	14.33	32.78	42.42	36.62	15.94	37.2733	-1.22549	down	7.00935e-16	5.00499e-14	--	Esterase/lipase/thioesterase domain containing protein	-	-	-	-	-	-	-
Os01g0580300	12	6	16	94	96	84	0.49	0.26	0.67	4.02	4.16	3.25	0.473333	3.81	-3.00886	down	4.10432e-12	2.041e-10	--	Conserved hypothetical protein	Genetic Information Processing;Genetic Information Processing	Folding, sorting and degradation;Replication and repair	ko04120//Ubiquitin mediated proteolysis;ko03420//Nucleotide excision repair	K10609;K10609	-	-	-
Os01g0580500	192	183	169	88	65	93	10.41	10.57	9.36	4.95	3.71	4.73	10.1133	4.46333	1.18007	up	2.54806e-07	6.49004e-06	ACO7	ACC oxidase, Ethylene biosynthesi	Metabolism;Metabolism;Metabolism	Global and overview maps;Global and overview maps;Amino acid metabolism	ko01100//Metabolic pathways;ko01110//Biosynthesis of secondary metabolites;ko00270//Cysteine and methionine metabolism	K05933;K05933;K05933	-	GO:0016491//oxidoreductase activity;GO:0046872//metal ion binding	GO:0055114//oxidation-reduction process
Os01g0580800	34	39	45	73	87	92	0.86	1.05	1.17	1.92	2.32	2.19	1.02667	2.14333	-1.06189	down	0.000873159	0.00881707	CHUP1	Similar to submergence induced protein SI397	-	-	-	-	GO:0009707//chloroplast outer membrane	-	GO:0009658//chloroplast organization
Os01g0581400	67	61	61	17	20	15	1.52	1.48	1.42	0.4	0.48	0.32	1.47333	0.4	1.88101	up	2.52395e-06	5.25834e-05	OsRLCK39	Serine/threonine protein kinase-related domain containing protein	-	-	-	-	-	GO:0004672//protein kinase activity;GO:0005524//ATP binding	GO:0006468//protein phosphorylation
Os01g0582600	4111	785	1216	465	614	470	122.84	24.98	37.1	14.41	19.3	13.17	61.64	15.6267	1.97986	up	0.0047804	0.0351742	--	Phospholipase A2, active site domain containing protein	-	-	-	-	-	GO:0046872//metal ion binding	-
Os01g0589000	178	219	191	403	456	448	6.26	8.21	6.86	14.7	16.88	14.79	7.11	15.4567	-1.12031	down	1.73095e-11	7.88693e-10	PDE338	Nucleic acid-binding, OB-fold domain containing protein	Genetic Information Processing	Translation	ko03010//Ribosome	K02945	GO:0005840//ribosome	GO:0003676//nucleic acid binding	-
Os01g0591000	342	321	395	148	114	88	12.5	12.37	14.81	5.69	4.45	2.95	13.2267	4.36333	1.59995	up	6.29549e-12	3.05783e-10	ALDH1A	Aldehyde/histidinol dehydrogenase domain containing protein	Metabolism	Biosynthesis of other secondary metabolites	ko00940//Phenylpropanoid biosynthesis	K12355	-	GO:0004029//aldehyde dehydrogenase (NAD) activity;GO:0016491//oxidoreductase activity;GO:0016620//oxidoreductase activity, acting on the aldehyde or oxo group of donors, NAD or NADP as acceptor	GO:0055114//oxidation-reduction process
Os01g0600900	663	1152	479	303	377	341	41.99	76.25	31.89	19.77	23.76	20.67	50.0433	21.4	1.22557	up	5.93303e-06	0.000112566	CAB2R	Chlorophyll a-b binding protein 2, chloroplast precursor (LHCII type I CAB-2) (LHCP)	Metabolism;Metabolism	Global and overview maps;Energy metabolism	ko01100//Metabolic pathways;ko00196//Photosynthesis - antenna proteins	K08912;K08912	GO:0009507//chloroplast;GO:0009522//photosystem I;GO:0009523//photosystem II;GO:0009535//chloroplast thylakoid membrane;GO:0009536//plastid;GO:0009579//thylakoid;GO:0009941//chloroplast envelope;GO:0010287//plastoglobule;GO:0016020//membrane;GO:0016021//integral component of membrane	GO:0016168//chlorophyll binding;GO:0046872//metal ion binding	GO:0009416//response to light stimulus;GO:0009765//photosynthesis, light harvesting;GO:0009768//photosynthesis, light harvesting in photosystem I;GO:0015979//photosynthesis;GO:0018298//protein-chromophore linkage
Os01g0601700	57	30	29	0	0	0	1.19	0.67	0.62	0	0	0	0.826667	0.001	9.69116	up	4.52454e-09	1.54074e-07	--	Leucine-rich repeat domain containing protein	-	-	-	-	-	GO:0005515//protein binding	-
Os01g0602200	0	0	0	44	43	54	0	0	0	3.63	3.6	4.01	0.001	3.74667	-11.8714	down	4.8284e-10	1.84473e-08	CYP72A31	Cytochrome P450 monooxygenase, Tolerance to acetolactate synthase-inhibiting herbicides (pseudogene	-	-	-	-	GO:0016021//integral component of membrane	GO:0004497//monooxygenase activity;GO:0005506//iron ion binding;GO:0016491//oxidoreductase activity;GO:0016705//oxidoreductase activity, acting on paired donors, with incorporation or reduction of molecular oxygen;GO:0020037//heme binding;GO:0046872//metal ion binding	GO:0055114//oxidation-reduction process
Os05g0100100	57	65	61	201	209	190	2.85	3.46	3.12	10.43	11	8.92	3.14333	10.1167	-1.68637	down	9.0141e-13	4.76625e-11	--	Similar to cDNA clone:006-204-G09, full insert sequence	-	-	-	-	-	-	-
Os05g0103800	399	324	314	0	1	0	45.55	39.38	36.6	0	0.12	0	40.51	0.04	9.98406	up	8.97712e-17	6.90028e-15	--	Conserved hypothetical protein	-	-	-	-	GO:0016020//membrane;GO:0016021//integral component of membrane	-	-
Os05g0104700	4	2	1	38	41	32	0.16	0.08	0.04	1.54	1.69	1.17	0.0933333	1.46667	-3.974	down	2.04195e-07	5.27603e-06	PGIP4	Leucine-rich repeat (LRR) protein, Inhibitor of fungal polygalacturonase, Defence respons	-	-	-	-	GO:0016020//membrane;GO:0016021//integral component of membrane	GO:0005515//protein binding	-
Os05g0113500	5633	6263	6292	1696	1579	1756	217.02	256.97	247.53	97.42	92.46	91.53	240.507	93.8033	1.35837	up	6.53879e-97	9.10454e-94	BIP130	Similar to BRI1-KD interacting protein 130	-	-	-	-	-	-	-
Os10g0520900	5	20	13	0	0	1	0.32	1.37	0.85	0	0	0.06	0.846667	0.02	5.40372	up	0.000781728	0.00805942	--	Hypothetical conserved gene	-	-	-	-	-	-	-
Os10g0525000	32	32	27	10	3	10	1.07	1.35	0.92	0.34	0.1	0.31	1.11333	0.25	2.15489	up	0.00104312	0.0102044	OsCYP704A5	Cytochrome P450 family protein	-	-	-	-	GO:0016020//membrane;GO:0016021//integral component of membrane	GO:0005506//iron ion binding;GO:0016705//oxidoreductase activity, acting on paired donors, with incorporation or reduction of molecular oxygen;GO:0020037//heme binding	GO:0055114//oxidation-reduction process
Os10g0532800	16	23	18	3	0	3	0.46	0.71	0.53	0.09	0	0.08	0.566667	0.0566667	3.32193	up	0.000463449	0.0051373	--	Conserved hypothetical protein	-	-	-	-	-	-	-
Os10g0550500	55	38	45	16	12	21	1.95	1.44	1.63	0.59	0.45	0.7	1.67333	0.58	1.5286	up	0.000730246	0.00760056	PAE9	Similar to Pectinacetylesterase	-	-	-	-	GO:0005576//extracellular region;GO:0005618//cell wall;GO:0009505//plant-type cell wall	GO:0016787//hydrolase activity;GO:0052793//pectin acetylesterase activity	GO:0071555//cell wall organization
Os10g0555600	113	105	105	291	131	264	5.75	5.69	5.45	15.36	7.01	12.61	5.63	11.66	-1.05036	down	0.000283858	0.00337973	OsEXPB6	Beta-expansin precursor	-	-	-	-	GO:0005576//extracellular region;GO:0005618//cell wall;GO:0016020//membrane	-	GO:0019953//sexual reproduction;GO:0071555//cell wall organization
Os10g0557366	25	48	61	83	87	119	2.26	4.6	5.61	7.77	8.26	10.01	4.15667	8.68	-1.06227	down	0.00396951	0.0302947	--	Conserved hypothetical protein	-	-	-	-	-	-	-
Os10g0561600	33	31	24	4	1	2	2.99	2.99	2.22	0.38	0.1	0.17	2.73333	0.216667	3.65711	up	3.73515e-06	7.46523e-05	--	Hypothetical conserved gene	-	-	-	-	-	-	-
Os10g0568000	80	93	104	41	19	41	3.42	4.24	4.54	1.82	0.85	1.64	4.06667	1.43667	1.50112	up	3.89409e-05	0.000613435	Os_F0772	Conserved hypothetical protein	-	-	-	-	-	-	-
Os12g0102100	449	455	442	1925	2015	2259	18.32	19.77	18.42	81.45	86.49	86.48	18.8367	84.8067	-2.17063	down	3.91897e-112	6.54808e-109	At3g45770	Alcohol dehydrogenase superfamily, zinc-containing protein	Metabolism;Metabolism;Metabolism;Metabolism	Global and overview maps;Global and overview maps;Lipid metabolism;Lipid metabolism	ko01100//Metabolic pathways;ko01212//Fatty acid metabolism;ko00061//Fatty acid biosynthesis;ko00062//Fatty acid elongation	K07512;K07512;K07512;K07512	GO:0005634//nucleus;GO:0005739//mitochondrion;GO:0009507//chloroplast	GO:0005507//copper ion binding;GO:0005524//ATP binding;GO:0019166//trans-2-enoyl-CoA reductase (NADPH) activity	GO:0006631//fatty acid metabolic process;GO:0055114//oxidation-reduction process
Os12g0103500	0	0	0	72	78	76	0	0	0	4.69	5.14	4.48	0.001	4.77	-12.2198	down	3.42114e-12	1.70805e-10	--	Ribosome-inactivating protein domain containing protein	-	-	-	-	-	GO:0030598//rRNA N-glycosylase activity;GO:0090729//toxin activity	GO:0006952//defense response;GO:0017148//negative regulation of translation
Os12g0103580	0	0	1	657	643	676	0	0	0.07	48.24	47.89	44.9	0.0233333	47.01	-10.9764	down	8.84689e-20	9.05019e-18	NEDP1	Peptidase C48, SUMO/Sentrin/Ubl1 domain containing protein	-	-	-	-	-	GO:0008234//cysteine-type peptidase activity	GO:0006508//proteolysis
Os12g0104400	334	284	259	32	26	33	11.85	10.73	9.38	1.19	0.96	1.1	10.6533	1.08333	3.29776	up	8.25282e-40	2.58551e-37	DES3	Fatty acid desaturase, type 1 domain containing protein	-	-	-	-	GO:0016020//membrane;GO:0016021//integral component of membrane	GO:0016717//oxidoreductase activity, acting on paired donors, with oxidation of a pair of donors resulting in the reduction of molecular oxygen to two molecules of water	GO:0006629//lipid metabolic process;GO:0055114//oxidation-reduction process
Os12g0105600	221	133	140	89	33	60	9.94	6.37	6.43	4.15	1.56	2.53	7.58	2.74667	1.46452	up	4.82704e-05	0.000738134	At1g14600	Similar to Phosphate starvation regulator protein (Regulatory protein of P- starvation acclimation response Psr1)	-	-	-	-	GO:0005634//nucleus	GO:0003677//DNA binding	-
