# Supplementary material for: Combined Analysis of BSA-Seq Based Mapping, RNA-Seq, and Metabolomic Unraveled Candidate Genes Associated with Panicle Grain Number in Rice (Oryza sativa L.)
Source: Biomolecules. 2022 Jun 29;12(7):918. doi: 10.3390/biom12070918 (PMC9313402; doi:10.3390/biom12070918)
Supplement: Supplementary file 1 [file biomolecules-12-00918-s001.zip › Table S12. The differential expression metabolites between Ce679 and R4233.xlsx]

## Sheet: Sheet1
Table S9. The differential expression metabolites between Ce679 and R4233.
name	Compounds	Class I	R4233-1	R4233-2	R4233-3	Ce679-1	Ce679-2	Ce679-3	vip	Fold_Change	LogFC	Type
Zmdp002216	L-γ-Glutamyl-L-leucine	Amino acids and derivatives	1194400	954940	889710	705760	633040	509950	1.37708	1.64384	0.71707	up
pmb0962	L-Lysine-Butanoic Acid	Amino acids and derivatives	493460	641450	603060	376280	384340	312320	1.096	1.61982	0.695834	up
ML10181668	Cycloleucine	Amino acids and derivatives	881330	870080	820810	632720	549860	483450	1.279	1.54392	0.6266	up
mws0001	L-Asparagine	Amino acids and derivatives	2865500	4076000	3616800	1820200	2339100	2700600	2.46051	1.53913	0.622118	up
mws0256	L-Valine	Amino acids and derivatives	13193000	13534000	14025000	9410200	9948000	8877100	4.84989	1.4433	0.529371	up
mws0671	L-Homoserine*	Amino acids and derivatives	2179400	2560300	2451800	1764800	1503500	1716100	2.012	1.4428	0.528873	up
pme0010	L-Serine	Amino acids and derivatives	7920400	8935500	7429000	5439000	5298100	6239200	3.59082	1.43052	0.516537	up
pme0026	L-Lysine	Amino acids and derivatives	18924000	24646000	24607000	16312000	17773000	13687000	5.85125	1.42713	0.51312	up
mws0230	L-Threonine*	Amino acids and derivatives	2376800	2597600	2750400	1953700	1628900	1881100	2.02426	1.41384	0.499619	up
Lmhp001461	L-Prolyl-L-Leucine	Amino acids and derivatives	1735700	1355100	1706600	1251000	1186300	989310	1.45164	1.40004	0.485471	up
pme0181	3-Methyl-L-Histidine	Amino acids and derivatives	1133800	1354200	1422200	1020500	888130	913390	1.38243	1.3856	0.470514	up
pme0193	L-Glutamine	Amino acids and derivatives	20370000	24668000	20755000	15570000	18011000	15334000	5.36904	1.34505	0.427657	up
pme0008	L-Citrulline	Amino acids and derivatives	5535900	5833600	5710100	4627200	5323600	4882000	1.93585	1.15148	0.203483	up
pme0122	N6-Acetyl-L-lysine	Amino acids and derivatives	2804400	2758100	2921800	2671400	2291200	2471700	1.28394	1.14124	0.190599	up
Zmjp000182	N-Monomethyl-L-arginine	Amino acids and derivatives	5187800	5735400	6094200	7184100	6836100	6748700	2.48828	0.819369	-0.287414	down
Lmbp000123	L-Homomethionine	Amino acids and derivatives	30330000	36007000	33550000	40641000	37991000	37697000	4.89848	0.858659	-0.219842	down
MWSmce461	L-Azetidine-2-carboxylic acid	Amino acids and derivatives	5697500	6091800	6026700	7070900	6540600	7102900	2.20635	0.860078	-0.217461	down
pme2617	L-Methionine Sulfoxide	Amino acids and derivatives	4463700	4504700	4501300	4813100	4865900	5023400	1.49034	0.916157	-0.126334	down
mws0147	β-Hydroxyisovaleric acid	Organic acids	1326000	1415900	1316500	204880	222430	182530	2.55981	6.65486	2.73441	up
Zmgn000216	2-Hydroxyethylphosphonic acid	Organic acids	5345300	7692600	7200200	1945300	1477500	1545300	5.356	4.07361	2.02631	up
pme0295	4-Acetamidobutyric acid	Organic acids	3178000	4219700	4278400	795830	1192400	1326300	3.95594	3.5227	1.81668	up
Rfmb320	1-Methylpiperidine-2-carboxylic acid	Organic acids	363570	487010	514830	125120	152430	171540	1.3055	3.04039	1.60426	up
MWS0811	L-Pipecolic Acid	Organic acids	640690	662470	672390	367740	333160	278000	1.36977	2.01813	1.01302	up
pme3011	γ-Aminobutyric acid	Organic acids	881610	823700	1013200	581760	527220	670860	1.27334	1.52739	0.611069	up
mws0473	2-Methylsuccinic acid*	Organic acids	5874400	4413700	5101800	4143200	3444700	3763400	2.42912	1.35578	0.439126	up
mws0567	4-Guanidinobutyric acid	Organic acids	3795900	3564400	4469600	10663000	11803000	12034000	6.53051	0.342896	-1.54416	down
pmb3101	2-Isopropylmalic Acid	Organic acids	727350	680190	679940	1195100	1714900	1155300	1.81832	0.513487	-0.961599	down
mws0851	Valproic Acid	Organic acids	1159500	1573500	1507200	2461000	1862300	2945500	2.15616	0.583343	-0.777585	down
mws1346	DL-2-Aminoadipic acid	Alkaloids	1125900	1287700	972610	289320	387980	276960	2.12387	3.54852	1.82722	up
Lmcp000611	2-Amino-4,5-dihydro-1H-imidazole-4-acetic acid	Alkaloids	367770	622610	471020	169360	208100	159200	1.2846	2.72314	1.44527	up
Lmyp002919	2-Hydroxy-7-methoxy-1,4-benzoxazin-3(2H)-one glucoside (HMBOA glucoside)	Alkaloids	4316300	3713400	4959000	2839000	2678500	2448400	2.93358	1.63054	0.705348	up
Lmyp003301	4-O-Methyl-DIBOA-Glucoside	Alkaloids	4683600	4564500	4614900	3171400	3030400	2878900	2.99629	1.52664	0.610364	up
mws0005	Tryptamine	Alkaloids	63604000	64068000	60870000	53005000	51984000	43880000	8.26897	1.2665	0.340843	up
pmb0501	Agmatine	Alkaloids	169150	157940	173830	324850	382230	410080	1.06738	0.448387	-1.15718	down
pme2693	N-Acetylputrescine	Alkaloids	234090	210800	253870	423510	476080	552630	1.17084	0.481167	-1.05539	down
MWS3020	N-Acetylcadaverine	Alkaloids	255790	300950	295240	407490	508930	634550	1.0675	0.549321	-0.864279	down
MWSmce548	Betaine	Alkaloids	1038600	1078000	1046700	1408900	1651500	1589300	1.64211	0.680323	-0.555707	down
pmb0818	Methoxyindoleacetic acid	Alkaloids	2596900	2986500	3117200	3607800	3414900	3453500	1.66837	0.830511	-0.267929	down
mws0025	Pyrogallol	Phenolic acids	294910	318300	361260	85103	69394	66539	1.19366	4.40865	2.14034	up
Lmsn003628	6'-O-Sinapoylsucrose	Phenolic acids	391080	321090	452440	119150	146720	145290	1.16246	2.8325	1.50208	up
pmb2654	Anthranilate-1-O-Sophoroside	Phenolic acids	2780800	2964400	1845700	1223800	1461800	1604800	2.27296	1.76928	0.823159	up
pmb2940	1-O-Glucosyl sinapate	Phenolic acids	1355200	1301300	1530300	672030	993690	1021300	1.584	1.55816	0.639841	up
Hmmn002544	Ferulic acid-4-O-glucoside	Phenolic acids	543880	362810	385220	1236400	1190100	991220	1.98862	0.378003	-1.40353	down
mws2212	Caffeic acid	Phenolic acids	160450	187320	138870	452560	499050	284260	1.11563	0.393763	-1.3446	down
Lmyn000160	Mucic acid Dimethyl Ester	Phenolic acids	346040	341120	357950	723020	619770	697160	1.36089	0.512321	-0.964879	down
pme0281	Terephthalic acid	Phenolic acids	1930900	1326600	1392900	2549100	2414400	2223000	2.11912	0.647102	-0.627935	down
pmd0136	LysoPC 18:0(2n isomer)	Lipids	874140	573220	795570	514390	495980	338690	1.14467	1.66259	0.73343	up
pmn001610	Eicosadienoic acid	Lipids	1151400	760040	1082200	621190	594500	704230	1.25391	1.55925	0.640855	up
MWS2430	13-methylmyristic acid	Lipids	280130	241240	196810	421780	671260	456890	1.17435	0.463363	-1.10979	down
mws0359	Pentadecanoic Acid	Lipids	373280	304270	320990	486250	827260	579030	1.18977	0.527619	-0.922432	down
mws0119	Myristic Acid	Lipids	11939000	10917000	10326000	13812000	18884000	16981000	5.2682	0.667955	-0.582177	down
Hmpn005101	Sieboldin	Flavonoids	226450	322280	423440	19476	24679	30714	1.27891	12.9849	3.69877	up
MWSmce498	Apigenin-7-O-neohesperidoside (Rhoifolin)	Flavonoids	18893	25552	46307	185900	202520	292570	1.02743	0.133265	-2.90763	down
Lmgp004959	Tricin-7-O-neohesperidoside*	Flavonoids	478890	499420	614790	805470	1561600	1429300	1.87413	0.419638	-1.25278	down
pmb3042	Tricin-5-O-Glucoside	Flavonoids	434290	452020	574590	788500	943820	1127700	1.5493	0.510801	-0.969168	down
pmb3041	Tricin-7-O-saccharic acid	Flavonoids	1578900	1651600	2475300	3046300	2517300	2911300	2.04328	0.673259	-0.570767	down
pme3967	2-(Dimethylamino)guanosine	Nucleotides and derivatives	791970	948970	815890	487440	324470	272780	1.64381	2.3572	1.23707	up
Lmcp002302	N6-(2-Hydroxyethyl)adenosine	Nucleotides and derivatives	892820	784410	898240	524160	386150	312610	1.55583	2.106	1.07451	up
MWSmce333	2-Hydroxyadenosine	Nucleotides and derivatives	1016500	997650	824920	562960	583670	385350	1.50974	1.8532	0.890021	up
ML10180524	Cytarabine	Nucleotides and derivatives	1498100	1177400	1294300	970240	876740	705730	1.51561	1.55513	0.637037	up
Lmmn002260	5'-Methoxyisolariciresinol-9'-O-glucoside	Lignans and Coumarins	134440	114790	106480	355070	305970	265220	1.0225	0.384028	-1.38072	down
Zmsp001834	2,6-Dimethoxy-1,4-benzoquinone	Quinones	1667100	1517100	1412600	1777400	1828700	1968200	1.29429	0.824642	-0.278161	down
pme1683	Calcium Pantothenate	Others	732570	802510	747490	382090	367810	431450	1.44322	1.93217	0.950223	up
Zmdp000376	4-Guanidinobutanal	Others	614610	580900	616530	434390	322050	304150	1.15985	1.70852	0.772748	up
MWSmce257	D-Pantothenic Acid	Others	7505700	8118900	7987900	4945500	5244100	5247800	3.94097	1.52956	0.613121	up
pme3081	4-(Aminomethyl)-5-(hydroxymethyl)-2-methylpyridin-3-ol	Others	1878300	2176800	1786600	1387300	1417700	1604800	1.55493	1.32471	0.405675	up
Zmjn000425	D-Lactulose	Others	2681600	2485800	2242300	2004900	1743100	1914200	1.69247	1.30863	0.388052	up
mws0866	D-Glucose 6-phosphate*	Others	16293000	14911000	15489000	10932000	13929000	12261000	3.88758	1.25783	0.330932	up
MWS2442	D-Fructose 6-Phosphate	Others	13673000	12006000	12667000	9723500	10886000	10547000	3.41593	1.23075	0.299543	up
Lmbp000728	(S)-2-Phenyloxirane	Others	616310	638480	840720	1425600	1642400	1628300	2.18681	0.446204	-1.16422	down
Zmgn000447	3-Phospho-D-glyceric acid	Others	1283100	1067300	1044900	1724900	1648100	1649500	1.74376	0.676018	-0.564867	down
