# Supplementary material for: Combined Analysis of BSA-Seq Based Mapping, RNA-Seq, and Metabolomic Unraveled Candidate Genes Associated with Panicle Grain Number in Rice (Oryza sativa L.)
Source: Biomolecules. 2022 Jun 29;12(7):918. doi: 10.3390/biom12070918 (PMC9313402; doi:10.3390/biom12070918)
Supplement: Supplementary file 1 [file biomolecules-12-00918-s001.zip › Table S13. Information about DEGs of galactose-related gene.xlsx]

## Sheet: Sheet1
Table S9. Information about DEGs of galactose-related gene
id	log2 FC (R4233_mean/Ce679_mean)	Symbol	Description
MSTRG.7259	1.6266	STS1	Zinc knuckle family protein, expressed [Oryza sativa Japonica Group]
Os04g0413500	-1.44982	GIF1	Cell-wall invertase, Carbon partitioning during early grain fillin
Os06g0676700	1.14332	Os06g0675700	Similar to High pI alpha-glucosidase
Os05g0595100	1.01422	OsUGE1	Uridine-diphospho-(UDP)-glucose 4-epimerase, Cell wall carbohydrate partitioning during nitrogen (N) limitatio
Os12g0555400	9.09452	RFS2	Similar to Raffinose synthase protein
Os01g0170000	3.41504	RS5	Raffinose synthase family protein
