# Supplementary material for: Combined Analysis of BSA-Seq Based Mapping, RNA-Seq, and Metabolomic Unraveled Candidate Genes Associated with Panicle Grain Number in Rice (Oryza sativa L.)
Source: Biomolecules. 2022 Jun 29;12(7):918. doi: 10.3390/biom12070918 (PMC9313402; doi:10.3390/biom12070918)
Supplement: Supplementary file 1 [file biomolecules-12-00918-s001.zip › Table S14. The information of co-expression network of DEGs and DEMs.xlsx]

## Sheet: sheet
Table S10. The information of co-expression network of DEGs and DEMs.
geneName	metaName	PCC	PCCP
Os12g0102100	mws0119	0.891206	0.0171102
Os01g0580500	pme0010	0.950596	0.00360091
Os01g0580500	mws0256	0.937593	0.00572036
Os01g0580500	mws0230	0.922018	0.00888474
Os01g0580500	mws0671	0.941537	0.00502691
Os01g0580500	MWS0811	0.964815	0.00183515
Os01g0580500	mws0005	0.896614	0.0154805
Os01g0580500	mws1346	0.970599	0.00128396
Os01g0580500	pmb3101	-0.920902	0.00913724
Os01g0580500	Zmgn000447	-0.917799	0.00985789
Os01g0580500	MWSmce257	0.961111	0.00223907
Os01g0580500	pme2617	-0.935388	0.00612728
