# Supplementary material for: Combined Analysis of BSA-Seq Based Mapping, RNA-Seq, and Metabolomic Unraveled Candidate Genes Associated with Panicle Grain Number in Rice (Oryza sativa L.)
Source: Biomolecules. 2022 Jun 29;12(7):918. doi: 10.3390/biom12070918 (PMC9313402; doi:10.3390/biom12070918)
Supplement: Supplementary file 1 [file biomolecules-12-00918-s001.zip › Table S2. Construction of bulk pools based on grain number per panicle (GNPP) marked per plant.xlsx]

## Sheet: Sheet1
Table S1 Construction of bulk pools based on grain number per panicle (GNPP) marked per plant
Plant ID	grain number per panicle per plant marked (L-pool)	Plant ID	grain number per panicle per plant marked (M-pool)	Plant ID	grain number per panicle per plant marked (H-pool)
c-29-3	116.33	c-4-5	190.8	c-16-2	221.5
e-9-7	126.43	c-4-8	190.833	e-27-5	221.83
c-27-4	127	e-20-5	191.14	c-18-3	222.57
c-8-6	127.67	e-2-8	192	e-10-6	222.8
c-29-9	128	e-22-8	192.14	e-19-3	223.4
c-7-9	131.75	c-18-5	192.333	c-19-7	223.571
c-28-6	132.5	c-26-9	192.4	e-12-2	224
c-6-2	133.8	c-20-5	193.2	c-9-5	224.8
e-18-3	136	c-14-7	193.333	c-22-9	224.83
c-11-4	136.33	c-12-7	193.5	c-26-5	225.2
c-2-9	136.625	e-27-6	193.6	c-7-5	225.4
e-24-7	138.22	e-23-3	193.75	e-2-7	225.5
e-15-4	139.75	c-12-5	194.33	c-20-9	225.67
c-21-4	139.75	c-16-3	194.33	c-29-6	225.67
e-8-2	140	c-25-6	194.5	c-8-3	226
c-25-5	141.625	e-15-8	194.75	e-4-9	226.14
c-18-2	141.67	e-12-3	194.83	e-4-5	226.4
c-24-4	142	c-7-2	194.83	c-10-9	226.57
c-11-8	143.33	e-20-9	195.17	e-7-8	226.75
c-15-3	143.4	c-11-6	195.5	e-27-2	226.83
c-27-8	143.57	e-10-9	195.83	e-4-2	227.4
e-20-3	144.5	e-14-6	195.83	e-2-2	228
e-13-3	144.83	c-23-2	196.17	c-29-8	228.571
c-7-3	145.2	e-12-7	196.5	e-29-3	228.9
e-25-3	147	e-17-5	196.5	e-26-6	229
e-27-7	147	c-22-8	196.5	c-13-5	229
e-9-5	147.4	e-23-9	196.6	e-3-9	229.17
e-25-4	147.83	e-22-7	197	c-4-6	229.4
e-26-5	148	c-2-8	197	c-29-4	229.6
c-23-6	148	c-12-8	197.17	e-2-6	230.43
