# Supplementary material for: Combined Analysis of BSA-Seq Based Mapping, RNA-Seq, and Metabolomic Unraveled Candidate Genes Associated with Panicle Grain Number in Rice (Oryza sativa L.)
Source: Biomolecules. 2022 Jun 29;12(7):918. doi: 10.3390/biom12070918 (PMC9313402; doi:10.3390/biom12070918)
Supplement: Supplementary file 1 [file biomolecules-12-00918-s001.zip › Table S3. SNP detection and annotation through BSA-Seq analysis.xlsx]

## Sheet: Sheet1
Table S2 SNP detection and annotation through BSA-Seq analysis
Type	Ce679 vs. R4233	L-pool vs. H-pool	L-pool vs. M-pool	M-pool vs. H-pool
INTERGENIC	281863	92261	68607	93623
INTRAGENIC	37	3	1	4
INTRON	63940	11219	6182	11630
UPSTREAM	170750	35164	22357	36754
DOWNSTREAM	135568	28046	17801	29410
UTR_5_PRIME	7052	1439	864	1463
UTR_3_PRIME	14228	2444	1493	2632
SPLICE_SITE_ACCEPTOR	61	13	5	8
SPLICE_SITE_DONOR	79	14	4	15
SPLICE_SITE_REGION	1317	167	75	169
START_GAINED	428	87	56	74
START_LOST	42	8	7	11
SYNONYMOUS_CODING	16775	2762	1634	3005
NON_SYNONYMOUS_CODING	18265	3075	1797	3269
SYNONYMOUS_STOP	32	4	2	7
STOP_GAINED	367	53	38	51
STOP_LOST	87	6	6	8
Other	0	0	0	0
Total	710891	176765	120929	182133
