# Supplementary material for: Combined Analysis of BSA-Seq Based Mapping, RNA-Seq, and Metabolomic Unraveled Candidate Genes Associated with Panicle Grain Number in Rice (Oryza sativa L.)
Source: Biomolecules. 2022 Jun 29;12(7):918. doi: 10.3390/biom12070918 (PMC9313402; doi:10.3390/biom12070918)
Supplement: Supplementary file 1 [file biomolecules-12-00918-s001.zip › Table S4. Indel detection and annotation through BSA-seq analysis.xlsx]

## Sheet: Sheet1
Table S3 Indel detection and annotation through BSA-seq analysis
Type	Ce679 vs. R4233	L-pool vs. H-pool	L-pool vs. M-pool	M-pool vs. H-pool
INTERGENIC	54450	18819	15109	19800
INTRAGENIC	81	24	16	26
INTRON	20848	4818	3305	5101
UPSTREAM	48327	11803	8771	12679
DOWNSTREAM	37735	9653	7076	9980
UTR_5_PRIME	3151	836	606	881
UTR_5_DELETED	1	0	0	0
UTR_3_PRIME	4582	1053	736	1114
SPLICE_SITE_ACCEPTOR	42	9	9	7
SPLICE_SITE_DONOR	55	18	12	21
SPLICE_SITE_REGION	371	80	47	88
START_LOST	28	10	9	13
FRAME_SHIFT	1919	717	591	681
CODON_INSERTION	794	219	93	170
CODON_DELETION	641	163	135	249
CODON_CHANGE_PLUS_CODON_DELETION	371	119	61	82
CODON_CHANGE_PLUS_CODON_INSERTION	220	86	77	122
STOP_GAINED	59	43	47	59
STOP_LOST	20	3	4	7
Other	0	0	0	0
Total	173695	48473	36704	51080
