# Supplementary material for: Combined Analysis of BSA-Seq Based Mapping, RNA-Seq, and Metabolomic Unraveled Candidate Genes Associated with Panicle Grain Number in Rice (Oryza sativa L.)
Source: Biomolecules. 2022 Jun 29;12(7):918. doi: 10.3390/biom12070918 (PMC9313402; doi:10.3390/biom12070918)
Supplement: Supplementary file 1 [file biomolecules-12-00918-s001.zip › Table S5. SNPs density in differnt pools.xlsx]

## Sheet: Sheet2
Table S5: SNPs density in different pools
		L -pool vs. H-pool		L-pool vs. M-pool		M-pool vs. H-pool
Chr_ID	Chr_Length	SNP_Number	SNP_Density	SNP_Number	SNP_Density	SNP_Number	SNP_Density
1	43270923	267134	0.00617352	266607	0.00616134	268163	0.0061973
2	35937250	244639	0.00680739	243966	0.00678867	244840	0.00681299
3	36413819	228200	0.00626685	227258	0.00624098	228524	0.00627575
4	35502694	198897	0.00560231	198400	0.00558831	199913	0.00563092
5	29958434	185054	0.00617703	184696	0.00616508	185330	0.00618624
6	31248787	211788	0.00677748	211392	0.00676481	212209	0.00679095
7	29697621	190876	0.00642732	190249	0.0064062	191554	0.00645015
8	28443022	189195	0.00665172	188405	0.00662394	189520	0.00666315
9	23012720	160560	0.00697701	160392	0.00696971	160911	0.00699226
10	23207287	171081	0.00737187	170578	0.00735019	171537	0.00739151
11	29021106	211210	0.00727781	209611	0.00722271	212272	0.0073144
12	27531856	203684	0.00739812	203281	0.00738348	203999	0.00740956
