# Supplementary material for: Combined Analysis of BSA-Seq Based Mapping, RNA-Seq, and Metabolomic Unraveled Candidate Genes Associated with Panicle Grain Number in Rice (Oryza sativa L.)
Source: Biomolecules. 2022 Jun 29;12(7):918. doi: 10.3390/biom12070918 (PMC9313402; doi:10.3390/biom12070918)
Supplement: Supplementary file 1 [file biomolecules-12-00918-s001.zip › Table S6. InDels density in different pools.xlsx]

## Sheet: Sheet1
Table S6: InDels density in different pools
		LH		LM		MH
Chr_ID	Chr_Length	InDel_Number	InDel_Density	InDel_Number	InDel_Density	InDel_Number	InDel_Density
1	43270923	61681	0.00142546	61729	0.00142657	62036	0.00143366
2	35937250	55851	0.00155413	55926	0.00155621	56147	0.00156236
3	36413819	50777	0.00139444	50747	0.00139362	50969	0.00139972
4	35502694	44926	0.00126543	44938	0.00126576	45197	0.00127306
5	29958434	40450	0.0013502	40441	0.0013499	40559	0.00135384
6	31248787	46434	0.00148595	46461	0.00148681	46666	0.00149337
7	29697621	42527	0.001432	42499	0.00143106	42648	0.00143607
8	28443022	40675	0.00143005	40693	0.00143068	40926	0.00143888
9	23012720	35002	0.00152098	35002	0.00152098	35185	0.00152894
10	23207287	36348	0.00156623	36420	0.00156933	36648	0.00157916
11	29021106	47588	0.00163977	47500	0.00163674	47968	0.00165287
12	27531856	45033	0.00163567	45189	0.00164134	45288	0.00164493
