# Supplementary material for: Combined Analysis of BSA-Seq Based Mapping, RNA-Seq, and Metabolomic Unraveled Candidate Genes Associated with Panicle Grain Number in Rice (Oryza sativa L.)
Source: Biomolecules. 2022 Jun 29;12(7):918. doi: 10.3390/biom12070918 (PMC9313402; doi:10.3390/biom12070918)
Supplement: Supplementary file 1 [file biomolecules-12-00918-s001.zip › Table S7. The genes annotated in the candidate regions associated with the GNPP identified by the SNP-index method.xlsx]

## Sheet: L-pool+H-pool
Table S4 The genes annotated in the candidate regions associated with the GNPP identified by the △SNP-index method
#Gene_ID	COG_class	COG_class_annotation	GO_annotation	KEGG_annotation	KOG_class	KOG_class_annotation	Pfam_annotation	Swissprot_annotation	TrEMBL_annotation	eggNOG_class	eggNOG_class_annotation	nr_annotation
Os10g0538950	--	--	--	--	--	--	--	--	Os10g0538950 protein OS=Oryza sativa subsp. japonica OX=39947 GN=Os10g0538950 PE=4 SV=1	--	--	hypothetical protein EE612_052508 [Oryza sativa]
Os10g0549650	--	--	--	--	--	--	--	--	Os10g0549650 protein (Fragment) OS=Oryza sativa subsp. japonica OX=39947 GN=Os10g0549650 PE=4 SV=1	--	--	Os10g0549650, partial [Oryza sativa Japonica Group]
Os01g0594650	--	--	--	--	--	--	--	--	Os01g0594650 protein OS=Oryza sativa subsp. japonica OX=39947 GN=Os01g0594650 PE=4 SV=1	--	--	hypothetical protein EE612_003841 [Oryza sativa]
Os10g0555651	--	--	--	--	--	--	--	--	Os10g0555650 protein OS=Oryza sativa subsp. japonica OX=39947 GN=Os10g0555650 PE=4 SV=1	--	--	hypothetical protein EE612_052707 [Oryza sativa]
Os10g0540900	--	--	--	--	--	--	Protein of unknown function (DUF3615)	--	Expressed protein OS=Oryza sativa subsp. japonica OX=39947 GN=LOC_Os10g39510 PE=2 SV=1	--	--	uncharacterized protein LOC4349257 isoform X3 [Oryza sativa Japonica Group]
Os10g0558725	--	--	--	--	--	--	--	--	Os10g0558725 protein OS=Oryza sativa subsp. japonica OX=39947 GN=Os10g0558725 PE=4 SV=1	--	--	hypothetical protein EE612_052742 [Oryza sativa]
Os10g0514500	[QV]	--	Molecular Function: iron ion binding (GO:0005506);; Cellular Component: membrane (GO:0016020);; Molecular Function: oxidoreductase activity, acting on paired donors, with incorporation or reduction of molecular oxygen, NAD(P)H as one donor, and incorporation of one atom of oxygen (GO:0016709);; Molecular Function: heme binding (GO:0020037);	K24184|2.0e-281|dosa:Os10t0514500-00|K24184 cytochrome P450 family 89 subfamily A [EC:1.14.-.-] | (RefSeq) Os10g0514500; Similar to transposon protein.	[Q]	Secondary metabolites biosynthesis, transport and catabolism	Cytochrome P450	Cytochrome P450 89A2 OS=Arabidopsis thaliana OX=3702 GN=CYP89A2 PE=2 SV=2	Os10g0514500 protein OS=Oryza sativa subsp. japonica OX=39947 GN=Os10g0514500 PE=3 SV=1	Q	Secondary metabolites biosynthesis, transport and catabolism	Os10g0514500 [Oryza sativa Japonica Group]
Os10g0561600	--	--	--	--	--	--	--	--	Uncharacterized protein OS=Oryza sativa subsp. japonica OX=39947 GN=OsJ_32464 PE=4 SV=1	--	--	hypothetical protein OsJ_32464 [Oryza sativa Japonica Group]
Os10g0533701	--	--	--	--	--	--	--	--	Os10g0533701 protein OS=Oryza sativa subsp. japonica OX=39947 GN=Os10g0533701 PE=4 SV=1	--	--	hypothetical protein EE612_052455 [Oryza sativa]
Os10g0527601	[O]	Posttranslational modification, protein turnover, chaperones	Molecular Function: glutathione transferase activity (GO:0004364);; Cellular Component: cytoplasm (GO:0005737);; Biological Process: glutathione metabolic process (GO:0006749);	K00799|9.5e-144|dosa:Os10t0527601-00|K00799 glutathione S-transferase [EC:2.5.1.18] | (RefSeq) Os10g0527601, GSTU20, TAU_GLUTATHIONE_S-TRANSFERASE_20; Glutathione S-transferase, C-terminal-like domain containing protein.	[O]	Posttranslational modification, protein turnover, chaperones	Glutathione S-transferase, N-terminal domain	Probable glutathione S-transferase GSTU6 OS=Oryza sativa subsp. japonica OX=39947 GN=GSTU6 PE=2 SV=2	Os10g0527601 protein OS=Oryza sativa subsp. japonica OX=39947 GN=Os10g0527601 PE=4 SV=1	O	Posttranslational modification, protein turnover, chaperones	Os10g0527601 [Oryza sativa Japonica Group]
Os01g0589200	[H]	Coenzyme transport and metabolism	--	K22438|2.2e-07|qsu:112030492|K22438 trans-aconitate 3-methyltransferase [EC:2.1.1.145] | (RefSeq) probable S-adenosylmethionine-dependent methyltransferase CRG1	[R]	General function prediction only	--	--	Os01g0589200 protein OS=Oryza sativa subsp. japonica OX=39947 GN=Os01g0589200 PE=4 SV=1	Q	Secondary metabolites biosynthesis, transport and catabolism	Os01g0589200 [Oryza sativa Japonica Group]
Os01g0586801	--	--	Cellular Component: integral component of membrane (GO:0016021);	--	--	--	--	--	Os01g0586801 protein (Fragment) OS=Oryza sativa subsp. japonica OX=39947 GN=Os01g0586801 PE=4 SV=1	--	--	hypothetical protein EE612_003762, partial [Oryza sativa]
Os01g0597600	--	--	Cellular Component: integral component of membrane (GO:0016021);	K15015|1.1e-229|dosa:Os01t0597600-01|K15015 solute carrier family 32 (vesicular inhibitory amino acid transporter) | (RefSeq) Os01g0597600; Amino acid transporter, transmembrane domain containing protein.	[E]	Amino acid transport and metabolism	Transmembrane amino acid transporter protein	Amino acid transporter AVT1I OS=Arabidopsis thaliana OX=3702 GN=AVT1I PE=3 SV=1	Os01g0597600 protein OS=Oryza sativa subsp. japonica OX=39947 GN=Os01g0597600 PE=4 SV=1	E	Amino acid transport and metabolism	amino acid transporter AVT1I [Oryza sativa Japonica Group]
Os10g0568000	--	--	--	--	--	--	--	--	Os10g0568000 protein (Fragment) OS=Oryza sativa subsp. japonica OX=39947 GN=Os10g0568000 PE=4 SV=1	--	--	Os10g0568000, partial [Oryza sativa Japonica Group]
Os10g0527400	[O]	Posttranslational modification, protein turnover, chaperones	Molecular Function: glutathione transferase activity (GO:0004364);; Cellular Component: cytoplasm (GO:0005737);; Biological Process: glutathione metabolic process (GO:0006749);	K00799|1.3e-131|dosa:Os10t0527400-01|K00799 glutathione S-transferase [EC:2.5.1.18] | (RefSeq) Os10g0527400, GSTU19, TAU_GLUTATHIONE_S-TRANSFERASE_19; Similar to Tau class GST protein 3.	[O]	Posttranslational modification, protein turnover, chaperones	Glutathione S-transferase, N-terminal domain	Probable glutathione S-transferase GSTU6 OS=Oryza sativa subsp. japonica OX=39947 GN=GSTU6 PE=2 SV=2	Glutathione S-transferase GSTU6, putative, expressed OS=Oryza sativa subsp. japonica OX=39947 GN=LOC_Os10g38340 PE=3 SV=1	O	Posttranslational modification, protein turnover, chaperones	probable glutathione S-transferase GSTU6 [Oryza sativa Japonica Group]
Os10g0528150	--	--	--	--	--	--	--	--	Os10g0528150 protein OS=Oryza sativa subsp. japonica OX=39947 GN=Os10g0528150 PE=4 SV=1	--	--	Os10g0528150 [Oryza sativa Japonica Group]
Os10g0518800	[R]	General function prediction only	Molecular Function: protein serine/threonine kinase activity (GO:0004674);; Molecular Function: ATP binding (GO:0005524);; Cellular Component: cytoplasm (GO:0005737);; Biological Process: regulation of mitotic cell cycle (GO:0007346);; Biological Process: signal transduction by protein phosphorylation (GO:0023014);; Biological Process: stress-activated protein kinase signaling cascade (GO:0031098…	K08835|3.5e-191|bna:106395090|K08835 serine/threonine-protein kinase OSR1/STK39 [EC:2.7.11.1] | (RefSeq) serine/threonine-protein kinase BLUS1	[T]	Signal transduction mechanisms	Protein kinase domain	Serine/threonine-protein kinase BLUS1 OS=Arabidopsis thaliana OX=3702 GN=BLUS1 PE=1 SV=1	Os10g0518800 protein OS=Oryza sativa subsp. japonica OX=39947 GN=LOC_Os10g37480 PE=4 SV=2	T	Signal transduction mechanisms	germinal center kinase 1 [Oryza sativa Japonica Group]
Os01g0599550	--	--	--	--	--	--	--	--	Os01g0599550 protein (Fragment) OS=Oryza sativa subsp. japonica OX=39947 GN=Os01g0599550 PE=4 SV=1	--	--	hypothetical protein EE612_003890, partial [Oryza sativa]
Os10g0521900	[O]	Posttranslational modification, protein turnover, chaperones	Molecular Function: serine-type endopeptidase activity (GO:0004252);; Cellular Component: integral component of membrane (GO:0016021);	--	[T]	Signal transduction mechanisms	Rhomboid family	RHOMBOID-like protein 2 OS=Arabidopsis thaliana OX=3702 GN=RBL2 PE=1 SV=1	RHOMBOID-like protein OS=Oryza rufipogon OX=4529 PE=3 SV=1	T	Signal transduction mechanisms	RHOMBOID-like protein 2 [Oryza sativa Japonica Group]
Os10g0548200	[R]	General function prediction only	Biological Process: posttranscriptional gene silencing (GO:0016441);; Cellular Component: Ski complex (GO:0055087);; Biological Process: nuclear-transcribed mRNA catabolic process, 3'-5' exonucleolytic nonsense-mediated decay (GO:0070478);; Biological Process: positive regulation of wax biosynthetic process (GO:1904278);	K12600|0.0e+00|dosa:Os10t0548200-01|K12600 superkiller protein 3 | (RefSeq) Os10g0548200; Tetratricopeptide-like helical domain containing protein.	[A]	RNA processing and modification	Tetratricopeptide repeat	Tetratricopeptide repeat protein SKI3 OS=Arabidopsis thaliana OX=3702 GN=SKI3 PE=1 SV=1	Os10g0548200 protein OS=Oryza sativa subsp. japonica OX=39947 GN=LOC_Os10g40050 PE=2 SV=2	A	RNA processing and modification	TPR Domain containing protein, expressed [Oryza sativa Japonica Group]
Os10g0558750	[Q]	Secondary metabolites biosynthesis, transport and catabolism	Molecular Function: oxidoreductase activity (GO:0016491);; Molecular Function: metal ion binding (GO:0046872);	K05658|1.9e-57|cpep:111781709|K05658 ATP-binding cassette, subfamily B (MDR/TAP), member 1 [EC:7.6.2.2] | (RefSeq) uncharacterized protein LOC111781709	[QR]	--	non-haem dioxygenase in morphine synthesis N-terminal	2-oxoglutarate-dependent dioxygenase 11 OS=Oryza sativa subsp. japonica OX=39947 GN=2ODD11 PE=1 SV=1	Os10g0558750 protein OS=Oryza sativa subsp. japonica OX=39947 GN=LOC_Os10g40934 PE=3 SV=1	Q	Secondary metabolites biosynthesis, transport and catabolism	oxidoreductase, 2OG-Fe oxygenase family protein, expressed [Oryza sativa Japonica Group]
Os10g0546300	--	--	Cellular Component: cytosol (GO:0005829);; Biological Process: endocytic recycling (GO:0032456);; Biological Process: retrograde transport, endosome to Golgi (GO:0042147);; Cellular Component: EARP complex (GO:1990745);	K23288|0.0e+00|dosa:Os10t0546300-01|K23288 syndetin | (RefSeq) Os10g0546300; Protein of unknown function DUF2451, C-terminal domain containing protein.	[S]	Function unknown	Vacuolar-sorting protein 54, of GARP complex	--	Expressed protein OS=Oryza sativa subsp. japonica OX=39947 GN=LOC_Os10g39910 PE=4 SV=1	S	Function unknown	syndetin isoform X1 [Oryza sativa Japonica Group]
Os10g0514300	--	--	Molecular Function: iron ion binding (GO:0005506);; Molecular Function: oxidoreductase activity, acting on paired donors, with incorporation or reduction of molecular oxygen (GO:0016705);; Molecular Function: heme binding (GO:0020037);	K24184|3.6e-130|osa:107277133|K24184 cytochrome P450 family 89 subfamily A [EC:1.14.-.-] | (RefSeq) cytochrome P450 89A2-like	[Q]	Secondary metabolites biosynthesis, transport and catabolism	Cytochrome P450	Cytochrome P450 89A9 OS=Arabidopsis thaliana OX=3702 GN=CYP89A9 PE=2 SV=1	Os10g0514300 protein OS=Oryza sativa subsp. japonica OX=39947 GN=Os10g0514300 PE=3 SV=1	Q	Secondary metabolites biosynthesis, transport and catabolism	Os10g0514300 [Oryza sativa Japonica Group]
Os10g0531700	[T]	Signal transduction mechanisms	Molecular Function: protein kinase activity (GO:0004672);; Molecular Function: ATP binding (GO:0005524);; Cellular Component: integral component of membrane (GO:0016021);	K20718|2.3e-50|ccav:112508659|K20718 LRR receptor-like serine/threonine-protein kinase ERECTA [EC:2.7.11.1] | (RefSeq) LRR receptor-like serine/threonine-protein kinase ERL1	--	--	Protein kinase domain	Probable LRR receptor-like serine/threonine-protein kinase At1g12460 OS=Arabidopsis thaliana OX=3702 GN=At1g12460 PE=1 SV=1	Os10g0531700 protein OS=Oryza sativa subsp. japonica OX=39947 GN=Os10g0531700 PE=4 SV=1	T	Signal transduction mechanisms	hypothetical protein OsI_34439 [Oryza sativa Indica Group]
Os10g0522500	--	--	Cellular Component: cellular_component (GO:0005575);; Cellular Component: intracellular (GO:0005622);; Cellular Component: obsolete cell (GO:0005623);; Cellular Component: cytoplasm (GO:0005737);; Biological Process: biological_process (GO:0008150);; Cellular Component: chloroplast (GO:0009507);; Cellular Component: plastid (GO:0009536);; Biological Process: cellular process (GO:0009987);; Biolog…	--	--	--	Cofactor assembly of complex C subunit B, CCB2/CCB4	Protein COFACTOR ASSEMBLY OF COMPLEX C SUBUNIT B CCB2, chloroplastic OS=Arabidopsis thaliana OX=3702 GN=CCB2 PE=1 SV=1	Expressed protein OS=Oryza sativa subsp. japonica OX=39947 GN=LOC_Os10g37840 PE=4 SV=1	S	Function unknown	expressed protein [Oryza sativa Japonica Group]
Os10g0569400	--	--	--	--	--	--	--	--	Expressed protein OS=Oryza sativa subsp. japonica OX=39947 GN=LOC_Os10g41980 PE=2 SV=1	--	--	expressed protein [Oryza sativa Japonica Group]
Os10g0559300	--	--	--	--	--	--	--	--	Uncharacterized protein OS=Oryza glaberrima OX=4538 PE=4 SV=1	--	--	hypothetical protein EE612_052751 [Oryza sativa]
Os10g0552200	--	--	--	K11855|1.5e-15|bvg:104906049|K11855 ubiquitin carboxyl-terminal hydrolase 36/42 [EC:3.4.19.12] | (RefSeq) ubiquitin carboxyl-terminal hydrolase 36	--	--	Hydrophobic seed protein	Cortical cell-delineating protein OS=Zea mays OX=4577 PE=2 SV=1	Os10g0552200 protein OS=Oryza sativa subsp. japonica OX=39947 GN=OSJNBa0015J15.12 PE=4 SV=1	S	Function unknown	cortical cell-delineating protein [Oryza sativa Japonica Group]
Os10g0523700	[E]	Amino acid transport and metabolism	Molecular Function: prephenate dehydratase activity (GO:0004664);; Cellular Component: cytoplasm (GO:0005737);; Biological Process: L-phenylalanine biosynthetic process (GO:0009094);; Cellular Component: chloroplast (GO:0009507);; Molecular Function: arogenate dehydratase activity (GO:0047769);	K05359|9.6e-215|dosa:Os10t0523700-01|K05359 arogenate/prephenate dehydratase [EC:4.2.1.91 4.2.1.51] | (RefSeq) Os10g0523700; Prephenate dehydratase domain containing protein.	[E]	Amino acid transport and metabolism	Prephenate dehydratase	Arogenate dehydratase/prephenate dehydratase 6, chloroplastic OS=Arabidopsis thaliana OX=3702 GN=ADT6 PE=1 SV=1	Os10g0523700 protein OS=Oryza sativa subsp. japonica OX=39947 GN=LOC_Os10g37980 PE=2 SV=1	E	Amino acid transport and metabolism	hypothetical protein OsI_34374 [Oryza sativa Indica Group]
Os10g0562500	[M]	Cell wall/membrane/envelope biogenesis	Molecular Function: protein serine/threonine kinase activity (GO:0004674);; Molecular Function: ATP binding (GO:0005524);; Cellular Component: nucleus (GO:0005634);; Cellular Component: cytoplasm (GO:0005737);; Cellular Component: plasma membrane (GO:0005886);; Biological Process: protein phosphorylation (GO:0006468);	K08286|2.7e-244|dosa:Os10t0562500-01|K08286 protein-serine/threonine kinase [EC:2.7.11.-] | (RefSeq) Os10g0562500; Similar to Protein kinase KIPK.	[R]	General function prediction only	Protein kinase domain	Protein kinase G11A OS=Oryza sativa subsp. indica OX=39946 GN=OsI_021818 PE=2 SV=1	Os10g0562500 protein (Fragment) OS=Oryza sativa subsp. japonica OX=39947 GN=Os10g0562500 PE=4 SV=1	T	Signal transduction mechanisms	hypothetical protein EE612_052798, partial [Oryza sativa]
Os10g0527800	[O]	Posttranslational modification, protein turnover, chaperones	Molecular Function: transferase activity (GO:0016740);	K00799|6.2e-126|dosa:Os10t0527800-01|K00799 glutathione S-transferase [EC:2.5.1.18] | (RefSeq) Os10g0527800, TAU_GLUTATHIONE_S-TRANSFERASE_12, GSTU12; Similar to Tau class GST protein 3.	[O]	Posttranslational modification, protein turnover, chaperones	Glutathione S-transferase, N-terminal domain	Probable glutathione S-transferase GSTU6 OS=Oryza sativa subsp. japonica OX=39947 GN=GSTU6 PE=2 SV=2	Os10g0527800 protein OS=Oryza sativa subsp. japonica OX=39947 GN=Os10g0527800 PE=4 SV=1	O	Posttranslational modification, protein turnover, chaperones	uncharacterized protein LOC4349185 [Oryza sativa Japonica Group]
Os01g0601651	--	--	Cellular Component: apoplast (GO:0048046);	--	--	--	Dirigent-like protein	Dirigent protein 11 OS=Arabidopsis thaliana OX=3702 GN=DIR11 PE=2 SV=1	Dirigent protein OS=Oryza nivara OX=4536 PE=3 SV=1	--	--	Os01g0601651, partial [Oryza sativa Japonica Group]
Os10g0524700	[QV]	--	Molecular Function: iron ion binding (GO:0005506);; Cellular Component: integral component of membrane (GO:0016021);; Molecular Function: oxidoreductase activity, acting on paired donors, with incorporation or reduction of molecular oxygen (GO:0016705);; Molecular Function: heme binding (GO:0020037);	K20495|7.2e-111|pop:7460700|K20495 long-chain fatty acid omega-monooxygenase [EC:1.14.14.80] | (RefSeq) cytochrome P450 704B1 isoform X1	[QI]	--	Cytochrome P450	Cytochrome P450 704C1 OS=Pinus taeda OX=3352 GN=CYP704C1 PE=2 SV=1	Cytochrome P450 family protein, expressed OS=Oryza sativa subsp. japonica OX=39947 GN=LOC_Os10g38090 PE=3 SV=1	--	--	cytochrome P450 704C1 [Oryza sativa Japonica Group]
Os10g0530400	[O]	Posttranslational modification, protein turnover, chaperones	Molecular Function: glutathione transferase activity (GO:0004364);; Cellular Component: cytoplasm (GO:0005737);; Biological Process: glutathione metabolic process (GO:0006749);	K00799|2.1e-129|dosa:Os10t0530400-01|K00799 glutathione S-transferase [EC:2.5.1.18] | (RefSeq) Os10g0530400, GSTU23, TAU_GLUTATHIONE_S-TRANSFERASE_23; Similar to Glutathione-S-transferase Cla47.	[O]	Posttranslational modification, protein turnover, chaperones	Glutathione S-transferase, N-terminal domain	Probable glutathione S-transferase GSTU6 OS=Oryza sativa subsp. japonica OX=39947 GN=GSTU6 PE=2 SV=2	Glutathione S-transferase GSTU6, putative, expressed OS=Oryza sativa subsp. japonica OX=39947 GN=LOC_Os10g38700 PE=2 SV=1	O	Posttranslational modification, protein turnover, chaperones	probable glutathione S-transferase GSTU6 [Oryza sativa Japonica Group]
Os10g0532600	--	--	Cellular Component: nucleus (GO:0005634);; Biological Process: negative regulation of transcription, DNA-templated (GO:0045892);	--	--	--	Transcriptional repressor, ovate	Transcription repressor OFP8 OS=Oryza sativa subsp. japonica OX=39947 GN=OFP8 PE=1 SV=1	Transcription repressor OS=Oryza sativa subsp. japonica OX=39947 GN=LOC_Os10g38880 PE=4 SV=1	S	Function unknown	transcription repressor OFP8-like [Oryza sativa Japonica Group]
Os01g0596201	--	--	--	--	--	--	--	--	Os01g0596201 protein OS=Oryza sativa subsp. japonica OX=39947 GN=Os01g0596201 PE=4 SV=1	--	--	Os01g0596201 [Oryza sativa Japonica Group]
Os10g0547500	[P]	Inorganic ion transport and metabolism	Cellular Component: integral component of membrane (GO:0016021);; Biological Process: transmembrane transport (GO:0055085);	--	[P]	Inorganic ion transport and metabolism	Citrate transporter	Silicon efflux transporter LSI3 OS=Oryza sativa subsp. japonica OX=39947 GN=LSI3 PE=2 SV=1	CitMHS domain-containing protein OS=Oryza barthii OX=65489 PE=4 SV=1	P	Inorganic ion transport and metabolism	silicon efflux transporter LSI3-like [Oryza sativa Japonica Group]
Os10g0545200	[I]	Lipid transport and metabolism	Molecular Function: iron ion binding (GO:0005506);; Biological Process: lipid biosynthetic process (GO:0008610);; Cellular Component: integral component of membrane (GO:0016021);; Molecular Function: oxidoreductase activity (GO:0016491);	K14423|2.5e-175|dosa:Os10t0545200-01|K14423 plant 4,4-dimethylsterol C-4alpha-methyl-monooxygenase [EC:1.14.18.10] | (RefSeq) Os10g0545200; Similar to 4,4-dimethyl-sterol C4-methyl-oxidase (Fragment).	[I]	Lipid transport and metabolism	Fatty acid hydroxylase superfamily	Very-long-chain aldehyde decarbonylase GL1-10 OS=Oryza sativa subsp. japonica OX=39947 GN=GL1-10 PE=2 SV=1	Aldehyde oxygenase (deformylating) OS=Oryza barthii OX=65489 PE=3 SV=1	I	Lipid transport and metabolism	methylsterol monooxygenase 1-1 [Oryza sativa Japonica Group]
Os10g0536450	--	--	--	--	--	--	--	--	Os10g0536450 protein OS=Oryza sativa subsp. japonica OX=39947 GN=Os10g0536450 PE=4 SV=1	--	--	hypothetical protein EE612_052487 [Oryza sativa]
Os10g0524300	--	--	--	K03363|5.1e-06|mtr:MTR_7g055590|K03363 cell division cycle 20, cofactor of APC complex | (RefSeq) transducin family protein/WD-40 repeat protein	--	--	LysM domain	--	Embryo sac 1 OS=Oryza sativa subsp. japonica OX=39947 GN=EMSA1 PE=2 SV=2	S	Function unknown	expressed protein [Oryza sativa Japonica Group]
Os10g0547000	--	--	--	--	--	--	--	--	Os10g0547000 protein OS=Oryza sativa subsp. japonica OX=39947 GN=Os10g0547000 PE=4 SV=1	--	--	Os10g0547000 [Oryza sativa Japonica Group]
Os10g0536900	--	--	--	--	--	--	--	--	Os10g0536900 protein (Fragment) OS=Oryza sativa subsp. japonica OX=39947 GN=Os10g0536900 PE=4 SV=1	--	--	hypothetical protein EE612_052491, partial [Oryza sativa]
Os01g0587150	--	--	--	--	--	--	--	--	Os01g0587150 protein (Fragment) OS=Oryza sativa subsp. japonica OX=39947 GN=Os01g0587150 PE=4 SV=1	--	--	Os01g0587150, partial [Oryza sativa Japonica Group]
Os01g0597400	--	--	Cellular Component: integral component of membrane (GO:0016021);	K15015|2.4e-235|dosa:Os01t0597400-00|K15015 solute carrier family 32 (vesicular inhibitory amino acid transporter) | (RefSeq) Os01g0597400; Amino acid transporter, transmembrane domain containing protein.	[E]	Amino acid transport and metabolism	Transmembrane amino acid transporter protein	Amino acid transporter AVT1I OS=Arabidopsis thaliana OX=3702 GN=AVT1I PE=3 SV=1	Amino acid transporter protein-like OS=Oryza sativa subsp. japonica OX=39947 GN=Os01g0597400 PE=4 SV=1	E	Amino acid transport and metabolism	amino acid transporter AVT1I [Oryza sativa Japonica Group]
Os10g0556900	--	--	--	K20178|9.7e-06|dosa:Os02t0124700-01|K20178 vacuolar protein sorting-associated protein 8 | (RefSeq) Os02g0124700; Clathrin, heavy chain/VPS, 7-fold repeat domain containing protein.	--	--	--	--	Os10g0556900 protein (Fragment) OS=Oryza sativa subsp. japonica OX=39947 GN=Os10g0556900 PE=4 SV=1	--	--	hypothetical protein EE612_052717, partial [Oryza sativa]
Os10g0544200	--	--	Molecular Function: protein dimerization activity (GO:0046983);	K13422|6.3e-11|zju:107430065|K13422 transcription factor MYC2 | (RefSeq) transcription factor bHLH28-like isoform X1	--	--	Helix-loop-helix DNA-binding domain	Transcription factor bHLH93 OS=Arabidopsis thaliana OX=3702 GN=BHLH93 PE=1 SV=1	Os10g0544200 protein OS=Oryza sativa subsp. japonica OX=39947 GN=Os10g0544200 PE=3 SV=1	K	Transcription	transcription factor TDR-like [Oryza sativa Japonica Group]
Os01g0590200	--	--	--	--	--	--	--	--	Os01g0590200 protein OS=Oryza sativa subsp. japonica OX=39947 GN=Os01g0590200 PE=4 SV=1	--	--	uncharacterized protein LOC4324455 [Oryza sativa Japonica Group]
Os10g0559500	[Q]	Secondary metabolites biosynthesis, transport and catabolism	Molecular Function: metal ion binding (GO:0046872);; Molecular Function: dioxygenase activity (GO:0051213);	K05658|7.2e-73|cpep:111781709|K05658 ATP-binding cassette, subfamily B (MDR/TAP), member 1 [EC:7.6.2.2] | (RefSeq) uncharacterized protein LOC111781709	[QR]	--	non-haem dioxygenase in morphine synthesis N-terminal	2-oxoglutarate-dependent dioxygenase 11 OS=Oryza sativa subsp. japonica OX=39947 GN=2ODD11 PE=1 SV=1	Os10g0559500 protein OS=Oryza sativa subsp. japonica OX=39947 GN=LOC_Os10g41020 PE=2 SV=1	Q	Secondary metabolites biosynthesis, transport and catabolism	S-norcoclaurine synthase 1 [Oryza sativa Japonica Group]
Os10g0559400	--	--	--	--	--	--	--	--	Os10g0559400 protein OS=Oryza sativa subsp. japonica OX=39947 GN=Os10g0559400 PE=4 SV=1	--	--	hypothetical protein EE612_052752 [Oryza sativa]
Os10g0521600	--	--	Molecular Function: ubiquitin-protein transferase activity (GO:0004842);	K19044|4.5e-127|osa:9266159|K19044 E3 ubiquitin-protein ligase XBAT32/33 [EC:2.3.2.27] | (RefSeq) probable E3 ubiquitin-protein ligase XBOS33	--	--	Ankyrin repeats (3 copies)	Probable E3 ubiquitin-protein ligase XBOS33 OS=Oryza sativa subsp. japonica OX=39947 GN=XBOS33 PE=2 SV=1	Os10g0521600 protein OS=Oryza sativa subsp. japonica OX=39947 GN=Os10g0521600 PE=4 SV=1	O	Posttranslational modification, protein turnover, chaperones	hypothetical protein EE612_052351 [Oryza sativa]
Os10g0554800	--	--	--	--	--	--	Hydrophobic seed protein	Lipid transfer protein EARLI 1 OS=Arabidopsis thaliana OX=3702 GN=EARLI1 PE=1 SV=1	Os10g0554800 protein OS=Oryza sativa subsp. japonica OX=39947 GN=Os10g0554800 PE=4 SV=1	S	Function unknown	Os10g0554800 [Oryza sativa Japonica Group]
Os10g0539200	--	--	Molecular Function: aspartic-type endopeptidase activity (GO:0004190);; Cellular Component: extracellular region (GO:0005576);; Biological Process: proteolysis (GO:0006508);; Biological Process: protein catabolic process (GO:0030163);	K01381|5.5e-37|ghi:107895126|K01381 saccharopepsin [EC:3.4.23.25] | (RefSeq) aspartic proteinase CDR1-like	--	--	Xylanase inhibitor N-terminal	Aspartyl protease 37 OS=Oryza sativa subsp. japonica OX=39947 GN=AP37 PE=3 SV=2	Os10g0539200 protein OS=Oryza sativa subsp. japonica OX=39947 GN=Os10g0539200 PE=3 SV=1	O	Posttranslational modification, protein turnover, chaperones	aspartic proteinase nepenthesin-1 [Oryza sativa Japonica Group]
Os10g0560850	--	--	--	--	--	--	--	--	Os10g0560850 protein (Fragment) OS=Oryza sativa subsp. japonica OX=39947 GN=Os10g0560850 PE=4 SV=1	--	--	hypothetical protein EE612_052776, partial [Oryza sativa]
Os10g0540300	--	--	--	--	--	--	Protein of unknown function (DUF3615)	--	Expressed protein OS=Oryza sativa subsp. japonica OX=39947 GN=LOC_Os10g39470 PE=2 SV=1	S	Function unknown	uncharacterized protein LOC4349255 [Oryza sativa Japonica Group]
Os10g0563600	[O]	Posttranslational modification, protein turnover, chaperones	Biological Process: response to oxidative stress (GO:0006979);; Molecular Function: peptide-methionine (S)-S-oxide reductase activity (GO:0008113);; Cellular Component: chloroplast (GO:0009507);; Biological Process: response to salt stress (GO:0009651);	K07304|6.5e-132|dosa:Os10t0563600-01|K07304 peptide-methionine (S)-S-oxide reductase [EC:1.8.4.11] | (RefSeq) Os10g0563600; Similar to Peptide methionine sulfoxide reductase (EC 1.8.4.6) (Protein- methionine-S-oxide reductase) (Peptide Met(O) reductase).	[O]	Posttranslational modification, protein turnover, chaperones	Peptide methionine sulfoxide reductase	Peptide methionine sulfoxide reductase A4, chloroplastic OS=Oryza sativa subsp. japonica OX=39947 GN=MSRA4 PE=2 SV=2	Protein-methionine-S-oxide reductase OS=Oryza rufipogon OX=4529 PE=3 SV=1	O	Posttranslational modification, protein turnover, chaperones	peptide methionine sulfoxide reductase A4, chloroplastic [Oryza sativa Japonica Group]
Os01g0596425	--	--	--	--	--	--	--	--	Os01g0596425 protein (Fragment) OS=Oryza sativa subsp. japonica OX=39947 GN=Os01g0596425 PE=4 SV=1	--	--	Os01g0596425, partial [Oryza sativa Japonica Group]
Os10g0519300	[MDT]	--	Molecular Function: ATP binding (GO:0005524);	K08900|1.2e-111|egr:104424536|K08900 mitochondrial chaperone BCS1 | (RefSeq) AAA-ATPase At2g46620	[O]	Posttranslational modification, protein turnover, chaperones	ATPase family associated with various cellular activities (AAA)	AAA-ATPase At2g46620 OS=Arabidopsis thaliana OX=3702 GN=At2g46620 PE=2 SV=1	Os10g0519300 protein (Fragment) OS=Oryza sativa subsp. japonica OX=39947 GN=Os10g0519300 PE=4 SV=1	O	Posttranslational modification, protein turnover, chaperones	Os10g0519300, partial [Oryza sativa Japonica Group]
Os01g0602200	[QV]	--	Molecular Function: monooxygenase activity (GO:0004497);; Molecular Function: iron ion binding (GO:0005506);; Molecular Function: oxidoreductase activity, acting on paired donors, with incorporation or reduction of molecular oxygen (GO:0016705);; Molecular Function: heme binding (GO:0020037);	K07426|4.5e-86|cpep:111792333|K07426 cytochrome P450 family 4 subfamily B polypeptide 1 [EC:1.14.14.1] | (RefSeq) cytochrome P450 CYP72A219-like	[QI]	--	Cytochrome P450	Cytochrome P450 72A15 OS=Arabidopsis thaliana OX=3702 GN=CYP72A15 PE=2 SV=1	Os01g0602200 protein OS=Oryza sativa subsp. japonica OX=39947 GN=Os01g0602200 PE=3 SV=2	Q	Secondary metabolites biosynthesis, transport and catabolism	cytochrome P450 72A15 [Oryza sativa Japonica Group]
Os10g0552800	--	--	--	K11855|3.6e-14|bvg:104906049|K11855 ubiquitin carboxyl-terminal hydrolase 36/42 [EC:3.4.19.12] | (RefSeq) ubiquitin carboxyl-terminal hydrolase 36	--	--	Hydrophobic seed protein	Cortical cell-delineating protein OS=Zea mays OX=4577 PE=2 SV=1	Cortical cell delineating protein, putative, expressed OS=Oryza sativa subsp. japonica OX=39947 GN=LOC_Os10g40530 PE=2 SV=1	S	Function unknown	cortical cell-delineating protein [Oryza sativa Japonica Group]
Os10g0561000	--	--	--	--	--	--	--	--	Os10g0561000 protein (Fragment) OS=Oryza sativa subsp. japonica OX=39947 GN=Os10g0561000 PE=4 SV=1	--	--	hypothetical protein EE612_052778, partial [Oryza sativa]
Os10g0544900	--	--	Molecular Function: protein serine/threonine phosphatase activity (GO:0004722);; Molecular Function: metal ion binding (GO:0046872);	K01102|9.3e-183|zma:100191653|K01102 pyruvate dehydrogenase phosphatase [EC:3.1.3.43] | (RefSeq) protein phosphatase 2C	[T]	Signal transduction mechanisms	Protein phosphatase 2C	Probable protein phosphatase 2C 72 OS=Oryza sativa subsp. japonica OX=39947 GN=Os10g0544900 PE=2 SV=1	Protein-serine/threonine phosphatase OS=Oryza barthii OX=65489 PE=3 SV=1	T	Signal transduction mechanisms	probable protein phosphatase 2C 72 [Oryza sativa Japonica Group]
Os10g0516500	--	--	--	--	[K]	Transcription	--	Trihelix transcription factor DF1 OS=Arabidopsis thaliana OX=3702 GN=DF1 PE=4 SV=1	Uncharacterized protein OS=Oryza meyeriana var. granulata OX=110450 GN=E2562_010644 PE=4 SV=1	K	Transcription	hypothetical protein DAI22_10g159300 [Oryza sativa Japonica Group]
Os10g0545600	--	--	Molecular Function: ubiquitin-protein transferase activity (GO:0004842);; Cellular Component: nucleus (GO:0005634);; Biological Process: interstrand cross-link repair (GO:0036297);	K15691|0.0e+00|dosa:Os10t0545600-00|K15691 E3 ubiquitin-protein ligase RFWD3 [EC:2.3.2.27] | (RefSeq) Os10g0545600; Similar to transposon protein.	[O]	Posttranslational modification, protein turnover, chaperones	Ring finger domain	--	Os10g0545600 protein OS=Oryza sativa subsp. japonica OX=39947 GN=Os10g0545600 PE=4 SV=1	O	Posttranslational modification, protein turnover, chaperones	Os10g0545600 [Oryza sativa Japonica Group]
Os10g0562600	--	--	Biological Process: trichome branching (GO:0010091);	--	--	--	--	--	Expressed protein OS=Oryza sativa subsp. japonica OX=39947 GN=LOC_Os10g41300 PE=4 SV=2	S	Function unknown	hypothetical protein DAI22_10g192750 [Oryza sativa Japonica Group]
Os10g0534801	--	--	--	--	--	--	--	--	Os10g0534801 protein (Fragment) OS=Oryza sativa subsp. japonica OX=39947 GN=Os10g0534801 PE=4 SV=1	--	--	hypothetical protein EE612_052466, partial [Oryza sativa]
Os10g0553300	[G]	Carbohydrate transport and metabolism	Molecular Function: trehalose-phosphatase activity (GO:0004805);; Biological Process: trehalose biosynthetic process (GO:0005992);	K01087|4.1e-220|dosa:Os10t0553300-01|K01087 trehalose 6-phosphate phosphatase [EC:3.1.3.12] | (RefSeq) Os10g0553300, TPP2, TREHALOSE-6-PHOSPHATE_PHOSHPHATASE_2; Similar to Trehalose-6-phosphate phosphatase.	[G]	Carbohydrate transport and metabolism	Trehalose-phosphatase	Probable trehalose-phosphate phosphatase 2 OS=Oryza sativa subsp. japonica OX=39947 GN=TPP2 PE=1 SV=1	Trehalose 6-phosphate phosphatase OS=Oryza barthii OX=65489 PE=3 SV=1	G	Carbohydrate transport and metabolism	hypothetical protein OsI_34594 [Oryza sativa Indica Group]
Os10g0542750	--	--	--	--	--	--	--	--	Os10g0542750 protein (Fragment) OS=Oryza sativa subsp. japonica OX=39947 GN=Os10g0542750 PE=4 SV=1	--	--	hypothetical protein EE612_052552, partial [Oryza sativa]
Os01g0594500	--	--	--	--	--	--	--	--	Os01g0594500 protein OS=Oryza sativa subsp. japonica OX=39947 GN=Os01g0594500 PE=2 SV=1	S	Function unknown	uncharacterized protein LOC4326386 [Oryza sativa Japonica Group]
Os10g0511600	--	--	Molecular Function: carboxypeptidase activity (GO:0004180);; Cellular Component: vacuole (GO:0005773);; Biological Process: proteolysis (GO:0006508);; Molecular Function: serine-type peptidase activity (GO:0008236);; Molecular Function: dipeptidyl-peptidase activity (GO:0008239);	K01285|6.3e-25|sot:102578651|K01285 lysosomal Pro-X carboxypeptidase [EC:3.4.16.2] | (RefSeq) lysosomal Pro-X carboxypeptidase-like	[OR]	--	Serine carboxypeptidase S28	Probable serine protease EDA2 OS=Arabidopsis thaliana OX=3702 GN=EDA2 PE=2 SV=2	Os10g0511600 protein OS=Oryza sativa subsp. japonica OX=39947 GN=LOC_Os10g36780 PE=2 SV=2	O	Posttranslational modification, protein turnover, chaperones	prolyl carboxypeptidase like protein, putative, expressed [Oryza sativa Japonica Group]
Os10g0568300	--	--	Biological Process: auxin-activated signaling pathway (GO:0009734);; Biological Process: phloem or xylem histogenesis (GO:0010087);; Biological Process: leaf vascular tissue pattern formation (GO:0010305);	--	--	--	--	--	Os10g0568300 protein OS=Oryza sativa subsp. japonica OX=39947 GN=Os10g0568300 PE=4 SV=1	S	Function unknown	hypothetical protein EE612_052883 [Oryza sativa]
Os10g0518200	--	--	Cellular Component: integral component of membrane (GO:0016021);; Molecular Function: heme binding (GO:0020037);; Molecular Function: metal ion binding (GO:0046872);	K23490|6.3e-54|dosa:Os10t0518200-01|K23490 cytochrome b5 | (RefSeq) Os10g0518200; Cytochrome b5 domain containing protein.	[C]	Energy production and conversion	Cytochrome b5-like Heme/Steroid binding domain	Cytochrome b5 OS=Brassica oleracea var. botrytis OX=3715 GN=CYB5 PE=1 SV=1	Os10g0518200 protein OS=Oryza sativa subsp. japonica OX=39947 GN=Os10g0518200 PE=3 SV=1	C	Energy production and conversion	hypothetical protein EE612_052311, partial [Oryza sativa]
Os10g0552900	[I]	Lipid transport and metabolism	Molecular Function: 3-hydroxyisobutyryl-CoA hydrolase activity (GO:0003860);; Cellular Component: mitochondrion (GO:0005739);; Biological Process: valine catabolic process (GO:0006574);	K05605|4.0e-221|dosa:Os10t0552900-01|K05605 3-hydroxyisobutyryl-CoA hydrolase [EC:3.1.2.4] | (RefSeq) Os10g0552900; Crotonase, core domain containing protein.	[I]	Lipid transport and metabolism	Enoyl-CoA hydratase/isomerase	3-hydroxyisobutyryl-CoA hydrolase-like protein 2, mitochondrial OS=Arabidopsis thaliana OX=3702 GN=At4g31810 PE=1 SV=1	Enoyl-CoA hydratase, putative, expressed OS=Oryza sativa subsp. japonica OX=39947 GN=LOC_Os10g40540 PE=2 SV=1	I	Lipid transport and metabolism	3-hydroxyisobutyryl-CoA hydrolase-like protein 2, mitochondrial [Oryza sativa Japonica Group]
Os10g0567500	[X]	Mobilome: prophages, transposons	Biological Process: Group II intron splicing (GO:0000373);; Cellular Component: mitochondrion (GO:0005739);; Biological Process: mitochondrion organization (GO:0007005);; Biological Process: mitochondrial mRNA processing (GO:0090615);; Cellular Component: ribonucleoprotein complex (GO:1990904);	--	[R]	General function prediction only	Type II intron maturase	Nuclear intron maturase 2, mitochondrial OS=Arabidopsis thaliana OX=3702 GN=NMAT2 PE=1 SV=1	Intron maturase, type II family protein, putative, expressed OS=Oryza sativa subsp. japonica OX=39947 GN=LOC_Os10g41790 PE=4 SV=1	S	Function unknown	nuclear intron maturase 2, mitochondrial [Oryza sativa Japonica Group]
Os10g0536100	--	--	Molecular Function: RNA polymerase II transcription regulatory region sequence-specific DNA binding (GO:0000977);; Molecular Function: DNA-binding transcription factor activity (GO:0003700);; Cellular Component: nucleus (GO:0005634);; Biological Process: positive regulation of transcription by RNA polymerase II (GO:0045944);; Molecular Function: protein dimerization activity (GO:0046983);	K09264|3.2e-37|jcu:105630574|K09264 MADS-box transcription factor, plant | (RefSeq) MADS-box protein CMB1	[K]	Transcription	SRF-type transcription factor (DNA-binding and dimerisation domain)	MADS-box transcription factor 56 OS=Oryza sativa subsp. japonica OX=39947 GN=MADS56 PE=2 SV=1	Uncharacterized protein OS=Oryza rufipogon OX=4529 PE=4 SV=1	K	Transcription	MADS-box transcription factor 56 [Oryza sativa Japonica Group]
Os10g0557133	--	--	--	--	--	--	--	--	Os10g0412350 protein OS=Oryza sativa subsp. japonica OX=39947 GN=Os10g0412350 PE=4 SV=1	--	--	retrotransposon protein, putative, Ty3-gypsy subclass [Oryza sativa Japonica Group]
Os01g0600900	--	--	Cellular Component: photosystem I (GO:0009522);; Cellular Component: photosystem II (GO:0009523);; Cellular Component: chloroplast thylakoid membrane (GO:0009535);; Biological Process: photosynthesis, light harvesting (GO:0009765);; Cellular Component: integral component of membrane (GO:0016021);; Molecular Function: chlorophyll binding (GO:0016168);; Biological Process: protein-chromophore linka…	K08912|2.0e-149|dosa:Os01t0600900-02|K08912 light-harvesting complex II chlorophyll a/b binding protein 1 | (RefSeq) Os01g0600900, CHLOROPHYLL_A/B_BINDING_PROTEIN_2R, CAB2R; Chlorophyll a-b binding protein 2, chloroplast precursor (LHCII type I CAB-2) (LHCP).	--	--	Chlorophyll A-B binding protein	Chlorophyll a-b binding protein 2, chloroplastic OS=Oryza sativa subsp. japonica OX=39947 GN=CAB2R PE=2 SV=2	Chlorophyll a-b binding protein, chloroplastic OS=Oryza rufipogon OX=4529 PE=3 SV=1	C	Energy production and conversion	hypothetical protein DAI22_01g232300 [Oryza sativa Japonica Group]
Os10g0533500	[I]	Lipid transport and metabolism	Molecular Function: iron ion binding (GO:0005506);; Biological Process: lipid biosynthetic process (GO:0008610);; Cellular Component: integral component of membrane (GO:0016021);; Molecular Function: oxidoreductase activity (GO:0016491);	K15746|3.7e-144|dosa:Os10t0533500-00|K15746 beta-carotene 3-hydroxylase [EC:1.14.15.24] | (RefSeq) Os10g0533500; Similar to Beta-ring hydroxylase (Fragment).	--	--	Fatty acid hydroxylase superfamily	Beta-carotene 3-hydroxylase 1, chloroplastic OS=Arabidopsis thaliana OX=3702 GN=BETA-OHASE 1 PE=1 SV=1	Aldehyde oxygenase (deformylating) OS=Oryza sativa subsp. japonica OX=39947 GN=Os10g0533500 PE=3 SV=1	S	Function unknown	beta-carotene hydroxylase 2, chloroplastic [Oryza sativa Japonica Group]
Os01g0587400	--	--	Molecular Function: protein serine/threonine kinase activity (GO:0004674);; Molecular Function: ATP binding (GO:0005524);; Cellular Component: integral component of membrane (GO:0016021);; Biological Process: recognition of pollen (GO:0048544);	K13418|9.3e-54|ppp:112285799|K13418 somatic embryogenesis receptor kinase 1 [EC:2.7.10.1 2.7.11.1] | (RefSeq) LRR receptor kinase BAK1-like	--	--	Protein kinase domain	G-type lectin S-receptor-like serine/threonine-protein kinase At2g19130 OS=Arabidopsis thaliana OX=3702 GN=At2g19130 PE=2 SV=1	Receptor-like serine/threonine-protein kinase OS=Oryza sativa subsp. japonica OX=39947 GN=Os01g0587400 PE=3 SV=1	T	Signal transduction mechanisms	G-type lectin S-receptor-like serine/threonine-protein kinase At2g19130 isoform X1 [Oryza sativa Japonica Group]
Os10g0522800	--	--	--	--	--	--	--	--	Os10g0522800 protein OS=Oryza sativa subsp. japonica OX=39947 GN=LOC_Os10g37870 PE=4 SV=1	--	--	hypothetical protein [Oryza sativa Japonica Group]
Os10g0525500	[O]	Posttranslational modification, protein turnover, chaperones	Molecular Function: glutathione transferase activity (GO:0004364);; Cellular Component: cytoplasm (GO:0005737);; Biological Process: glutathione metabolic process (GO:0006749);	K00799|5.1e-78|dosa:Os10t0525500-01|K00799 glutathione S-transferase [EC:2.5.1.18] | (RefSeq) Os10g0525500; Similar to glutathione transferase31.	[O]	Posttranslational modification, protein turnover, chaperones	Glutathione S-transferase, N-terminal domain	Glutathione S-transferase U17 OS=Arabidopsis thaliana OX=3702 GN=GSTU17 PE=2 SV=1	Glutathione S-transferase parC, putative, expressed OS=Oryza sativa subsp. japonica OX=39947 GN=LOC_Os10g38150 PE=2 SV=1	O	Posttranslational modification, protein turnover, chaperones	glutathione S-transferase parC, putative, expressed [Oryza sativa Japonica Group]
Os01g0595400	--	--	--	--	--	--	Protein of unknown function, DUF538	--	Os01g0595400 protein OS=Oryza sativa subsp. japonica OX=39947 GN=Os01g0595400 PE=4 SV=1	S	Function unknown	uncharacterized protein LOC4325948 [Oryza sativa Japonica Group]
Os10g0562100	--	--	Molecular Function: DNA binding (GO:0003677);; Molecular Function: DNA-binding transcription factor activity (GO:0003700);; Cellular Component: nucleus (GO:0005634);; Biological Process: response to gibberellin (GO:0009739);; Biological Process: response to sucrose (GO:0009744);; Biological Process: positive regulation of transcription, DNA-templated (GO:0045893);	K08869|1.6e-21|cre:CHLREDRAFT_165812|K08869 aarF domain-containing kinase | (RefSeq) predicted protein	--	--	Myb-like DNA-binding domain	Transcription factor MYBS2 OS=Oryza sativa subsp. indica OX=39946 GN=MYBS2 PE=3 SV=1	HTH myb-type domain-containing protein OS=Oryza rufipogon OX=4529 PE=4 SV=1	K	Transcription	transcription factor MYBS2 [Oryza sativa Japonica Group]
Os10g0567850	--	--	--	--	--	--	--	--	Os10g0567850 protein (Fragment) OS=Oryza sativa subsp. japonica OX=39947 GN=Os10g0567850 PE=4 SV=1	--	--	hypothetical protein EE612_052876, partial [Oryza sativa]
Os10g0564150	--	--	--	--	--	--	--	--	Os10g0564150 protein OS=Oryza sativa subsp. japonica OX=39947 GN=Os10g0564150 PE=4 SV=1	--	--	hypothetical protein EE612_052820 [Oryza sativa]
Os10g0541000	--	--	Molecular Function: calmodulin binding (GO:0005516);; Biological Process: defense response (GO:0006952);; Biological Process: response to biotic stimulus (GO:0009607);; Cellular Component: integral component of membrane (GO:0016021);	K08472|2.4e-298|dosa:Os10t0541000-01|K08472 mlo protein | (RefSeq) Os10g0541000, POWDERY-MILDEW-RESISTANCE_GENE_O_, MLO_; Similar to Seven transmembrane protein Mlo2.	--	--	Mlo family	MLO-like protein 10 OS=Arabidopsis thaliana OX=3702 GN=MLO10 PE=2 SV=1	MLO-like protein OS=Oryza sativa subsp. japonica OX=39947 GN=OSJNBb0064P21.5 PE=3 SV=1	G	Carbohydrate transport and metabolism	MLO-like protein 9 isoform X1 [Oryza sativa Japonica Group]
Os10g0565600	--	--	Molecular Function: ubiquitin-protein transferase activity (GO:0004842);; Cellular Component: nucleus (GO:0005634);; Biological Process: histone monoubiquitination (GO:0010390);; Molecular Function: metal ion binding (GO:0046872);	K10696|0.0e+00|dosa:Os10t0565600-01|K10696 E3 ubiquitin-protein ligase BRE1 [EC:2.3.2.27] | (RefSeq) Os10g0565600; Zinc finger, RING/FYVE/PHD-type domain containing protein.	[O]	Posttranslational modification, protein turnover, chaperones	Zinc finger, C3HC4 type (RING finger)	E3 ubiquitin-protein ligase BRE1-like 2 OS=Oryza sativa subsp. indica OX=39946 GN=BRE1B PE=3 SV=2	E3 ubiquitin protein ligase OS=Oryza glaberrima OX=4538 PE=3 SV=1	O	Posttranslational modification, protein turnover, chaperones	E3 ubiquitin-protein ligase BRE1-like 2 isoform X1 [Oryza sativa Japonica Group]
Os10g0537100	--	--	Molecular Function: DNA binding (GO:0003677);; Cellular Component: nucleus (GO:0005634);	K09287|5.0e-38|smo:SELMODRAFT_110104|K09287 RAV-like factor | (RefSeq) hypothetical protein	--	--	B3 DNA binding domain	Putative B3 domain-containing protein Os10g0537100 OS=Oryza sativa subsp. japonica OX=39947 GN=Os10g0537100 PE=3 SV=1	TF-B3 domain-containing protein OS=Oryza nivara OX=4536 PE=4 SV=1	K	Transcription	putative B3 domain-containing protein Os10g0537100 [Oryza sativa Japonica Group]
Os10g0568900	[GR]	--	Molecular Function: molecular_function (GO:0003674);; Molecular Function: catalytic activity (GO:0003824);; Molecular Function: 2-deoxyglucose-6-phosphatase activity (GO:0003850);; Molecular Function: glucose-6-phosphatase activity (GO:0004346);; Cellular Component: cellular_component (GO:0005575);; Cellular Component: intracellular (GO:0005622);; Cellular Component: obsolete cell (GO:0005623);; …	--	--	--	Haloacid dehalogenase-like hydrolase	Haloacid dehalogenase-like hydrolase domain-containing protein Sgpp OS=Arabidopsis thaliana OX=3702 GN=SGPP PE=1 SV=2	Os10g0568900 protein (Fragment) OS=Oryza sativa subsp. japonica OX=39947 GN=Os10g0568900 PE=4 SV=1	S	Function unknown	hypothetical protein EE612_052886, partial [Oryza sativa]
Os10g0511900	--	--	Molecular Function: DNA binding (GO:0003677);; Molecular Function: metal ion binding (GO:0046872);	--	--	--	Zinc finger C-x8-C-x5-C-x3-H type (and similar)	Zinc finger CCCH domain-containing protein 20 OS=Oryza sativa subsp. japonica OX=39947 GN=Os03g0112700 PE=2 SV=1	Uncharacterized protein OS=Oryza sativa subsp. indica OX=39946 GN=OsI_34293 PE=4 SV=1	K	Transcription	Os10g0511900, partial [Oryza sativa Japonica Group]
Os10g0537600	[L]	Replication, recombination and repair	Molecular Function: RNA binding (GO:0003723);	K10706|7.2e-99|vvi:100855072|K10706 senataxin [EC:3.6.4.-] | (RefSeq) uncharacterized LOC100855072	[A]	RNA processing and modification	AAA domain	Regulator of nonsense transcripts 1 homolog OS=Arabidopsis thaliana OX=3702 GN=UPF1 PE=1 SV=2	Os10g0537600 protein (Fragment) OS=Oryza sativa subsp. japonica OX=39947 GN=Os10g0537600 PE=4 SV=1	L	Replication, recombination and repair	uncharacterized protein LOC4349244 [Oryza sativa Japonica Group]
Os10g0523201	--	--	--	--	--	--	--	--	Os10g0523201 protein (Fragment) OS=Oryza sativa subsp. japonica OX=39947 GN=Os10g0523201 PE=4 SV=1	--	--	Os10g0523201, partial [Oryza sativa Japonica Group]
Os10g0563000	--	--	Molecular Function: palmitoyl hydrolase activity (GO:0098599);	K01074|1.3e-179|dosa:Os10t0563000-01|K01074 palmitoyl-protein thioesterase [EC:3.1.2.22] | (RefSeq) Os10g0563000; Similar to Palmitoyl-protein thioesterase-like.	[IO]	--	Palmitoyl protein thioesterase	--	Os10g0563000 protein OS=Oryza sativa subsp. japonica OX=39947 GN=Os10g0563000 PE=3 SV=1	--	--	palmitoyl-protein thioesterase 1 [Oryza sativa Japonica Group]
Os10g0513200	--	--	Molecular Function: channel activity (GO:0015267);; Cellular Component: integral component of membrane (GO:0016021);	K09874|1.3e-23|osa:4349102|K09874 aquaporin NIP | (RefSeq) aquaporin NIP3-1	[G]	Carbohydrate transport and metabolism	Major intrinsic protein	Aquaporin NIP3-1 OS=Oryza sativa subsp. japonica OX=39947 GN=NIP3-1 PE=2 SV=2	Nodulin-26 like Intrinsic Protein 31 OS=Oryza sativa OX=4530 GN=OsNIP3;1 PE=2 SV=1	U	Intracellular trafficking, secretion, and vesicular transport	Os10g0513200, partial [Oryza sativa Japonica Group]
Os10g0554001	--	--	--	--	--	--	--	--	Expressed protein OS=Oryza sativa subsp. japonica OX=39947 GN=LOC_Os10g40584 PE=4 SV=1	S	Function unknown	expressed protein [Oryza sativa Japonica Group]
Os10g0537450	--	--	--	--	--	--	--	--	Os10g0537450 protein (Fragment) OS=Oryza sativa subsp. japonica OX=39947 GN=Os10g0537450 PE=4 SV=1	--	--	hypothetical protein EE612_052499, partial [Oryza sativa]
Os10g0549000	--	--	--	--	--	--	--	--	Os10g0549000 protein OS=Oryza sativa subsp. japonica OX=39947 GN=Os10g0549000 PE=4 SV=1	--	--	hypothetical protein EE612_052630 [Oryza sativa]
Os01g0588900	[R]	General function prediction only	Biological Process: cytokinin biosynthetic process (GO:0009691);; Molecular Function: hydrolase activity (GO:0016787);; Biological Process: regulation of meristem development (GO:0048509);	K22522|6.7e-123|dosa:Os01t0588900-01|K22522 cytokinin riboside 5'-monophosphate phosphoribohydrolase [EC:3.2.2.-] | (RefSeq) Os01g0588900, LONELY_GUY_1, LOG1; Similar to Cytokinin riboside 5'-monophosphate phosphoribohydrolase LOG.	--	--	Possible lysine decarboxylase	Cytokinin riboside 5'-monophosphate phosphoribohydrolase LOG OS=Oryza sativa subsp. japonica OX=39947 GN=LOG PE=1 SV=1	Cytokinin riboside 5'-monophosphate phosphoribohydrolase OS=Oryza sativa subsp. indica OX=39946 GN=OsI_02632 PE=3 SV=1	G	Carbohydrate transport and metabolism	cytokinin riboside 5'-monophosphate phosphoribohydrolase LOG [Oryza sativa Japonica Group]
Os01g0589300	--	--	Cellular Component: nucleosome (GO:0000786);; Molecular Function: DNA binding (GO:0003677);; Biological Process: nucleosome assembly (GO:0006334);; Cellular Component: host cell nucleus (GO:0042025);	K09422|1.1e-143|dosa:Os01t0589300-01|K09422 transcription factor MYB, plant | (RefSeq) Os01g0589300; Similar to Single myb histone 1.	--	--	linker histone H1 and H5 family	Single myb histone 2 OS=Zea mays OX=4577 GN=SMH2 PE=2 SV=1	Os01g0589300 protein OS=Oryza sativa subsp. japonica OX=39947 GN=Os01g0589300 PE=4 SV=1	B	Chromatin structure and dynamics	single myb histone 2 [Oryza sativa Japonica Group]
Os01g0589500	--	--	--	--	--	--	--	--	Os01g0589500 protein OS=Oryza sativa subsp. japonica OX=39947 GN=Os01g0589500 PE=2 SV=1	S	Function unknown	Os01g0589500, partial [Oryza sativa Japonica Group]
Os10g0556200	--	--	Molecular Function: protein dimerization activity (GO:0046983);	K12126|2.8e-21|ppp:112286119|K12126 phytochrome-interacting factor 3 | (RefSeq) uncharacterized protein LOC112286119	--	--	Helix-loop-helix DNA-binding domain	Transcription factor UNE10 OS=Arabidopsis thaliana OX=3702 GN=UNE10 PE=2 SV=1	BHLH domain-containing protein OS=Oryza sativa subsp. indica OX=39946 GN=OsI_34609 PE=3 SV=1	K	Transcription	transcription factor UNE10 isoform X1 [Oryza sativa Japonica Group]
Os10g0562700	--	--	Biological Process: response to acid chemical (GO:0001101);; Cellular Component: cellular_component (GO:0005575);; Cellular Component: intracellular (GO:0005622);; Cellular Component: obsolete cell (GO:0005623);; Cellular Component: nucleus (GO:0005634);; Biological Process: transport (GO:0006810);; Biological Process: ion transport (GO:0006811);; Biological Process: anion transport (GO:0006820);…	K03029|9.3e-62|lang:109332961|K03029 26S proteasome regulatory subunit N10 | (RefSeq) 26S proteasome non-ATPase regulatory subunit 4 homolog	--	--	Protein of unknown function (DUF632)	Protein ROLLING AND ERECT LEAF 2 OS=Oryza sativa subsp. japonica OX=39947 GN=REL2 PE=2 SV=1	Uncharacterized protein OS=Oryza nivara OX=4536 PE=4 SV=1	S	Function unknown	nitrate regulatory gene2 protein [Oryza sativa Japonica Group]
Os10g0517050	--	--	--	--	--	--	--	--	Os10g0517050 protein OS=Oryza sativa subsp. japonica OX=39947 GN=Os10g0517050 PE=4 SV=1	--	--	Os10g0517050 [Oryza sativa Japonica Group]
Os10g0520100	--	--	Molecular Function: protein binding (GO:0005515);	--	--	--	Protein of unknown function (DUF295)	--	Os10g0520100 protein OS=Oryza sativa subsp. japonica OX=39947 GN=Os10g0520100 PE=4 SV=1	S	Function unknown	uncharacterized protein LOC4349138 [Oryza sativa Japonica Group]
Os01g0587300	--	--	Cellular Component: integral component of membrane (GO:0016021);; Molecular Function: transferase activity, transferring glycosyl groups (GO:0016757);	--	--	--	Plant phosphoribosyltransferase C-terminal	Protein QUIRKY OS=Arabidopsis thaliana OX=3702 GN=QKY PE=2 SV=1	Os01g0587300 protein OS=Oryza sativa subsp. japonica OX=39947 GN=Os01g0587300 PE=3 SV=1	S	Function unknown	protein QUIRKY [Oryza sativa Japonica Group]
Os10g0533000	[CHR]	--	Molecular Function: NAD binding (GO:0051287);; Biological Process: oxidation-reduction process (GO:0055114);	K15893|6.3e-11|bna:106353990|K15893 glycerate dehydrogenase [EC:1.1.1.29] | (RefSeq) glycerate dehydrogenase HPR, peroxisomal-like	[K]	Transcription	D-isomer specific 2-hydroxyacid dehydrogenase, NAD binding domain	C-terminal binding protein AN OS=Arabidopsis thaliana OX=3702 GN=AN PE=1 SV=1	Os10g0533000 protein OS=Oryza sativa subsp. japonica OX=39947 GN=Os10g0533000 PE=4 SV=1	K	Transcription	C-terminal binding protein AN [Oryza sativa Japonica Group]
Os01g0595725	--	--	--	--	--	--	--	--	Os01g0595725 protein (Fragment) OS=Oryza sativa subsp. japonica OX=39947 GN=Os01g0595725 PE=4 SV=1	--	--	Os01g0595725, partial [Oryza sativa Japonica Group]
Os01g0587500	--	--	Cellular Component: integral component of membrane (GO:0016021);	K13993|2.8e-06|aly:110227759|K13993 HSP20 family protein | (RefSeq) inactive protein RESTRICTED TEV MOVEMENT 2	--	--	Hsp20/alpha crystallin family	--	SHSP domain-containing protein OS=Oryza rufipogon OX=4529 PE=3 SV=1	O	Posttranslational modification, protein turnover, chaperones	hypothetical protein DAI22_01g224200 [Oryza sativa Japonica Group]
Os10g0553600	--	--	Biological Process: protein glycosylation (GO:0006486);; Molecular Function: transferase activity, transferring glycosyl groups (GO:0016757);	K20888|1.1e-78|ppp:112290185|K20888 xyloglucan galactosyltransferase MUR3 [EC:2.4.1.-] | (RefSeq) xyloglucan galactosyltransferase KATAMARI1 homolog isoform X1	[GMW]	--	Exostosin family	Probable xyloglucan galactosyltransferase GT19 OS=Arabidopsis thaliana OX=3702 GN=GT19 PE=2 SV=1	Os10g0553600 protein OS=Oryza sativa subsp. japonica OX=39947 GN=OSJNBa0015J15.1 PE=3 SV=1	--	--	probable xyloglucan galactosyltransferase GT19 [Oryza sativa Japonica Group]
Os10g0539500	--	--	Cellular Component: nucleosome (GO:0000786);; Molecular Function: DNA binding (GO:0003677);; Cellular Component: nucleus (GO:0005634);; Biological Process: nucleosome assembly (GO:0006334);; Cellular Component: host cell nucleus (GO:0042025);; Molecular Function: protein heterodimerization activity (GO:0046982);	K11254|7.1e-50|adu:107458448|K11254 histone H4 | (RefSeq) histone H4	[B]	Chromatin structure and dynamics	Centromere kinetochore component CENP-T histone fold	Histone H4 variant TH011 OS=Triticum aestivum OX=4565 PE=3 SV=2	Histone H4 OS=Gossypium hirsutum OX=3635 GN=LOC107957992 PE=3 SV=1	B	Chromatin structure and dynamics	PREDICTED: uncharacterized protein LOC107825453 [Nicotiana tabacum]
Os10g0531300	--	--	--	K00799|1.7e-10|obr:102722338|K00799 glutathione S-transferase [EC:2.5.1.18] | (RefSeq) uncharacterized LOC102722338	--	--	--	--	Os10g0531300 protein OS=Oryza sativa subsp. japonica OX=39947 GN=Os10g0531300 PE=4 SV=1	--	--	hypothetical protein EE612_052428 [Oryza sativa]
Os10g0536700	--	--	Molecular Function: peroxidase activity (GO:0004601);; Cellular Component: extracellular region (GO:0005576);; Biological Process: response to oxidative stress (GO:0006979);; Cellular Component: plant-type cell wall (GO:0009505);; Cellular Component: plasmodesma (GO:0009506);; Molecular Function: heme binding (GO:0020037);; Biological Process: hydrogen peroxide catabolic process (GO:0042744);; Mo…	K00430|4.7e-183|dosa:Os10t0536700-01|K00430 peroxidase [EC:1.11.1.7] | (RefSeq) Os10g0536700; Similar to Peroxidase 1.	--	--	Peroxidase	Peroxidase 5 OS=Vitis vinifera OX=29760 GN=GSVIVT00037159001 PE=1 SV=2	Peroxidase OS=Oryza sativa subsp. japonica OX=39947 GN=prx128 PE=3 SV=1	Q	Secondary metabolites biosynthesis, transport and catabolism	peroxidase 5 isoform X1 [Oryza sativa Japonica Group]
Os10g0536050	--	--	--	--	--	--	--	--	Os10g0536050 protein (Fragment) OS=Oryza sativa subsp. japonica OX=39947 GN=Os10g0536050 PE=4 SV=1	--	--	Os10g0536050, partial [Oryza sativa Japonica Group]
Os10g0519600	--	--	Molecular Function: molybdate ion transmembrane transporter activity (GO:0015098);; Cellular Component: membrane (GO:0016020);; Cellular Component: integral component of membrane (GO:0016021);	K24175|1.3e-260|dosa:Os10t0519600-01|K24175 MFS transporter, MFS domain-containing protein family, molybdate-anion transporter | (RefSeq) Os10g0519600; Protein of unknown function DUF791 family protein.	[G]	Carbohydrate transport and metabolism	Sugar-tranasporters, 12 TM	--	Major facilitator superfamily domain-containing protein 5 OS=Oryza sativa subsp. japonica OX=39947 GN=ABNORMAL SHOOT IN YOUTH PE=2 SV=1	G	Carbohydrate transport and metabolism	molybdate-anion transporter [Oryza sativa Japonica Group]
Os10g0565150	--	--	--	--	--	--	--	--	Os10g0565150 protein OS=Oryza sativa subsp. japonica OX=39947 GN=Os10g0565150 PE=4 SV=1	--	--	hypothetical protein EE612_052832 [Oryza sativa]
Os10g0558700	[Q]	Secondary metabolites biosynthesis, transport and catabolism	Molecular Function: oxidoreductase activity (GO:0016491);; Molecular Function: metal ion binding (GO:0046872);	K05658|3.1e-68|cpep:111781709|K05658 ATP-binding cassette, subfamily B (MDR/TAP), member 1 [EC:7.6.2.2] | (RefSeq) uncharacterized protein LOC111781709	[QR]	--	non-haem dioxygenase in morphine synthesis N-terminal	2-oxoglutarate-dependent dioxygenase 11 OS=Oryza sativa subsp. japonica OX=39947 GN=2ODD11 PE=1 SV=1	Uncharacterized protein OS=Oryza nivara OX=4536 PE=4 SV=1	Q	Secondary metabolites biosynthesis, transport and catabolism	S-norcoclaurine synthase 1-like [Oryza sativa Japonica Group]
Os10g0529300	[O]	Posttranslational modification, protein turnover, chaperones	Molecular Function: transferase activity (GO:0016740);	K00799|1.7e-134|dosa:Os10t0529300-01|K00799 glutathione S-transferase [EC:2.5.1.18] | (RefSeq) Os10g0529300, TAU_GLUTATHIONE_S-TRANSFERASE_18, GSTU18; Similar to Tau class GST protein 3.	[O]	Posttranslational modification, protein turnover, chaperones	Glutathione S-transferase, N-terminal domain	Probable glutathione S-transferase GSTU6 OS=Oryza sativa subsp. japonica OX=39947 GN=GSTU6 PE=2 SV=2	Os10g0529300 protein OS=Oryza sativa subsp. japonica OX=39947 GN=Os10g0529300 PE=4 SV=1	O	Posttranslational modification, protein turnover, chaperones	probable glutathione S-transferase GSTU6 [Oryza sativa Japonica Group]
Os10g0568200	--	--	--	--	--	--	--	--	Os10g0568200 protein OS=Oryza sativa subsp. japonica OX=39947 GN=Os10g0568200 PE=4 SV=1	--	--	hypothetical protein OsJ_32519 [Oryza sativa Japonica Group]
Os10g0564400	[E]	Amino acid transport and metabolism	Molecular Function: 3-deoxy-7-phosphoheptulonate synthase activity (GO:0003849);; Biological Process: aromatic amino acid family biosynthetic process (GO:0009073);; Biological Process: chorismate biosynthetic process (GO:0009423);; Cellular Component: chloroplast (GO:0009507);	K01626|2.1e-296|dosa:Os10t0564400-01|K01626 3-deoxy-7-phosphoheptulonate synthase [EC:2.5.1.54] | (RefSeq) Os10g0564400; Similar to Phospho-2-dehydro-3-deoxyheptonate aldolase 2, chloroplast precursor (EC 2.5.1.54) (Phospho-2-keto-3-deoxyheptonate aldolase 2) (DAHP synthetase 2) (3-deoxy-D-arabino-heptulosonate 7-phosphate synthase 2).	--	--	Class-II DAHP synthetase family	Phospho-2-dehydro-3-deoxyheptonate aldolase 2, chloroplastic OS=Arabidopsis thaliana OX=3702 GN=DHS2 PE=2 SV=2	Phospho-2-dehydro-3-deoxyheptonate aldolase OS=Oryza sativa subsp. japonica OX=39947 GN=LOC_Os10g41480 PE=2 SV=1	E	Amino acid transport and metabolism	phospho-2-dehydro-3-deoxyheptonate aldolase 2, chloroplastic [Oryza sativa Japonica Group]
Os10g0529450	--	--	--	--	--	--	--	--	Os10g0529450 protein (Fragment) OS=Oryza sativa subsp. japonica OX=39947 GN=Os10g0529450 PE=4 SV=1	--	--	hypothetical protein EE612_052414, partial [Oryza sativa]
Os10g0557700	--	--	--	--	--	--	--	--	Uncharacterized protein OS=Oryza barthii OX=65489 PE=4 SV=1	--	--	hypothetical protein EE612_052726 [Oryza sativa]
Os10g0557900	[O]	Posttranslational modification, protein turnover, chaperones	Molecular Function: metalloendopeptidase activity (GO:0004222);; Molecular Function: zinc ion binding (GO:0008270);; Biological Process: extracellular matrix organization (GO:0030198);; Biological Process: collagen catabolic process (GO:0030574);; Cellular Component: extracellular matrix (GO:0031012);	K07999|1.2e-85|ghi:107911886|K07999 matrix metalloproteinase-20 (enamelysin) [EC:3.4.24.-] | (RefSeq) metalloendoproteinase 4-MMP-like	[OW]	--	Matrixin	Metalloendoproteinase 1-MMP OS=Arabidopsis thaliana OX=3702 GN=1MMP PE=1 SV=1	Matrixin family protein, expressed OS=Oryza sativa subsp. japonica OX=39947 GN=LOC_Os10g40830 PE=3 SV=1	O	Posttranslational modification, protein turnover, chaperones	metalloendoproteinase 1-MMP [Oryza sativa Japonica Group]
Os10g0551600	--	--	Cellular Component: mitochondrial respiratory chain complex I (GO:0005747);; Cellular Component: integral component of membrane (GO:0016021);	--	--	--	--	NADH dehydrogenase [ubiquinone] 1 beta subcomplex subunit 8, mitochondrial OS=Arabidopsis thaliana OX=3702 GN=At5g47570 PE=2 SV=1	Expressed protein OS=Oryza sativa subsp. japonica OX=39947 GN=LOC_Os10g40410 PE=2 SV=1	S	Function unknown	NADH dehydrogenase [ubiquinone] 1 beta subcomplex subunit 8, mitochondrial [Oryza sativa Japonica Group]
Os10g0569000	--	--	Cellular Component: chloroplast (GO:0009507);	--	--	--	--	--	Os10g0569000 protein (Fragment) OS=Oryza sativa subsp. japonica OX=39947 GN=Os10g0569000 PE=4 SV=1	--	--	hypothetical protein EE612_052887, partial [Oryza sativa]
Os10g0533800	[T]	Signal transduction mechanisms	Biological Process: defense response to oomycetes (GO:0002229);; Molecular Function: transmembrane receptor protein serine/threonine kinase activity (GO:0004675);; Molecular Function: ATP binding (GO:0005524);; Cellular Component: plasma membrane (GO:0005886);; Biological Process: defense response (GO:0006952);; Cellular Component: integral component of membrane (GO:0016021);; Molecular Function:…	K22133|3.8e-62|egr:104443802|K22133 oxalate---CoA ligase [EC:6.2.1.8] | (RefSeq) oxalate--CoA ligase	--	--	Legume lectin domain	L-type lectin-domain containing receptor kinase SIT2 OS=Oryza sativa subsp. japonica OX=39947 GN=SIT2 PE=2 SV=2	Os10g0533800 protein OS=Oryza sativa subsp. japonica OX=39947 GN=Os10g0533800 PE=3 SV=1	T	Signal transduction mechanisms	hypothetical protein EE612_052457 [Oryza sativa]
Os10g0565401	--	--	--	K19525|4.7e-103|osa:4349418|K19525 vacuolar protein sorting-associated protein 13A/C | (RefSeq) uncharacterized protein LOC4349418 isoform X1	[U]	Intracellular trafficking, secretion, and vesicular transport	--	--	Os10g0565401 protein (Fragment) OS=Oryza sativa subsp. japonica OX=39947 GN=Os10g0565401 PE=4 SV=1	U	Intracellular trafficking, secretion, and vesicular transport	hypothetical protein EE612_052841, partial [Oryza sativa]
Os01g0591300	[C]	Energy production and conversion	Molecular Function: oxidoreductase activity, acting on the aldehyde or oxo group of donors, NAD or NADP as acceptor (GO:0016620);	K12355|2.2e-293|dosa:Os01t0591300-01|K12355 coniferyl-aldehyde dehydrogenase [EC:1.2.1.68] | (RefSeq) Os01g0591300; Similar to Cytosolic aldehyde dehydrogenase RF2D.	[C]	Energy production and conversion	Aldehyde dehydrogenase family	Aldehyde dehydrogenase family 2 member C4 OS=Arabidopsis thaliana OX=3702 GN=ALDH2C4 PE=1 SV=2	Os01g0591300 protein OS=Oryza sativa subsp. japonica OX=39947 GN=Os01g0591300 PE=3 SV=1	C	Energy production and conversion	aldehyde dehydrogenase family 2 member C4 [Oryza sativa Japonica Group]
Os10g0548850	--	--	Molecular Function: ubiquitin-protein transferase activity (GO:0004842);	K09553|1.7e-14|ats:109737212|K09553 stress-induced-phosphoprotein 1 | (RefSeq) LOC109737212; hsp70-Hsp90 organizing protein 1-like	--	--	U-box domain	U-box domain-containing protein 36 OS=Arabidopsis thaliana OX=3702 GN=PUB36 PE=2 SV=2	Os10g0548850 protein OS=Oryza sativa subsp. japonica OX=39947 GN=Os10g0548850 PE=4 SV=1	--	--	hypothetical protein EE612_052627 [Oryza sativa]
Os01g0600300	--	--	--	--	--	--	--	--	Os01g0600300 protein OS=Oryza sativa subsp. japonica OX=39947 GN=Os01g0600300 PE=2 SV=1	--	--	uncharacterized protein LOC4324595 [Oryza sativa Japonica Group]
Os10g0563900	--	--	Biological Process: regulation of cyclin-dependent protein serine/threonine kinase activity (GO:0000079);; Molecular Function: protein kinase binding (GO:0019901);	K01255|3.8e-21|mng:MNEG_4524|K01255 leucyl aminopeptidase [EC:3.4.11.1] | (RefSeq) leucyl aminopeptidase	[R]	General function prediction only	Cyclin	Cyclin-P4-1 OS=Oryza sativa subsp. japonica OX=39947 GN=CYCP4-1 PE=2 SV=1	Cyclin OS=Oryza sativa subsp. indica OX=39946 GN=OsI_34672 PE=3 SV=1	S	Function unknown	cyclin-P4-1 [Oryza sativa Japonica Group]
Os10g0524400	[I]	Lipid transport and metabolism	Molecular Function: catalytic activity (GO:0003824);	K01115|0.0e+00|dosa:Os10t0524400-01|K01115 phospholipase D1/2 [EC:3.1.4.4] | (RefSeq) Os10g0524400, PLDbeta1, PHOSPHOLIPASE_D_beta_1; Similar to Phospholipase D beta 2.	[I]	Lipid transport and metabolism	Phospholipase D C terminal	Phospholipase D beta 1 OS=Arabidopsis thaliana OX=3702 GN=PLDBETA1 PE=1 SV=4	Phospholipase D OS=Oryza sativa subsp. japonica OX=39947 GN=LOC_Os10g38060 PE=3 SV=1	I	Lipid transport and metabolism	phospholipase D gamma 1 [Oryza sativa Japonica Group]
Os10g0543800	[O]	Posttranslational modification, protein turnover, chaperones	Molecular Function: glutathione transferase activity (GO:0004364);; Cellular Component: cytoplasm (GO:0005737);; Biological Process: glutathione metabolic process (GO:0006749);; Molecular Function: glutathione binding (GO:0043295);	K00799|1.7e-130|dosa:Os10t0543800-00|K00799 glutathione S-transferase [EC:2.5.1.18] | (RefSeq) Os10g0543800, GSTF6, PHLOEM_PROTEIN_31, PHI_GLUTATHIONE_S-TRANSFERASE_6, RPP31; Similar to Glutathione S-transferase GST 11 (EC 2.5.1.18).	[O]	Posttranslational modification, protein turnover, chaperones	Glutathione S-transferase, C-terminal domain	Glutathione S-transferase F8, chloroplastic OS=Arabidopsis thaliana OX=3702 GN=GSTF8 PE=1 SV=3	Glutathione S-transferase OS=Oryza sativa subsp. japonica OX=39947 GN=GST PE=2 SV=1	O	Posttranslational modification, protein turnover, chaperones	glutathione S-transferase APIC [Oryza sativa Japonica Group]
Os10g0560400	--	--	Cellular Component: nucleus (GO:0005634);	K12135|1.0e-11|bna:106370571|K12135 zinc finger protein CONSTANS | (RefSeq) zinc finger protein CONSTANS	[K]	Transcription	CCT motif	Transcription factor GHD7 OS=Oryza sativa subsp. japonica OX=39947 GN=GHD7 PE=1 SV=1	Os10g0560400 protein OS=Oryza sativa subsp. japonica OX=39947 GN=OSJNBa0042H09.9 PE=4 SV=1	K	Transcription	transcription factor GHD7-like [Oryza sativa Japonica Group]
Os10g0548000	[IQR]	--	--	K19329|3.5e-103|vvi:100253030|K19329 WW domain-containing oxidoreductase | (RefSeq) short-chain dehydrogenase TIC 32, chloroplastic	[Q]	Secondary metabolites biosynthesis, transport and catabolism	short chain dehydrogenase	Short-chain dehydrogenase TIC 32, chloroplastic OS=Pisum sativum OX=3888 GN=TIC32 PE=1 SV=1	Os10g0548000 protein OS=Oryza sativa subsp. japonica OX=39947 GN=OSJNBa0082M15.7 PE=3 SV=1	Q	Secondary metabolites biosynthesis, transport and catabolism	short-chain dehydrogenase TIC 32, chloroplastic [Oryza sativa Japonica Group]
Os10g0561900	[T]	Signal transduction mechanisms	Molecular Function: phosphatidylinositol-4,5-bisphosphate 5-phosphatase activity (GO:0004439);; Molecular Function: protein tyrosine phosphatase activity (GO:0004725);; Molecular Function: protein tyrosine/serine/threonine phosphatase activity (GO:0008138);; Molecular Function: phosphatidylglycerophosphatase activity (GO:0008962);; Biological Process: root development (GO:0048364);	K14165|4.8e-93|cann:107856706|K14165 atypical dual specificity phosphatase [EC:3.1.3.16 3.1.3.48] | (RefSeq) putative dual specificity protein phosphatase DSP8	[V]	Defense mechanisms	Dual specificity phosphatase, catalytic domain	Phosphatidylglycerophosphate phosphatase PTPMT1 OS=Arabidopsis thaliana OX=3702 GN=PTPMT1 PE=1 SV=2	Dual specificity phosphatase, catalytic domain containing protein, expressed OS=Oryza sativa subsp. japonica OX=39947 GN=LOC_Os10g41240 PE=2 SV=1	V	Defense mechanisms	putative dual specificity protein phosphatase DSP8 [Oryza sativa Japonica Group]
Os10g0532150	--	--	Molecular Function: DNA binding (GO:0003677);; Molecular Function: oxidoreductase activity (GO:0016491);	--	--	--	--	Lysine-specific histone demethylase 1 homolog 3 OS=Arabidopsis thaliana OX=3702 GN=LDL3 PE=2 SV=1	SWIRM domain-containing protein OS=Oryza nivara OX=4536 PE=3 SV=1	Q	Secondary metabolites biosynthesis, transport and catabolism	hypothetical protein EE612_052436 [Oryza sativa]
Os10g0566200	--	--	Biological Process: transcription, DNA-templated (GO:0006351);; Molecular Function: sequence-specific DNA binding (GO:0043565);	K14431|4.6e-45|dosa:Os06t0265400-01|K14431 transcription factor TGA | (RefSeq) Os06g0265400; Similar to Transcription factor HBP-1b(C38) (Fragment).	--	--	--	Transcription factor TGAL3 OS=Oryza sativa subsp. japonica OX=39947 GN=TGAL3 PE=1 SV=1	Os10g0566200 protein OS=Oryza sativa subsp. japonica OX=39947 GN=Os10g0566200 PE=4 SV=1	K	Transcription	hypothetical protein EE612_052850 [Oryza sativa]
Os10g0560700	--	--	--	--	--	--	--	--	Os10g0560700 protein OS=Oryza sativa subsp. japonica OX=39947 GN=Os10g0560700 PE=4 SV=1	--	--	hypothetical protein EE612_052773 [Oryza sativa]
Os01g0597701	--	--	--	--	--	--	--	--	Os01g0597701 protein (Fragment) OS=Oryza sativa subsp. japonica OX=39947 GN=Os01g0597701 PE=4 SV=1	--	--	Os01g0597701, partial [Oryza sativa Japonica Group]
Os10g0535575	--	--	--	--	--	--	--	--	Os10g0535575 protein (Fragment) OS=Oryza sativa subsp. japonica OX=39947 GN=Os10g0535575 PE=4 SV=1	--	--	hypothetical protein EE612_052472, partial [Oryza sativa]
Os10g0534700	--	--	Molecular Function: acetylglucosaminyltransferase activity (GO:0008375);; Cellular Component: integral component of membrane (GO:0016021);	K14780|1.2e-71|dcr:108220614|K14780 ATP-dependent RNA helicase DHX37/DHR1 [EC:3.6.4.13] | (RefSeq) ATP-dependent RNA helicase DEAH13-like isoform X1	[G]	Carbohydrate transport and metabolism	Protein of unknown function, DUF604	--	Fringe protein, putative, expressed OS=Oryza sativa subsp. japonica OX=39947 GN=LOC_Os10g39020 PE=2 SV=1	G	Carbohydrate transport and metabolism	uncharacterized protein LOC4349232 [Oryza sativa Japonica Group]
Os10g0560500	--	--	--	--	--	--	--	--	Os10g0560500 protein (Fragment) OS=Oryza sativa subsp. japonica OX=39947 GN=Os10g0560500 PE=4 SV=1	--	--	hypothetical protein EE612_052771, partial [Oryza sativa]
Os10g0565100	[R]	General function prediction only	Molecular Function: cysteine-type endopeptidase activity (GO:0004197);; Biological Process: positive regulation of programmed cell death (GO:0043068);	K22684|1.7e-252|dosa:Os10t0565100-00|K22684 metacaspase-1 [EC:3.4.22.-] | (RefSeq) Os10g0565100; Peptidase C14, caspase catalytic domain containing protein.	[DO]	--	Caspase domain	Metacaspase-1 OS=Arabidopsis thaliana OX=3702 GN=AMC1 PE=1 SV=1	Os10g0565100 protein OS=Oryza sativa subsp. japonica OX=39947 GN=Os10g0565100 PE=4 SV=1	--	--	Os10g0565100 [Oryza sativa Japonica Group]
Os10g0525800	[O]	Posttranslational modification, protein turnover, chaperones	Molecular Function: glutathione transferase activity (GO:0004364);; Cellular Component: cytoplasm (GO:0005737);; Biological Process: glutathione metabolic process (GO:0006749);	K00799|3.2e-124|dosa:Os10t0525800-00|K00799 glutathione S-transferase [EC:2.5.1.18] | (RefSeq) Os10g0525800, GSTU31, GSTU32, TAU_GLUTATHIONE_S-TRANSFERASE_31, TAU_GLUTATHIONE_S-TRANSFERASE_32; Similar to Glutathione S-transferase GSTU31 (Fragment).	[O]	Posttranslational modification, protein turnover, chaperones	Glutathione S-transferase, N-terminal domain	Glutathione S-transferase U17 OS=Arabidopsis thaliana OX=3702 GN=GSTU17 PE=2 SV=1	Glutathione S-transferase GSTU31 (Fragment) OS=Oryza sativa subsp. japonica OX=39947 GN=Os10g0525800 PE=2 SV=1	O	Posttranslational modification, protein turnover, chaperones	glutathione S-transferase GSTU31, partial [Oryza sativa Japonica Group]
Os10g0529800	[O]	Posttranslational modification, protein turnover, chaperones	Molecular Function: transferase activity (GO:0016740);	K00799|3.3e-135|dosa:Os10t0529800-00|K00799 glutathione S-transferase [EC:2.5.1.18] | (RefSeq) Os10g0529800, GSTU2, TAU_GLUTATHIONE_S-TRANSFERASE_2; Similar to Tau class GST protein 4.	[O]	Posttranslational modification, protein turnover, chaperones	Glutathione S-transferase, N-terminal domain	Probable glutathione S-transferase GSTU6 OS=Oryza sativa subsp. japonica OX=39947 GN=GSTU6 PE=2 SV=2	Putative glutathione S-transferase OS=Oryza sativa subsp. japonica OX=39947 GN=OSJNBa0034L04.3 PE=3 SV=1	O	Posttranslational modification, protein turnover, chaperones	putative glutathione S-transferase [Oryza sativa Japonica Group]
Os10g0550400	--	--	--	--	--	--	--	--	Os10g0550400 protein OS=Oryza sativa subsp. japonica OX=39947 GN=Os10g0550400 PE=4 SV=1	--	--	uncharacterized protein LOC4349315 [Oryza sativa Japonica Group]
Os10g0547200	--	--	Cellular Component: plasma membrane (GO:0005886);; Cellular Component: integral component of membrane (GO:0016021);	--	--	--	Late embryogenesis abundant protein	--	Harpin-induced protein 1 containing protein, expressed OS=Oryza sativa subsp. japonica OX=39947 GN=LOC_Os10g39970 PE=2 SV=1	S	Function unknown	NDR1/HIN1-like protein 10 [Oryza sativa Japonica Group]
Os10g0568800	--	--	--	--	--	--	--	--	Os10g0568800 protein OS=Oryza sativa subsp. japonica OX=39947 GN=Os10g0568800 PE=4 SV=1	--	--	hypothetical protein EE612_052885 [Oryza sativa]
Os10g0528300	[O]	Posttranslational modification, protein turnover, chaperones	Molecular Function: glutathione transferase activity (GO:0004364);; Cellular Component: cytoplasm (GO:0005737);; Biological Process: glutathione metabolic process (GO:0006749);	K00799|1.7e-131|dosa:Os10t0528300-01|K00799 glutathione S-transferase [EC:2.5.1.18] | (RefSeq) Os10g0528300, GSTU4, TAU_GLUTATHIONE_S-TRANSFERASE_4; Tau class GST protein 4.	[O]	Posttranslational modification, protein turnover, chaperones	Glutathione S-transferase, N-terminal domain	Probable glutathione S-transferase GSTU6 OS=Oryza sativa subsp. japonica OX=39947 GN=GSTU6 PE=2 SV=2	Glutathione S-transferase OS=Oryza sativa subsp. japonica OX=39947 GN=Os10g0528300 PE=2 SV=1	O	Posttranslational modification, protein turnover, chaperones	putative glutathione S-transferase OsGSTU4 [Oryza sativa Japonica Group]
Os10g0518900	--	--	Molecular Function: single-stranded DNA endodeoxyribonuclease activity (GO:0000014);; Cellular Component: nucleotide-excision repair factor 1 complex (GO:0000110);; Biological Process: meiotic mismatch repair (GO:0000710);; Biological Process: double-strand break repair via homologous recombination (GO:0000724);; Molecular Function: damaged DNA binding (GO:0003684);; Molecular Function: single-st…	K10849|2.6e-185|dosa:Os10t0518900-01|K10849 DNA excision repair protein ERCC-1 | (RefSeq) Os10g0518900; Similar to DNA excision repair protein ERCC-1 (EC 3.1.-.-) (AtERCC1) (AtRAD10) (Ultraviolet hypersensitive 7).	[L]	Replication, recombination and repair	Binding domain of DNA repair protein Ercc1 (rad10/Swi10)	DNA excision repair protein ERCC-1 OS=Arabidopsis thaliana OX=3702 GN=ERCC1 PE=2 SV=1	DNA excision repair protein ERCC-1, putative, expressed OS=Oryza sativa subsp. japonica OX=39947 GN=LOC_Os10g37490 PE=2 SV=1	L	Replication, recombination and repair	DNA excision repair protein ERCC-1 [Oryza sativa Japonica Group]
Os10g0533900	--	--	--	K22763|1.4e-48|sot:102588654|K22763 deubiquitinase DESI2 [EC:3.4.19.12] | (RefSeq) deSI-like protein At4g17486	[S]	Function unknown	PPPDE putative peptidase domain	--	Os10g0533900 protein OS=Oryza sativa subsp. japonica OX=39947 GN=Os10g0533900 PE=3 SV=1	S	Function unknown	deSI-like protein sdu1 isoform X2 [Oryza sativa Japonica Group]
Os10g0530500	--	--	Molecular Function: transferase activity (GO:0016740);	K00799|9.2e-60|dosa:Os10t0530500-01|K00799 glutathione S-transferase [EC:2.5.1.18] | (RefSeq) Os10g0530500; Similar to Glutathione-S-transferase Cla47.	[O]	Posttranslational modification, protein turnover, chaperones	Glutathione S-transferase, C-terminal domain	Glutathione S-transferase U15 OS=Arabidopsis thaliana OX=3702 GN=GSTU15 PE=2 SV=1	Glutathione S-transferase GSTU6, putative, expressed OS=Oryza sativa subsp. japonica OX=39947 GN=LOC_Os10g38710 PE=2 SV=1	O	Posttranslational modification, protein turnover, chaperones	probable glutathione S-transferase GSTU6 [Oryza sativa Japonica Group]
Os10g0565200	[G]	Carbohydrate transport and metabolism	Biological Process: polysaccharide catabolic process (GO:0000272);; Molecular Function: beta-amylase activity (GO:0016161);; Molecular Function: amylopectin maltohydrolase activity (GO:0102229);	K01177|1.4e-90|osa:4349417|K01177 beta-amylase [EC:3.2.1.2] | (RefSeq) beta-amylase 3, chloroplastic	--	--	Glycosyl hydrolase family 14	Beta-amylase 3, chloroplastic OS=Arabidopsis thaliana OX=3702 GN=BAM3 PE=1 SV=3	Beta-amylase OS=Oryza sativa subsp. japonica OX=39947 GN=Os10g0565200 PE=3 SV=1	G	Carbohydrate transport and metabolism	hypothetical protein EE612_052833 [Oryza sativa]
Os10g0555900	--	--	Cellular Component: extracellular region (GO:0005576);; Biological Process: sexual reproduction (GO:0019953);	K20628|1.0e-60|pvu:PHAVU_007G235300g|K20628 expansin | (RefSeq) hypothetical protein	--	--	Expansin C-terminal domain	Expansin-B3 OS=Oryza sativa subsp. japonica OX=39947 GN=EXPB3 PE=2 SV=2	Beta expansin 3 OS=Oryza sativa subsp. japonica OX=39947 PE=2 SV=1	S	Function unknown	expansin-B3 [Oryza sativa Japonica Group]
Os10g0567800	--	--	Molecular Function: GTPase activity (GO:0003924);; Molecular Function: GTP binding (GO:0005525);	K17065|1.3e-98|gsl:Gasu_23230|K17065 dynamin 1-like protein [EC:3.6.5.5] | (RefSeq) dynamin GTPase	[UR]	--	Dynamin central region	Dynamin-related protein 1E OS=Arabidopsis thaliana OX=3702 GN=DRP1E PE=1 SV=1	Os10g0567800 protein OS=Oryza sativa subsp. japonica OX=39947 GN=OSJNBa0057L21.1 PE=3 SV=1	U	Intracellular trafficking, secretion, and vesicular transport	dynamin-related protein 1E [Oryza sativa Japonica Group]
Os01g0594800	--	--	Molecular Function: oxidoreductase activity (GO:0016491);	--	--	--	FAD dependent oxidoreductase	--	Os01g0594800 protein (Fragment) OS=Oryza sativa subsp. japonica OX=39947 GN=Os01g0594800 PE=4 SV=1	E	Amino acid transport and metabolism	Os01g0594800, partial [Oryza sativa Japonica Group]
Os10g0519500	--	--	--	--	--	--	--	--	Expressed protein OS=Oryza sativa subsp. japonica OX=39947 GN=LOC_Os10g37510 PE=2 SV=1	--	--	expressed protein [Oryza sativa Japonica Group]
Os10g0516800	[IR]	--	Molecular Function: NAD+ kinase activity (GO:0003951);	K04718|5.1e-28|csat:104722903|K04718 sphingosine kinase [EC:2.7.1.91] | (RefSeq) sphingosine kinase 1 isoform X1	[IT]	--	Diacylglycerol kinase catalytic domain	Sphingoid long-chain bases kinase 1 OS=Arabidopsis thaliana OX=3702 GN=LCBK1 PE=1 SV=1	Os10g0516800 protein OS=Oryza sativa subsp. japonica OX=39947 GN=Os10g0516800 PE=4 SV=1	--	--	sphingoid long-chain bases kinase 1 [Oryza sativa Japonica Group]
Os10g0551700	--	--	--	K11855|4.6e-11|bvg:104906049|K11855 ubiquitin carboxyl-terminal hydrolase 36/42 [EC:3.4.19.12] | (RefSeq) ubiquitin carboxyl-terminal hydrolase 36	--	--	Hydrophobic seed protein	pEARLI1-like lipid transfer protein 1 OS=Arabidopsis thaliana OX=3702 GN=AZI1 PE=1 SV=1	Os10g0551700 protein OS=Oryza sativa subsp. japonica OX=39947 GN=OSJNBa0015J15.17 PE=4 SV=1	S	Function unknown	putative lipid-binding protein At4g00165 [Oryza sativa Japonica Group]
Os10g0567000	--	--	Cellular Component: plasma membrane (GO:0005886);; Cellular Component: integral component of membrane (GO:0016021);; Molecular Function: fluoride transmembrane transporter activity (GO:1903425);	K06199|2.6e-278|dosa:Os10t0567000-01|K06199 fluoride exporter | (RefSeq) Os10g0567000; Camphor resistance CrcB protein family protein.	--	--	CrcB-like protein, Camphor Resistance (CrcB)	--	Transmembrane fluoride exporter OS=Oryza sativa subsp. indica OX=39946 GN=FEX PE=2 SV=1	D	Cell cycle control, cell division, chromosome partitioning	fluoride export protein 2 [Oryza sativa Japonica Group]
Os01g0600500	--	--	Molecular Function: phosphatase activity (GO:0016791);; Molecular Function: metal ion binding (GO:0046872);	K13248|4.6e-103|dosa:Os01t0600500-01|K13248 pyridoxal phosphate phosphatase PHOSPHO2 [EC:3.1.3.74] | (RefSeq) Os01g0600500; Similar to Phosphoethanolamine/phosphocholine phosphatase.	[R]	General function prediction only	Putative Phosphatase	Thiamine phosphate phosphatase-like protein OS=Arabidopsis thaliana OX=3702 GN=At4g29530 PE=1 SV=1	Os01g0600500 protein OS=Oryza sativa subsp. japonica OX=39947 GN=Os01g0600500 PE=4 SV=1	S	Function unknown	hypothetical protein EE612_003900 [Oryza sativa]
Os10g0521700	[T]	Signal transduction mechanisms	Molecular Function: protein serine/threonine kinase activity (GO:0004674);; Molecular Function: ATP binding (GO:0005524);; Cellular Component: cytoplasm (GO:0005737);; Cellular Component: cytosol (GO:0005829);; Biological Process: signal transduction (GO:0007165);	K00924|1.2e-274|dosa:Os10t0521700-01|K00924 kinase [EC:2.7.1.-] | (RefSeq) Os10g0521700; Similar to Shaggy-related protein kinase NtK-1 (EC 2.7.1.-).	[G]	Carbohydrate transport and metabolism	Protein kinase domain	Shaggy-related protein kinase theta OS=Arabidopsis thaliana OX=3702 GN=ASK8 PE=2 SV=3	Non-specific serine/threonine protein kinase OS=Oryza sativa subsp. japonica OX=39947 GN=LOC_Os10g37740 PE=3 SV=1	T	Signal transduction mechanisms	shaggy-related protein kinase alpha [Oryza sativa Japonica Group]
Os10g0555300	--	--	Molecular Function: regulatory region nucleic acid binding (GO:0001067);; Molecular Function: molecular_function (GO:0003674);; Molecular Function: nucleic acid binding (GO:0003676);; Molecular Function: DNA binding (GO:0003677);; Molecular Function: DNA-binding transcription factor activity (GO:0003700);; Molecular Function: binding (GO:0005488);; Cellular Component: cellular_component (GO:00055…	--	[R]	General function prediction only	C2H2-type zinc finger	Zinc finger protein ZAT1 OS=Arabidopsis thaliana OX=3702 GN=ZAT1 PE=2 SV=1	Os10g0555300 protein OS=Oryza sativa subsp. japonica OX=39947 GN=LOC_Os10g40660 PE=4 SV=1	S	Function unknown	zinc finger protein ZAT4 [Oryza sativa Japonica Group]
Os10g0559600	--	--	--	--	--	--	Agenet domain	--	Uncharacterized protein OS=Oryza sativa subsp. japonica OX=39947 GN=OsJ_32446 PE=4 SV=1	S	Function unknown	uncharacterized protein LOC4349371 isoform X2 [Oryza sativa Japonica Group]
Os10g0530800	--	--	--	--	--	--	--	--	Os10g0530800 protein (Fragment) OS=Oryza sativa subsp. japonica OX=39947 GN=Os10g0530800 PE=4 SV=1	--	--	hypothetical protein EE612_052425, partial [Oryza sativa]
Os10g0559550	--	--	--	K02636|4.1e-08|ats:109739965|K02636 cytochrome b6-f complex iron-sulfur subunit [EC:7.1.1.6] | (RefSeq) LOC109739965; cytochrome b6-f complex iron-sulfur subunit, chloroplastic-like	--	--	--	--	Uncharacterized protein OS=Oryza sativa subsp. indica OX=39946 GN=OsI_34628 PE=4 SV=1	S	Function unknown	hypothetical protein DAI22_10g190000 [Oryza sativa Japonica Group]
Os10g0531400	[O]	Posttranslational modification, protein turnover, chaperones	Molecular Function: glutathione transferase activity (GO:0004364);; Cellular Component: cytoplasm (GO:0005737);; Biological Process: glutathione metabolic process (GO:0006749);	K00799|9.3e-130|dosa:Os10t0531400-01|K00799 glutathione S-transferase [EC:2.5.1.18] | (RefSeq) Os10g0531400, TAU_GLUTATHIONE_S-TRANSFERASE_10, GSTU10; Glutathione S-transferase GST 30 (EC 2.5.1.18).	[O]	Posttranslational modification, protein turnover, chaperones	Glutathione S-transferase, N-terminal domain	Probable glutathione S-transferase GSTU6 OS=Oryza sativa subsp. japonica OX=39947 GN=GSTU6 PE=2 SV=2	Glutathione S-transferase GSTU6, putative, expressed OS=Oryza sativa subsp. japonica OX=39947 GN=LOC_Os10g38780 PE=2 SV=1	O	Posttranslational modification, protein turnover, chaperones	probable glutathione S-transferase GSTU6 [Oryza sativa Japonica Group]
Os01g0590700	[O]	Posttranslational modification, protein turnover, chaperones	Molecular Function: ATP-dependent peptidase activity (GO:0004176);; Molecular Function: metalloendopeptidase activity (GO:0004222);; Molecular Function: ATP binding (GO:0005524);; Cellular Component: mitochondrion (GO:0005739);; Biological Process: proteolysis (GO:0006508);	K11843|1.4e-60|bdi:104581535|K11843 ubiquitin carboxyl-terminal hydrolase 14 [EC:3.4.19.12] | (RefSeq) uncharacterized protein LOC104581535	[O]	Posttranslational modification, protein turnover, chaperones	Peptidase family M41	ATP-dependent zinc metalloprotease FTSH 9, chloroplastic/mitochondrial OS=Oryza sativa subsp. japonica OX=39947 GN=FTSH9 PE=3 SV=1	Os01g0590700 protein OS=Oryza sativa subsp. japonica OX=39947 GN=Os01g0590700 PE=4 SV=1	O	Posttranslational modification, protein turnover, chaperones	uncharacterized protein LOC9267860 [Oryza sativa Japonica Group]
Os10g0525101	--	--	--	--	--	--	--	--	Os10g0525101 protein OS=Oryza sativa subsp. japonica OX=39947 GN=Os10g0525101 PE=4 SV=1	--	--	Os10g0525101 [Oryza sativa Japonica Group]
Os10g0551900	--	--	--	K11855|2.5e-13|bvg:104906049|K11855 ubiquitin carboxyl-terminal hydrolase 36/42 [EC:3.4.19.12] | (RefSeq) ubiquitin carboxyl-terminal hydrolase 36	--	--	Hydrophobic seed protein	Cortical cell-delineating protein OS=Zea mays OX=4577 PE=2 SV=1	Cortical cell delineating protein, putative, expressed OS=Oryza sativa subsp. japonica OX=39947 GN=LOC_Os10g40440 PE=4 SV=1	S	Function unknown	cortical cell-delineating protein [Oryza sativa Japonica Group]
Os10g0542400	--	--	Cellular Component: extracellular region (GO:0005576);	K20628|8.0e-24|sind:105167838|K20628 expansin | (RefSeq) expansin-B3-like	--	--	Expansin C-terminal domain	Expansin-like A2 OS=Oryza sativa subsp. japonica OX=39947 GN=EXLA2 PE=2 SV=1	Uncharacterized protein OS=Oryza rufipogon OX=4529 PE=3 SV=1	S	Function unknown	expansin-like A2 isoform X1 [Oryza sativa Japonica Group]
Os10g0521000	[G]	Carbohydrate transport and metabolism	Molecular Function: alpha,alpha-trehalase activity (GO:0004555);; Cellular Component: plasma membrane (GO:0005886);; Biological Process: trehalose catabolic process (GO:0005993);	K01194|0.0e+00|dosa:Os10t0521000-01|K01194 alpha,alpha-trehalase [EC:3.2.1.28] | (RefSeq) Os10g0521000, TRE1, TREHALASE_1; Similar to TRE1 protein (Fragment).	[G]	Carbohydrate transport and metabolism	Trehalase	Probable trehalase OS=Oryza sativa subsp. japonica OX=39947 GN=Os10g0521000 PE=2 SV=1	Trehalase OS=Oryza rufipogon OX=4529 PE=3 SV=1	G	Carbohydrate transport and metabolism	RecName: Full=Probable trehalase; AltName: Full=Alpha,alpha-trehalase; AltName: Full=Alpha,alpha-trehalose glucohydrolase [Oryza sativa Japonica Group]
Os10g0533100	--	--	Cellular Component: integral component of membrane (GO:0016021);	--	--	--	Photosynthesis affected mutant 68	Uncharacterized protein PAM68-like OS=Arabidopsis thaliana OX=3702 GN=At5g52780 PE=2 SV=1	Os10g0533100 protein OS=Oryza sativa subsp. japonica OX=39947 GN=Os10g0533100 PE=4 SV=1	S	Function unknown	protein PAM68, chloroplastic [Oryza sativa Japonica Group]
Os10g0540000	--	--	--	--	--	--	--	--	Os10g0540000 protein (Fragment) OS=Oryza sativa subsp. japonica OX=39947 GN=Os10g0540000 PE=4 SV=1	--	--	Os10g0540000, partial [Oryza sativa Japonica Group]
Os10g0520950	--	--	Cellular Component: cellular_component (GO:0005575);; Cellular Component: intracellular (GO:0005622);; Cellular Component: obsolete cell (GO:0005623);; Cellular Component: nucleus (GO:0005634);; Cellular Component: nucleoplasm (GO:0005654);; Cellular Component: membrane-enclosed lumen (GO:0031974);; Cellular Component: nuclear lumen (GO:0031981);; Cellular Component: organelle (GO:0043226);; Cell…	K01469|2.3e-44|sita:101783652|K01469 5-oxoprolinase (ATP-hydrolysing) [EC:3.5.2.9] | (RefSeq) probable S-adenosyl-L-methionine-dependent RNA methyltransferase RSM22, mitochondrial	[J]	Translation, ribosomal structure and biogenesis	--	--	Os10g0520950 protein (Fragment) OS=Oryza sativa subsp. japonica OX=39947 GN=Os10g0520950 PE=4 SV=1	J	Translation, ribosomal structure and biogenesis	Os10g0520950, partial [Oryza sativa Japonica Group]
Os01g0596700	--	--	Molecular Function: lyase activity (GO:0016829);	--	--	--	FBD	--	Os01g0596700 protein OS=Oryza sativa subsp. japonica OX=39947 GN=Os01g0596700 PE=4 SV=1	S	Function unknown	uncharacterized protein LOC4325957 [Oryza sativa Japonica Group]
Os01g0593600	--	--	Cellular Component: trans-Golgi network (GO:0005802);; Cellular Component: cytosol (GO:0005829);; Biological Process: Golgi to endosome transport (GO:0006895);; Cellular Component: integral component of Golgi membrane (GO:0030173);; Biological Process: protein localization to Golgi apparatus (GO:0034067);; Biological Process: Golgi to plasma membrane protein transport (GO:0043001);	K20318|1.6e-77|dosa:Os01t0593600-01|K20318 protein SYS1 | (RefSeq) Os01g0593600; Similar to Protein SYS1.	[U]	Intracellular trafficking, secretion, and vesicular transport	Integral membrane protein S linking to the trans Golgi network	--	Os01g0593600 protein OS=Oryza sativa subsp. japonica OX=39947 GN=Os01g0593600 PE=2 SV=1	U	Intracellular trafficking, secretion, and vesicular transport	protein SYS1 homolog [Oryza sativa Japonica Group]
Os01g0595100	--	--	--	--	--	--	CASC3/Barentsz eIF4AIII binding	Protein MLN51 homolog OS=Arabidopsis thaliana OX=3702 GN=MLN51 PE=1 SV=1	Os01g0595100 protein OS=Oryza sativa subsp. japonica OX=39947 GN=Os01g0595100 PE=2 SV=1	S	Function unknown	protein MLN51 homolog isoform X2 [Oryza sativa Japonica Group]
Os10g0555200	[K]	Transcription	Biological Process: rRNA processing (GO:0006364);	K07447|3.8e-123|dosa:Os10t0555200-01|K07447 putative holliday junction resolvase [EC:3.1.-.-] | (RefSeq) Os10g0555200; Resolvase, holliday junction-type, YqgF-like domain containing protein.	[G]	Carbohydrate transport and metabolism	Holliday junction resolvase	--	Os10g0555200 protein OS=Oryza sativa subsp. japonica OX=39947 GN=Os10g0555200 PE=3 SV=1	G	Carbohydrate transport and metabolism	uncharacterized protein LOC4349344 [Oryza sativa Japonica Group]
Os10g0516350	--	--	--	--	--	--	--	--	Os10g0516350 protein (Fragment) OS=Oryza sativa subsp. japonica OX=39947 GN=Os10g0516350 PE=4 SV=1	--	--	hypothetical protein EE612_052288, partial [Oryza sativa]
Os01g0599900	--	--	Cellular Component: cytoplasm (GO:0005737);; Cellular Component: membrane (GO:0016020);	--	[S]	Function unknown	Sad1 / UNC-like C-terminal	SUN domain-containing protein 5 OS=Arabidopsis thaliana OX=3702 GN=SUN5 PE=1 SV=1	Os01g0599900 protein OS=Oryza sativa subsp. japonica OX=39947 GN=Os01g0599900 PE=4 SV=1	S	Function unknown	hypothetical protein EE612_003891 [Oryza sativa]
Os10g0519400	--	--	--	--	--	--	--	--	Os10g0519400 protein (Fragment) OS=Oryza sativa subsp. japonica OX=39947 GN=Os10g0519400 PE=4 SV=1	--	--	Os10g0519400, partial [Oryza sativa Japonica Group]
Os01g0602466	--	--	--	--	--	--	--	--	Os01g0602466 protein OS=Oryza sativa subsp. japonica OX=39947 GN=Os01g0602466 PE=4 SV=1	--	--	Os01g0602466 [Oryza sativa Japonica Group]
Os01g0592500	--	--	Cellular Component: integral component of membrane (GO:0016021);	--	--	--	Arabinogalactan peptide	--	Os01g0592500 protein OS=Oryza sativa subsp. japonica OX=39947 GN=Os01g0592500 PE=4 SV=1	S	Function unknown	hypothetical protein OsI_02659 [Oryza sativa Indica Group]
Os01g0594900	--	--	--	--	--	--	--	--	Os01g0594900 protein OS=Oryza sativa subsp. japonica OX=39947 GN=Os01g0594900 PE=4 SV=1	--	--	pollen-specific leucine-rich repeat extensin-like protein 2 [Oryza sativa Japonica Group]
Os01g0590800	--	--	--	--	--	--	--	--	Os01g0590800 protein OS=Oryza sativa subsp. japonica OX=39947 GN=Os01g0590800 PE=4 SV=1	--	--	Os01g0590800 [Oryza sativa Japonica Group]
Os01g0602433	--	--	--	--	--	--	--	--	Os01g0602433 protein OS=Oryza sativa subsp. japonica OX=39947 GN=Os01g0602433 PE=4 SV=1	--	--	hypothetical protein EE612_003914 [Oryza sativa]
Os10g0549100	--	--	Cellular Component: endoplasmic reticulum membrane (GO:0005789);; Cellular Component: plasma membrane (GO:0005886);; Cellular Component: integral component of membrane (GO:0016021);; Biological Process: endoplasmic reticulum-plasma membrane tethering (GO:0061817);; Biological Process: endoplasmic reticulum membrane organization (GO:0090158);	K20222|3.7e-22|nsy:104217451|K20222 importin-5 | (RefSeq) importin-5-like isoform X1	[U]	Intracellular trafficking, secretion, and vesicular transport	MSP (Major sperm protein) domain	Vesicle-associated protein 2-1 OS=Arabidopsis thaliana OX=3702 GN=PVA21 PE=1 SV=1	Os10g0549100 protein OS=Oryza sativa subsp. japonica OX=39947 GN=LOC_Os10g40140 PE=2 SV=1	U	Intracellular trafficking, secretion, and vesicular transport	vesicle-associated protein 2-1 [Oryza sativa Japonica Group]
Os10g0558301	--	--	--	--	--	--	--	--	Os10g0558301 protein OS=Oryza sativa subsp. japonica OX=39947 GN=Os10g0558301 PE=4 SV=1	--	--	hypothetical protein EE612_052734 [Oryza sativa]
Os10g0567100	[PR]	--	Molecular Function: chlorophyllide a oxygenase [overall] activity (GO:0010277);; Molecular Function: 2 iron, 2 sulfur cluster binding (GO:0051537);	K13600|0.0e+00|dosa:Os10t0567100-01|K13600 chlorophyllide a oxygenase [EC:1.14.13.122] | (RefSeq) Os10g0567100; Similar to Chlorophyll b synthase (Fragment).	--	--	Rieske [2Fe-2S] domain	Chlorophyllide a oxygenase, chloroplastic OS=Oryza sativa subsp. japonica OX=39947 GN=CAO PE=2 SV=1	Chlorophyll a oxygenase, putative, expressed OS=Oryza sativa subsp. japonica OX=39947 GN=LOC_Os10g41760 PE=2 SV=1	P	Inorganic ion transport and metabolism	chlorophyllide a oxygenase, chloroplastic-like isoform X1 [Oryza sativa Japonica Group]
Os01g0596500	--	--	--	--	--	--	--	--	Os01g0596500 protein (Fragment) OS=Oryza sativa subsp. japonica OX=39947 GN=Os01g0596500 PE=4 SV=1	--	--	hypothetical protein EE612_003870, partial [Oryza sativa]
Os10g0546100	--	--	Cellular Component: cell periphery (GO:0071944);	--	--	--	Pollen protein Ole e 1 like	--	Os10g0546100 protein OS=Oryza sativa subsp. japonica OX=39947 GN=LOC_Os10g39890 PE=2 SV=1	S	Function unknown	pistil-specific extensin-like protein [Oryza sativa Japonica Group]
Os10g0543400	[R]	General function prediction only	Molecular Function: chitinase activity (GO:0004568);; Biological Process: chitin catabolic process (GO:0006032);; Biological Process: cell wall macromolecule catabolic process (GO:0016998);; Biological Process: defense response to fungus (GO:0050832);	K20547|2.5e-95|dosa:Os10t0543400-00|K20547 basic endochitinase B [EC:3.2.1.14] | (RefSeq) Os10g0543400; Chitinase 8.	[R]	General function prediction only	Chitinase class I	Chitinase 8 OS=Oryza sativa subsp. japonica OX=39947 GN=Cht8 PE=2 SV=1	Chitinase (Fragment) OS=Oryza sativa subsp. japonica OX=39947 GN=Os10g0543400 PE=4 SV=1	S	Function unknown	Os10g0543400, partial [Oryza sativa Japonica Group]
Os10g0556600	--	--	Biological Process: nuclear-transcribed mRNA catabolic process, deadenylation-dependent decay (GO:0000288);; Cellular Component: P-body (GO:0000932);; Cellular Component: integral component of membrane (GO:0016021);; Biological Process: negative regulation of translation (GO:0017148);; Cellular Component: CCR4-NOT core complex (GO:0030015);; Molecular Function: molecular adaptor activity (GO:0060…	K12604|2.4e-180|osa:9272729|K12604 CCR4-NOT transcription complex subunit 1 | (RefSeq) CCR4-NOT transcription complex subunit 1	[K]	Transcription	Domain of unknown function (DUF3819)	--	Os10g0556600 protein OS=Oryza sativa subsp. japonica OX=39947 GN=Os10g0556600 PE=4 SV=1	K	Transcription	Os10g0556600 [Oryza sativa Japonica Group]
Os10g0522601	--	--	Molecular Function: protein binding (GO:0005515);; Cellular Component: cellular_component (GO:0005575);; Cellular Component: intracellular (GO:0005622);; Cellular Component: obsolete cell (GO:0005623);; Cellular Component: nucleus (GO:0005634);; Cellular Component: cytoplasm (GO:0005737);; Cellular Component: organelle (GO:0043226);; Cellular Component: membrane-bounded organelle (GO:0043227);; C…	--	[S]	Function unknown	Armadillo/beta-catenin-like repeat	--	Armadillo/beta-catenin-like repeat family protein, expressed OS=Oryza sativa subsp. japonica OX=39947 GN=LOC_Os10g37850 PE=4 SV=1	S	Function unknown	U-box domain-containing protein 15 isoform X3 [Oryza sativa Japonica Group]
Os01g0589900	--	--	Molecular Function: zinc ion binding (GO:0008270);; Biological Process: RNA modification (GO:0009451);; Cellular Component: intracellular membrane-bounded organelle (GO:0043231);	K22262|3.6e-128|qsu:112034235|K22262 WD repeat and FYVE domain-containing protein 3 | (RefSeq) protein SPIRRIG	[R]	General function prediction only	PPR repeat family	Putative pentatricopeptide repeat-containing protein At5g09950 OS=Arabidopsis thaliana OX=3702 GN=PCMP-H35 PE=3 SV=1	Os01g0589900 protein OS=Oryza sativa subsp. japonica OX=39947 GN=Os01g0589900 PE=4 SV=1	S	Function unknown	Os01g0589900 [Oryza sativa Japonica Group]
Os10g0558850	--	--	--	--	--	--	--	--	Os10g0558850 protein (Fragment) OS=Oryza sativa subsp. japonica OX=39947 GN=Os10g0558850 PE=4 SV=1	--	--	hypothetical protein DAI22_10g189400 [Oryza sativa Japonica Group]
Os10g0548600	--	--	Cellular Component: extracellular region (GO:0005576);; Biological Process: sexual reproduction (GO:0019953);	K20628|1.3e-55|pvu:PHAVU_007G235300g|K20628 expansin | (RefSeq) hypothetical protein	--	--	Expansin C-terminal domain	Expansin-B9 OS=Oryza sativa subsp. japonica OX=39947 GN=EXPB9 PE=2 SV=1	Beta-expansin-9 OS=Oryza sativa subsp. japonica OX=39947 PE=2 SV=1	S	Function unknown	expansin-B9 [Oryza sativa Japonica Group]
Os10g0541600	[E]	Amino acid transport and metabolism	Molecular Function: serine-type carboxypeptidase activity (GO:0004185);; Cellular Component: vacuole (GO:0005773);; Biological Process: proteolysis involved in cellular protein catabolic process (GO:0051603);	K16297|2.0e-194|dosa:Os10t0541600-00|K16297 serine carboxypeptidase-like clade II [EC:3.4.16.-] | (RefSeq) Os10g0541600; Peptidase S10, serine carboxypeptidase domain containing protein.	[OE]	--	Serine carboxypeptidase	Serine carboxypeptidase-like 34 OS=Arabidopsis thaliana OX=3702 GN=SCPL34 PE=2 SV=2	Carboxypeptidase OS=Oryza sativa subsp. japonica OX=39947 GN=Os10g0541600 PE=3 SV=1	O	Posttranslational modification, protein turnover, chaperones	hypothetical protein EE612_052539 [Oryza sativa]
Os10g0538600	--	--	--	--	--	--	--	--	Os10g0538600 protein OS=Oryza sativa subsp. japonica OX=39947 GN=Os10g0538600 PE=4 SV=1	--	--	hypothetical protein EE612_052507 [Oryza sativa]
Os10g0548800	[R]	General function prediction only	Molecular Function: GTP binding (GO:0005525);; Molecular Function: hydrolase activity, acting on acid anhydrides (GO:0016817);	--	--	--	Translocase of chloroplast 159/132, membrane anchor domain	Translocase of chloroplast 132, chloroplastic OS=Arabidopsis thaliana OX=3702 GN=TOC132 PE=1 SV=1	Os10g0548800 protein OS=Oryza sativa subsp. japonica OX=39947 GN=OSJNBa0082M15.3 PE=4 SV=1	S	Function unknown	translocase of chloroplast 132, chloroplastic [Oryza sativa Japonica Group]
Os10g0536400	[Q]	Secondary metabolites biosynthesis, transport and catabolism	Molecular Function: oxidoreductase activity (GO:0016491);; Molecular Function: metal ion binding (GO:0046872);	K24028|3.5e-97|osa:4349238|K24028 salicylic acid 3-hydroxylase [EC:1.14.11.-] | (RefSeq) flavonol synthase/flavanone 3-hydroxylase	[QR]	--	non-haem dioxygenase in morphine synthesis N-terminal	Flavanone 3-dioxygenase 2 OS=Oryza sativa subsp. japonica OX=39947 GN=F3H-2 PE=1 SV=1	Fe2OG dioxygenase domain-containing protein OS=Oryza barthii OX=65489 PE=3 SV=1	Q	Secondary metabolites biosynthesis, transport and catabolism	oxidoreductase, 2OG-Fe oxygenase family protein, expressed [Oryza sativa Japonica Group]
Os10g0521450	--	--	--	--	--	--	--	--	Os10g0521450 protein (Fragment) OS=Oryza sativa subsp. japonica OX=39947 GN=Os10g0521450 PE=4 SV=1	--	--	Os10g0521450, partial [Oryza sativa Japonica Group]
Os10g0536600	--	--	Molecular Function: peroxidase activity (GO:0004601);; Biological Process: response to oxidative stress (GO:0006979);; Cellular Component: plant-type cell wall (GO:0009505);; Cellular Component: plasmodesma (GO:0009506);; Molecular Function: heme binding (GO:0020037);; Molecular Function: metal ion binding (GO:0046872);	K00430|6.2e-35|osa:4349240|K00430 peroxidase [EC:1.11.1.7] | (RefSeq) peroxidase 5	--	--	Peroxidase	Peroxidase 64 OS=Arabidopsis thaliana OX=3702 GN=PER64 PE=1 SV=1	Peroxidase OS=Oryza sativa subsp. japonica OX=39947 GN=Os10g0536600 PE=3 SV=1	--	--	hypothetical protein EE612_052489 [Oryza sativa]
Os10g0542200	--	--	Cellular Component: cytosol (GO:0005829);; Biological Process: ubiquitin-dependent protein catabolic process (GO:0006511);; Molecular Function: polyubiquitin modification-dependent protein binding (GO:0031593);	K04523|3.2e-248|dosa:Os10t0542200-01|K04523 ubiquilin | (RefSeq) Os10g0542200; Ubiquilin domain containing protein.	[OR]	--	Ubiquitin family	Ubiquitin domain-containing protein DSK2a OS=Arabidopsis thaliana OX=3702 GN=DSK2A PE=1 SV=2	Os10g0542200 protein OS=Oryza sativa subsp. japonica OX=39947 GN=LOC_Os10g39620 PE=4 SV=1	O	Posttranslational modification, protein turnover, chaperones	ubiquitin domain-containing protein DSK2a [Oryza sativa Japonica Group]
Os10g0551800	--	--	--	K11855|1.9e-16|bvg:104906049|K11855 ubiquitin carboxyl-terminal hydrolase 36/42 [EC:3.4.19.12] | (RefSeq) ubiquitin carboxyl-terminal hydrolase 36	--	--	Hydrophobic seed protein	Cortical cell-delineating protein OS=Zea mays OX=4577 PE=2 SV=1	Os10g0551800 protein OS=Oryza sativa subsp. japonica OX=39947 GN=OSJNBa0015J15.16 PE=4 SV=1	S	Function unknown	cortical cell-delineating protein [Oryza sativa Japonica Group]
Os10g0535600	--	--	Cellular Component: integral component of membrane (GO:0016021);	--	--	--	--	--	Expressed protein OS=Oryza sativa subsp. japonica OX=39947 GN=LOC_Os10g39090 PE=2 SV=1	S	Function unknown	uncharacterized protein LOC4349234 isoform X2 [Oryza sativa Japonica Group]
Os10g0566400	--	--	Biological Process: ubiquitin-dependent protein catabolic process (GO:0006511);; Cellular Component: integral component of membrane (GO:0016021);; Molecular Function: ubiquitin protein ligase activity (GO:0061630);	K10663|1.4e-76|zma:103637679|K10663 E3 ubiquitin-protein ligase ATL4 [EC:2.3.2.27] | (RefSeq) RING-H2 finger protein ATL5	[O]	Posttranslational modification, protein turnover, chaperones	Ring finger domain	E3 ubiquitin-protein ligase Os03g0188200 OS=Oryza sativa subsp. japonica OX=39947 GN=Os03g0188200 PE=2 SV=1	Os10g0566400 protein OS=Oryza sativa subsp. japonica OX=39947 GN=LOC_Os10g41660 PE=2 SV=1	O	Posttranslational modification, protein turnover, chaperones	RING-H2 finger protein ATL65 [Oryza sativa Japonica Group]
Os10g0554300	[P]	Inorganic ion transport and metabolism	Molecular Function: N,N-dimethylaniline monooxygenase activity (GO:0004499);; Molecular Function: flavin adenine dinucleotide binding (GO:0050660);; Molecular Function: NADP binding (GO:0050661);	K22324|1.7e-56|eus:EUTSA_v10023453mg|K22324 aliphatic glucosinolate S-oxygenase [EC:1.14.13.237] | (RefSeq) hypothetical protein	[Q]	Secondary metabolites biosynthesis, transport and catabolism	Flavin-binding monooxygenase-like	Flavin-containing monooxygenase FMO GS-OX-like 2 OS=Arabidopsis thaliana OX=3702 GN=At1g12200 PE=2 SV=1	Os10g0554300 protein (Fragment) OS=Oryza sativa subsp. japonica OX=39947 GN=Os10g0554300 PE=4 SV=1	Q	Secondary metabolites biosynthesis, transport and catabolism	Os10g0554300, partial [Oryza sativa Japonica Group]
Os10g0519800	--	--	--	--	--	--	Protein of unknown function (DUF295)	--	F-box domain containing protein, expressed OS=Oryza sativa subsp. japonica OX=39947 GN=LOC_Os10g37540 PE=2 SV=1	S	Function unknown	uncharacterized protein LOC4349136 [Oryza sativa Japonica Group]
Os10g0521801	--	--	--	--	--	--	--	--	Os10g0521801 protein (Fragment) OS=Oryza sativa subsp. japonica OX=39947 GN=Os10g0521801 PE=4 SV=1	--	--	Os10g0521801, partial [Oryza sativa Japonica Group]
Os10g0530200	[O]	Posttranslational modification, protein turnover, chaperones	Molecular Function: transferase activity (GO:0016740);	K00799|8.4e-131|dosa:Os10t0530200-01|K00799 glutathione S-transferase [EC:2.5.1.18] | (RefSeq) Os10g0530200, GSTU26, TAU_GLUTATHIONE_S-TRANSFERASE_26; Similar to Glutathione S-transferase TSI-1 (EC 2.5.1.18) (Glutathione S- transferase 1).	[O]	Posttranslational modification, protein turnover, chaperones	Glutathione S-transferase, N-terminal domain	Probable glutathione S-transferase GSTU6 OS=Oryza sativa subsp. japonica OX=39947 GN=GSTU6 PE=2 SV=2	Os10g0530200 protein OS=Oryza sativa subsp. japonica OX=39947 GN=Os10g0530200 PE=4 SV=1	O	Posttranslational modification, protein turnover, chaperones	probable glutathione S-transferase GSTU6 [Oryza sativa Japonica Group]
Os10g0532000	--	--	Molecular Function: DNA binding (GO:0003677);; Cellular Component: nucleus (GO:0005634);; Biological Process: regulation of transcription, DNA-templated (GO:0006355);	K00521|2.1e-37|cmos:111447866|K00521 ferric-chelate reductase [EC:1.16.1.7] | (RefSeq) ferric reduction oxidase 7, chloroplastic-like	--	--	No apical meristem (NAM) protein	NAC domain-containing protein 37 OS=Arabidopsis thaliana OX=3702 GN=NAC037 PE=1 SV=1	No apical meristem, putative, expressed OS=Oryza sativa subsp. japonica OX=39947 GN=LOC_Os10g38834 PE=2 SV=1	K	Transcription	NAC domain-containing protein 105 [Oryza sativa Japonica Group]
Os01g0601200	[T]	Signal transduction mechanisms	Molecular Function: transmembrane receptor protein serine/threonine kinase activity (GO:0004675);; Molecular Function: ATP binding (GO:0005524);; Cellular Component: plasma membrane (GO:0005886);; Biological Process: protein phosphorylation (GO:0006468);	K01180|1.8e-68|cmax:111487562|K01180 endo-1,3(4)-beta-glucanase [EC:3.2.1.6] | (RefSeq) uncharacterized protein LOC111487562	[T]	Signal transduction mechanisms	Protein kinase domain	Probable receptor-like protein kinase At2g42960 OS=Arabidopsis thaliana OX=3702 GN=At2g42960 PE=3 SV=1	Os01g0601200 protein (Fragment) OS=Oryza sativa subsp. japonica OX=39947 GN=Os01g0601200 PE=3 SV=1	T	Signal transduction mechanisms	Os01g0601200, partial [Oryza sativa Japonica Group]
Os10g0546200	--	--	Cellular Component: integral component of membrane (GO:0016021);	--	--	--	Glycosyl transferases group 1	--	Os10g0546200 protein OS=Oryza sativa subsp. japonica OX=39947 GN=Os10g0546200 PE=4 SV=1	--	--	hypothetical protein EE612_052594 [Oryza sativa]
Os01g0593100	--	--	--	K13169|5.3e-119|dosa:Os01t0593100-00|K13169 splicing factor, arginine/serine-rich 17 | (RefSeq) Os01g0593100; Similar to ZCW7.	[R]	General function prediction only	--	--	Os01g0593100 protein OS=Oryza sativa subsp. japonica OX=39947 GN=Os01g0593100 PE=4 SV=1	S	Function unknown	Os01g0593100 [Oryza sativa Japonica Group]
Os10g0522400	--	--	--	--	--	--	--	F-box protein PP2-A13 OS=Arabidopsis thaliana OX=3702 GN=PP2A13 PE=1 SV=1	F-box family protein, putative, expressed OS=Oryza sativa subsp. japonica OX=39947 GN=LOC_Os10g37830 PE=2 SV=1	S	Function unknown	F-box protein PP2-A13 [Oryza sativa Japonica Group]
Os10g0535800	--	--	--	--	--	--	--	--	Os10g0535800 protein OS=Oryza sativa subsp. japonica OX=39947 GN=LOC_Os10g39100 PE=2 SV=1	--	--	uncharacterized protein LOC4349235 isoform X1 [Oryza sativa Japonica Group]
Os10g0559900	--	--	Molecular Function: structural constituent of ribosome (GO:0003735);; Cellular Component: ribosome (GO:0005840);; Biological Process: translation (GO:0006412);; Molecular Function: 5S rRNA binding (GO:0008097);	K13832|1.3e-70|gra:105783819|K13832 3-dehydroquinate dehydratase / shikimate dehydrogenase [EC:4.2.1.10 1.1.1.25] | (RefSeq) bifunctional 3-dehydroquinate dehydratase/shikimate dehydrogenase, chloroplastic-like	[O]	Posttranslational modification, protein turnover, chaperones	Ribosomal L18 of archaea, bacteria, mitoch. and chloroplast	--	Expressed protein OS=Oryza sativa subsp. japonica OX=39947 GN=LOC_Os10g41050 PE=2 SV=1	O	Posttranslational modification, protein turnover, chaperones	uncharacterized protein LOC4349373 [Oryza sativa Japonica Group]
Os10g0516701	--	--	Molecular Function: acetylglucosaminyltransferase activity (GO:0008375);; Cellular Component: integral component of membrane (GO:0016021);	K14780|5.3e-37|dcr:108220614|K14780 ATP-dependent RNA helicase DHX37/DHR1 [EC:3.6.4.13] | (RefSeq) ATP-dependent RNA helicase DEAH13-like isoform X1	[G]	Carbohydrate transport and metabolism	Protein of unknown function, DUF604	--	Os10g0516701 protein OS=Oryza sativa subsp. japonica OX=39947 GN=Os10g0516701 PE=4 SV=1	G	Carbohydrate transport and metabolism	Os10g0516701 [Oryza sativa Japonica Group]
Os01g0596600	--	--	--	--	--	--	FBD	--	Os01g0596600 protein OS=Oryza sativa subsp. japonica OX=39947 GN=Os01g0596600 PE=4 SV=1	--	--	Os01g0596600 [Oryza sativa Japonica Group]
Os10g0558600	--	--	Cellular Component: mitochondrion (GO:0005739);; Biological Process: RNA modification (GO:0009451);; Biological Process: cytidine to uridine editing (GO:0016554);; Cellular Component: intracellular membrane-bounded organelle (GO:0043231);; Biological Process: mitochondrial mRNA modification (GO:0080156);	K22262|2.9e-131|qsu:112034235|K22262 WD repeat and FYVE domain-containing protein 3 | (RefSeq) protein SPIRRIG	[R]	General function prediction only	PPR repeat family	Pentatricopeptide repeat-containing protein At3g02330, mitochondrial OS=Arabidopsis thaliana OX=3702 GN=PCMP-E90 PE=2 SV=2	Os10g0558600 protein OS=Oryza sativa subsp. japonica OX=39947 GN=LOC_Os10g40920 PE=4 SV=1	S	Function unknown	putative PPR repeat protein [Oryza sativa Japonica Group]
Os10g0533150	[T]	Signal transduction mechanisms	Molecular Function: transmembrane receptor protein serine/threonine kinase activity (GO:0004675);; Molecular Function: ATP binding (GO:0005524);; Cellular Component: plasma membrane (GO:0005886);; Biological Process: protein phosphorylation (GO:0006468);; Cellular Component: integral component of membrane (GO:0016021);	K01180|1.4e-67|cmax:111487562|K01180 endo-1,3(4)-beta-glucanase [EC:3.2.1.6] | (RefSeq) uncharacterized protein LOC111487562	[T]	Signal transduction mechanisms	Protein tyrosine and serine/threonine kinase	Probable serine/threonine-protein kinase At1g01540 OS=Arabidopsis thaliana OX=3702 GN=At1g01540 PE=1 SV=2	Os10g0533150 protein OS=Oryza sativa subsp. japonica OX=39947 GN=Os10g0533150 PE=4 SV=1	T	Signal transduction mechanisms	probable serine/threonine-protein kinase At1g01540 isoform X1 [Oryza sativa Japonica Group]
Os10g0558900	[Q]	Secondary metabolites biosynthesis, transport and catabolism	Molecular Function: metal ion binding (GO:0046872);; Molecular Function: dioxygenase activity (GO:0051213);	K05658|3.1e-63|cpep:111781709|K05658 ATP-binding cassette, subfamily B (MDR/TAP), member 1 [EC:7.6.2.2] | (RefSeq) uncharacterized protein LOC111781709	[QR]	--	2OG-Fe(II) oxygenase superfamily	2-oxoglutarate-dependent dioxygenase 11 OS=Oryza sativa subsp. japonica OX=39947 GN=2ODD11 PE=1 SV=1	Os10g0558900 protein OS=Oryza sativa subsp. japonica OX=39947 GN=Os10g0558900 PE=3 SV=1	C	Energy production and conversion	hypothetical protein EE612_052745 [Oryza sativa]
Os10g0569600	--	--	--	--	--	--	--	--	Os10g0569600 protein OS=Oryza sativa subsp. japonica OX=39947 GN=Os10g0569600 PE=4 SV=1	--	--	putative pathogen-related protein Rir1b [Oryza sativa Japonica Group]
Os01g0592900	[L]	Replication, recombination and repair	Biological Process: telomere maintenance (GO:0000723);; Biological Process: recombinational repair (GO:0000725);; Molecular Function: DNA binding (GO:0003677);; Molecular Function: DNA helicase activity (GO:0003678);; Molecular Function: ATP binding (GO:0005524);; Cellular Component: nucleus (GO:0005634);; Cellular Component: mitochondrion (GO:0005739);; Biological Process: pollen development (GO…	K11136|0.0e+00|osa:4326378|K11136 regulator of telomere elongation helicase 1 [EC:3.6.4.12] | (RefSeq) regulator of telomere elongation helicase 1	[L]	Replication, recombination and repair	Helicase C-terminal domain	Regulator of telomere elongation helicase 1 homolog OS=Oryza sativa subsp. japonica OX=39947 GN=RTEL1 PE=2 SV=1	Helicase ATP-binding domain-containing protein OS=Oryza glaberrima OX=4538 PE=4 SV=1	L	Replication, recombination and repair	regulator of telomere elongation helicase 1 homolog [Oryza sativa Japonica Group]
Os10g0568100	--	--	Biological Process: auxin-activated signaling pathway (GO:0009734);; Biological Process: phloem or xylem histogenesis (GO:0010087);; Biological Process: leaf vascular tissue pattern formation (GO:0010305);	--	--	--	Auxin canalisation	--	Os10g0568100 protein OS=Oryza sativa subsp. japonica OX=39947 GN=Os10g0568100 PE=4 SV=1	--	--	hypothetical protein EE612_052880 [Oryza sativa]
Os10g0539950	--	--	--	--	--	--	--	--	Os10g0539950 protein OS=Oryza sativa subsp. japonica OX=39947 GN=Os10g0539950 PE=4 SV=1	--	--	hypothetical protein EE612_052520 [Oryza sativa]
Os10g0536000	--	--	Molecular Function: ATP binding (GO:0005524);; Molecular Function: transferase activity (GO:0016740);	K10577|3.9e-95|dosa:Os10t0536000-01|K10577 ubiquitin-conjugating enzyme E2 I | (RefSeq) Os10g0536000; Similar to SUMO E2 conjugating enzyme SCE1.	[O]	Posttranslational modification, protein turnover, chaperones	Ubiquitin-conjugating enzyme	SUMO-conjugating enzyme SCE1 OS=Arabidopsis thaliana OX=3702 GN=SCE1 PE=1 SV=1	SUMO E2 conjugating enzyme SCE1-like protein OS=Oryza sativa subsp. indica OX=39946 GN=Os10g0536000 PE=3 SV=1	O	Posttranslational modification, protein turnover, chaperones	SUMO-conjugating enzyme SCE1 [Oryza sativa Japonica Group]
Os10g0520900	--	--	--	--	--	--	Cell division control protein 14, SIN component	--	Uncharacterized protein OS=Oryza sativa subsp. indica OX=39946 GN=OsI_34351 PE=4 SV=1	S	Function unknown	hypothetical protein OsI_34351 [Oryza sativa Indica Group]
Os10g0557600	--	--	Cellular Component: nucleus (GO:0005634);; Biological Process: regulation of transcription, DNA-templated (GO:0006355);; Molecular Function: zinc ion binding (GO:0008270);; Biological Process: cell differentiation (GO:0030154);; Molecular Function: sequence-specific DNA binding (GO:0043565);	K21630|2.1e-26|cmos:111453155|K21630 GATA-type zinc finger protein 1 | (RefSeq) GATA transcription factor 6-like	[K]	Transcription	GATA zinc finger	GATA transcription factor 2 OS=Arabidopsis thaliana OX=3702 GN=GATA2 PE=2 SV=1	Os10g0557600 protein (Fragment) OS=Oryza sativa subsp. japonica OX=39947 GN=Os10g0557600 PE=4 SV=1	K	Transcription	hypothetical protein EE612_052724, partial [Oryza sativa]
Os10g0512500	[J]	Translation, ribosomal structure and biogenesis	Molecular Function: RNA binding (GO:0003723);	K07574|4.8e-39|mus:103982792|K07574 RNA-binding protein | (RefSeq) uncharacterized protein LOC103982792	--	--	CRS1 / YhbY (CRM) domain	--	Os10g0512500 protein OS=Oryza sativa subsp. japonica OX=39947 GN=Os10g0512500 PE=4 SV=1	G	Carbohydrate transport and metabolism	uncharacterized protein LOC4349098 [Oryza sativa Japonica Group]
Os10g0556000	--	--	--	--	--	--	--	--	Os10g0556000 protein (Fragment) OS=Oryza sativa subsp. japonica OX=39947 GN=Os10g0556000 PE=4 SV=1	--	--	hypothetical protein EE612_052710, partial [Oryza sativa]
Os10g0558200	[Q]	Secondary metabolites biosynthesis, transport and catabolism	Molecular Function: metal ion binding (GO:0046872);; Molecular Function: dioxygenase activity (GO:0051213);	K05658|3.6e-77|cpep:111781709|K05658 ATP-binding cassette, subfamily B (MDR/TAP), member 1 [EC:7.6.2.2] | (RefSeq) uncharacterized protein LOC111781709	[QR]	--	non-haem dioxygenase in morphine synthesis N-terminal	2-oxoglutarate-dependent dioxygenase 11 OS=Oryza sativa subsp. japonica OX=39947 GN=2ODD11 PE=1 SV=1	Os10g0558200 protein OS=Oryza sativa subsp. japonica OX=39947 GN=LOC_Os10g40880 PE=3 SV=1	Q	Secondary metabolites biosynthesis, transport and catabolism	S-norcoclaurine synthase 1 isoform X1 [Oryza sativa Japonica Group]
Os10g0569800	--	--	Cellular Component: integral component of membrane (GO:0016021);	--	--	--	--	--	Expressed protein OS=Oryza sativa subsp. japonica OX=39947 GN=LOC_Os10g42020 PE=4 SV=1	--	--	expressed protein [Oryza sativa Japonica Group]
Os10g0560200	--	--	Cellular Component: integral component of membrane (GO:0016021);	--	--	--	PLAC8 family	Cell number regulator 6 OS=Zea mays OX=4577 GN=CNR6 PE=2 SV=1	Os10g0560200 protein OS=Oryza sativa subsp. japonica OX=39947 GN=OSJNBa0042H09.16 PE=4 SV=1	S	Function unknown	cell number regulator 6 [Oryza sativa Japonica Group]
Os10g0568600	--	--	Molecular Function: ADP binding (GO:0043531);	K13457|1.5e-143|dosa:Os07t0197500-00|K13457 disease resistance protein RPM1 | (RefSeq) Os07g0197500; Disease resistance protein domain containing protein.	[T]	Signal transduction mechanisms	NB-ARC domain	Disease resistance protein Pik-2 OS=Oryza sativa subsp. japonica OX=39947 GN=PIK-2 PE=3 SV=1	Os10g0568600 protein (Fragment) OS=Oryza sativa subsp. japonica OX=39947 GN=Os10g0568600 PE=4 SV=1	S	Function unknown	hypothetical protein EE612_052884, partial [Oryza sativa]
Os10g0550800	--	--	--	--	--	--	--	--	Os10g0550800 protein (Fragment) OS=Oryza sativa subsp. japonica OX=39947 GN=Os10g0550800 PE=4 SV=1	--	--	hypothetical protein EE612_052659, partial [Oryza sativa]
Os10g0535900	--	--	Cellular Component: extracellular region (GO:0005576);; Cellular Component: cell wall (GO:0005618);; Biological Process: plant-type cell wall organization (GO:0009664);; Cellular Component: membrane (GO:0016020);	K20628|7.4e-67|han:110884423|K20628 expansin | (RefSeq) expansin-A10-like	--	--	Lytic transglycolase	Putative expansin-A30 OS=Oryza sativa subsp. japonica OX=39947 GN=EXPA30 PE=3 SV=1	Expansin OS=Oryza sativa subsp. indica OX=39946 GN=OsI_34468 PE=3 SV=1	S	Function unknown	putative expansin-A30 [Oryza sativa Japonica Group]
Os10g0548350	--	--	Cellular Component: integral component of membrane (GO:0016021);	--	--	--	--	--	Os10g0548350 protein OS=Oryza sativa subsp. japonica OX=39947 GN=Os10g0548350 PE=4 SV=1	--	--	hypothetical protein EE612_052618 [Oryza sativa]
Os10g0524500	[IR]	--	Molecular Function: oxidoreductase activity, acting on CH-OH group of donors (GO:0016614);; Molecular Function: flavin adenine dinucleotide binding (GO:0050660);	K00108|8.9e-214|egu:105043376|K00108 choline dehydrogenase [EC:1.1.99.1] | (RefSeq) protein HOTHEAD-like	[R]	General function prediction only	GMC oxidoreductase	Protein HOTHEAD OS=Arabidopsis thaliana OX=3702 GN=HTH PE=1 SV=1	HOTHEAD protein, putative, expressed OS=Oryza sativa subsp. japonica OX=39947 GN=NP1 PE=2 SV=1	E	Amino acid transport and metabolism	protein HOTHEAD [Oryza sativa Japonica Group]
Os10g0564100	--	--	Molecular Function: transcription coregulator activity (GO:0003712);; Biological Process: regulation of transcription by RNA polymerase II (GO:0006357);; Cellular Component: mediator complex (GO:0016592);; Cellular Component: core mediator complex (GO:0070847);	K15153|1.8e-89|dosa:Os10t0564100-01|K15153 mediator of RNA polymerase II transcription subunit 31 | (RefSeq) Os10g0564100; SOH1 family protein.	[KL]	--	SOH1	Mediator of RNA polymerase II transcription subunit 31 OS=Arabidopsis thaliana OX=3702 GN=MED31 PE=1 SV=1	Mediator of RNA polymerase II transcription subunit 31 OS=Oryza sativa subsp. japonica OX=39947 GN=LOC_Os10g41450 PE=2 SV=1	K	Transcription	mediator of RNA polymerase II transcription subunit 31 [Oryza sativa Japonica Group]
Os10g0551401	--	--	--	--	--	--	--	--	Os10g0551401 protein (Fragment) OS=Oryza sativa subsp. japonica OX=39947 GN=Os10g0551401 PE=4 SV=1	--	--	hypothetical protein EE612_052664, partial [Oryza sativa]
Os10g0522200	--	--	--	--	--	--	--	--	Os10g0522200 protein OS=Oryza sativa subsp. japonica OX=39947 GN=Os10g0522200 PE=4 SV=1	--	--	Os10g0522200 [Oryza sativa Japonica Group]
Os10g0563500	[R]	General function prediction only	Molecular Function: protein serine/threonine kinase activity (GO:0004674);; Molecular Function: ATP binding (GO:0005524);; Biological Process: protein autophosphorylation (GO:0046777);	K02214|0.0e+00|dosa:Os10t0563500-01|K02214 cell division control protein 7 [EC:2.7.11.1] | (RefSeq) Os10g0563500; Protein kinase, core domain containing protein.	[L]	Replication, recombination and repair	Protein kinase domain	Mitogen-activated protein kinase kinase kinase NPK1 OS=Nicotiana tabacum OX=4097 GN=NPK1 PE=1 SV=1	Protein kinase domain-containing protein OS=Oryza sativa subsp. indica OX=39946 GN=OsI_34668 PE=4 SV=1	T	Signal transduction mechanisms	hypothetical protein EE612_052810, partial [Oryza sativa]
Os10g0547900	[IQR]	--	--	K19329|1.3e-102|dct:110097933|K19329 WW domain-containing oxidoreductase | (RefSeq) short-chain dehydrogenase TIC 32, chloroplastic-like isoform X1	[Q]	Secondary metabolites biosynthesis, transport and catabolism	short chain dehydrogenase	Short-chain dehydrogenase TIC 32, chloroplastic OS=Pisum sativum OX=3888 GN=TIC32 PE=1 SV=1	Os10g0547900 protein OS=Oryza sativa subsp. japonica OX=39947 GN=Os10g0547900 PE=3 SV=1	Q	Secondary metabolites biosynthesis, transport and catabolism	short-chain dehydrogenase TIC 32, chloroplastic isoform X1 [Oryza sativa Japonica Group]
Os01g0589400	--	--	--	--	--	--	PPR repeat family	--	Os01g0589400 protein OS=Oryza sativa subsp. japonica OX=39947 GN=Os01g0589400 PE=4 SV=1	S	Function unknown	hypothetical protein DAI22_01g226001 [Oryza sativa Japonica Group]
Os10g0561250	--	--	--	--	--	--	--	--	Os10g0561250 protein OS=Oryza sativa subsp. japonica OX=39947 GN=Os10g0561250 PE=4 SV=1	--	--	hypothetical protein EE612_052782 [Oryza sativa]
Os10g0517400	[R]	General function prediction only	Biological Process: pyridoxal 5'-phosphate salvage (GO:0009443);; Cellular Component: chloroplast (GO:0009507);; Biological Process: pyridoxal biosynthetic process (GO:0042821);; Molecular Function: pyridoxine:NADP 4-dehydrogenase activity (GO:0050236);; Molecular Function: NADPH binding (GO:0070402);	K05275|8.5e-218|dosa:Os10t0517400-01|K05275 pyridoxine 4-dehydrogenase [EC:1.1.1.65] | (RefSeq) Os10g0517400; Aldo/keto reductase family protein.	[C]	Energy production and conversion	Aldo/keto reductase family	Pyridoxal reductase, chloroplastic OS=Arabidopsis thaliana OX=3702 GN=PLR1 PE=1 SV=1	Aldo/keto reductase family protein, putative, expressed OS=Oryza sativa subsp. japonica OX=39947 GN=LOC_Os10g37330 PE=2 SV=1	C	Energy production and conversion	pyridoxal reductase, chloroplastic [Oryza sativa Japonica Group]
Os10g0528400	[O]	Posttranslational modification, protein turnover, chaperones	Molecular Function: transferase activity (GO:0016740);	K00799|2.1e-129|dosa:Os10t0528400-01|K00799 glutathione S-transferase [EC:2.5.1.18] | (RefSeq) Os10g0528400, GSTU29, TAU_GLUTATHIONE_S-TRANSFERASE_3, TAU_GLUTATHIONE_S-TRANSFERASE_29, GSTU3; Glutathione S-transferase, C-terminal-like domain containing protein.	[O]	Posttranslational modification, protein turnover, chaperones	Glutathione S-transferase, N-terminal domain	Probable glutathione S-transferase GSTU6 OS=Oryza sativa subsp. japonica OX=39947 GN=GSTU6 PE=2 SV=2	Os10g0528400 protein OS=Oryza sativa subsp. japonica OX=39947 GN=Os10g0528400 PE=4 SV=1	O	Posttranslational modification, protein turnover, chaperones	uncharacterized protein LOC4349190 [Oryza sativa Japonica Group]
Os10g0516100	[E]	Amino acid transport and metabolism	Cellular Component: mitochondrion (GO:0005739);; Cellular Component: glycine cleavage complex (GO:0005960);; Biological Process: glycine decarboxylation via glycine cleavage system (GO:0019464);	K02437|4.0e-87|dosa:Os10t0516100-01|K02437 glycine cleavage system H protein | (RefSeq) Os10g0516100; Similar to Glycine cleavage system H protein, mitochondrial precursor.	[E]	Amino acid transport and metabolism	Glycine cleavage H-protein	Glycine cleavage system H protein, mitochondrial OS=Oryza sativa subsp. indica OX=39946 GN=GDCSH PE=2 SV=1	Glycine cleavage system H protein OS=Oryza rufipogon OX=4529 PE=3 SV=1	E	Amino acid transport and metabolism	glycine cleavage system H protein, mitochondrial [Oryza sativa Japonica Group]
Os10g0544966	--	--	--	--	--	--	--	--	Os10g0544966 protein (Fragment) OS=Oryza sativa subsp. japonica OX=39947 GN=Os10g0544966 PE=4 SV=1	--	--	hypothetical protein EE612_052579, partial [Oryza sativa]
Os10g0566050	[KL]	--	Molecular Function: DNA translocase activity (GO:0015616);	K20093|3.2e-12|sita:101780890|K20093 DNA excision repair protein ERCC-6-like [EC:3.6.4.12] | (RefSeq) protein CHROMATIN REMODELING 24 isoform X1	[KL]	--	Helicase conserved C-terminal domain	Protein CHROMATIN REMODELING 24 OS=Arabidopsis thaliana OX=3702 GN=CHR24 PE=2 SV=1	Os10g0566050 protein (Fragment) OS=Oryza sativa subsp. japonica OX=39947 GN=Os10g0566050 PE=4 SV=1	L	Replication, recombination and repair	hypothetical protein EE612_052849, partial [Oryza sativa]
Os10g0549500	[EH]	--	Molecular Function: branched-chain-amino-acid transaminase activity (GO:0004084);; Biological Process: branched-chain amino acid biosynthetic process (GO:0009082);; Molecular Function: L-leucine transaminase activity (GO:0052654);; Molecular Function: L-valine transaminase activity (GO:0052655);; Molecular Function: L-isoleucine transaminase activity (GO:0052656);	K00826|4.5e-152|dosa:Os10t0549500-00|K00826 branched-chain amino acid aminotransferase [EC:2.6.1.42] | (RefSeq) Os10g0549500; Similar to Branched-chain-amino-acid aminotransferase.	[E]	Amino acid transport and metabolism	Amino-transferase class IV	Branched-chain amino acid aminotransferase 2, chloroplastic OS=Humulus lupulus OX=3486 GN=BCAT2 PE=1 SV=1	Branched-chain-amino-acid aminotransferase (Fragment) OS=Oryza sativa subsp. japonica OX=39947 GN=Os10g0549500 PE=3 SV=1	E	Amino acid transport and metabolism	hypothetical protein EE612_052636, partial [Oryza sativa]
Os10g0545000	--	--	Molecular Function: molecular_function (GO:0003674);; Molecular Function: transporter activity (GO:0005215);; Cellular Component: cellular_component (GO:0005575);; Cellular Component: intracellular (GO:0005622);; Cellular Component: obsolete cell (GO:0005623);; Cellular Component: cytoplasm (GO:0005737);; Cellular Component: mitochondrion (GO:0005739);; Cellular Component: plasma membrane (GO:000…	K16075|2.1e-51|osa:4349276|K16075 magnesium transporter | (RefSeq) putative magnesium transporter MRS2-G	[P]	Inorganic ion transport and metabolism	--	Putative magnesium transporter MRS2-G OS=Oryza sativa subsp. indica OX=39946 GN=MRS2-G PE=3 SV=2	Os10g0545000 protein OS=Oryza sativa subsp. japonica OX=39947 GN=Os10g0545000 PE=3 SV=1	P	Inorganic ion transport and metabolism	hypothetical protein EE612_052580 [Oryza sativa]
Os10g0539400	--	--	Cellular Component: Golgi apparatus (GO:0005794);; Biological Process: carbohydrate metabolic process (GO:0005975);; Cellular Component: integral component of membrane (GO:0016021);; Molecular Function: acetyltransferase activity (GO:0016407);; Biological Process: xylan biosynthetic process (GO:0045492);	--	--	--	--	--	Expressed protein OS=Oryza sativa subsp. japonica OX=39947 GN=LOC_Os10g39400 PE=2 SV=1	--	--	uncharacterized protein LOC9269470 [Oryza sativa Japonica Group]
Os10g0548300	--	--	Molecular Function: protein kinase activity (GO:0004672);; Molecular Function: ubiquitin-protein transferase activity (GO:0004842);; Molecular Function: ATP binding (GO:0005524);	K17609|2.4e-66|eus:EUTSA_v10026931mg|K17609 nucleoredoxin [EC:1.8.1.8] | (RefSeq) hypothetical protein	--	--	Protein kinase domain	U-box domain-containing protein 70 OS=Oryza sativa subsp. japonica OX=39947 GN=PUB70 PE=1 SV=1	E3 ubiquitin ligase (Fragment) OS=Oryza sativa subsp. japonica OX=39947 GN=Os10g0548300 PE=4 SV=1	--	--	hypothetical protein EE612_052617, partial [Oryza sativa]
Os01g0591250	--	--	Cellular Component: integral component of membrane (GO:0016021);	--	--	--	--	--	Os01g0591250 protein OS=Oryza sativa subsp. japonica OX=39947 GN=Os01g0591250 PE=4 SV=1	--	--	Os01g0591250 [Oryza sativa Japonica Group]
Os10g0548700	--	--	Molecular Function: protein kinase activity (GO:0004672);; Molecular Function: ubiquitin-protein transferase activity (GO:0004842);; Molecular Function: ATP binding (GO:0005524);	K17609|2.8e-73|cic:CICLE_v10010213mg|K17609 nucleoredoxin [EC:1.8.1.8] | (RefSeq) hypothetical protein	--	--	Protein kinase domain	U-box domain-containing protein 33 OS=Arabidopsis thaliana OX=3702 GN=PUB33 PE=2 SV=2	E3 ubiquitin ligase OS=Oryza sativa subsp. japonica OX=39947 GN=LOC_Os10g40100 PE=4 SV=2	T	Signal transduction mechanisms	U-box domain-containing protein 33 [Oryza sativa Japonica Group]
Os01g0590100	--	--	--	--	--	--	--	--	Os01g0590100 protein OS=Oryza sativa subsp. japonica OX=39947 GN=Os01g0590100 PE=4 SV=1	--	--	Os01g0590100 [Oryza sativa Japonica Group]
Os10g0524100	--	--	Cellular Component: Golgi membrane (GO:0000139);; Biological Process: GPI anchor biosynthetic process (GO:0006506);; Cellular Component: integral component of membrane (GO:0016021);; Molecular Function: hydrolase activity, acting on ester bonds (GO:0016788);; Cellular Component: intrinsic component of endoplasmic reticulum membrane (GO:0031227);	K23553|4.5e-205|dosa:Os10t0524100-01|K23553 post-GPI attachment to proteins factor 3 | (RefSeq) Os10g0524100; Per1-like family protein.	[S]	Function unknown	Per1-like family	--	Post-GPI attachment to proteins factor 3 OS=Oryza sativa subsp. japonica OX=39947 GN=LOC_Os10g38030 PE=2 SV=1	Q	Secondary metabolites biosynthesis, transport and catabolism	post-GPI attachment to proteins factor 3 [Oryza sativa Japonica Group]
Os10g0563300	--	--	--	--	[R]	General function prediction only	Anaphase-promoting complex subunit 4 WD40 domain	--	Os10g0563300 protein OS=Oryza sativa subsp. japonica OX=39947 GN=Os10g0563300 PE=4 SV=1	S	Function unknown	WD repeat-containing protein WRAP73 [Oryza sativa Japonica Group]
Os10g0539900	[G]	Carbohydrate transport and metabolism	Molecular Function: carbohydrate:proton symporter activity (GO:0005351);; Cellular Component: integral component of plasma membrane (GO:0005887);; Biological Process: glucose import (GO:0046323);	K08150|2.9e-36|cic:CICLE_v10014742mg|K08150 MFS transporter, SP family, solute carrier family 2 (myo-inositol transporter), member 13 | (RefSeq) hypothetical protein	[R]	General function prediction only	Sugar (and other) transporter	Monosaccharide-sensing protein 2 OS=Arabidopsis thaliana OX=3702 GN=MSSP2 PE=1 SV=2	Hexose transporter, putative, expressed OS=Oryza sativa subsp. japonica OX=39947 GN=LOC_Os10g39440 PE=2 SV=2	U	Intracellular trafficking, secretion, and vesicular transport	putative sugar transporter [Oryza sativa Japonica Group]
Os10g0539650	--	--	--	--	--	--	--	--	Os10g0539650 protein OS=Oryza sativa subsp. japonica OX=39947 GN=Os10g0539650 PE=4 SV=1	--	--	hypothetical protein EE612_052516 [Oryza sativa]
Os01g0595201	--	--	Biological Process: metal ion transport (GO:0030001);; Molecular Function: metal ion binding (GO:0046872);	K14292|8.3e-11|spen:107013477|K14292 trimethylguanosine synthase [EC:2.1.1.-] | (RefSeq) trimethylguanosine synthase	[P]	Inorganic ion transport and metabolism	Heavy-metal-associated domain	Protein SODIUM POTASSIUM ROOT DEFECTIVE 3 OS=Arabidopsis thaliana OX=3702 GN=NAKR3 PE=2 SV=1	HMA domain-containing protein OS=Oryza sativa subsp. japonica OX=39947 GN=B1103C09.14 PE=4 SV=1	P	Inorganic ion transport and metabolism	protein SODIUM POTASSIUM ROOT DEFECTIVE 3 [Oryza sativa Japonica Group]
Os10g0518400	--	--	--	--	--	--	--	--	Os10g0518400 protein OS=Oryza sativa subsp. japonica OX=39947 GN=Os10g0518400 PE=4 SV=1	--	--	hypothetical protein DAI22_10g160300 [Oryza sativa Japonica Group]
Os10g0530750	--	--	--	--	--	--	--	--	Os10g0530750 protein (Fragment) OS=Oryza sativa subsp. japonica OX=39947 GN=Os10g0530750 PE=4 SV=1	--	--	Os10g0530750, partial [Oryza sativa Japonica Group]
Os10g0564000	--	--	Molecular Function: RNA binding (GO:0003723);	K21444|1.8e-217|dosa:Os10t0564000-01|K21444 poly(rC)-binding protein 3/4 | (RefSeq) Os10g0564000; K Homology, type 1, subgroup domain containing protein.	[AR]	--	KH domain	RNA-binding KH domain-containing protein PEPPER OS=Arabidopsis thaliana OX=3702 GN=PEP PE=1 SV=1	Putative nucleic acid binding protein OS=Oryza sativa subsp. japonica OX=39947 GN=OsJ_32483 PE=4 SV=1	A	RNA processing and modification	RNA-binding KH domain-containing protein PEPPER [Oryza sativa Japonica Group]
Os10g0514400	--	--	--	--	--	--	--	--	Os10g0514400 protein OS=Oryza sativa subsp. japonica OX=39947 GN=Os10g0514400 PE=4 SV=1	--	--	hypothetical protein OsJ_32148 [Oryza sativa Japonica Group]
Os10g0562550	--	--	--	--	--	--	--	--	Os10g0562550 protein OS=Oryza sativa subsp. japonica OX=39947 GN=Os10g0562550 PE=4 SV=1	--	--	hypothetical protein EE612_052799 [Oryza sativa]
Os10g0558100	[O]	Posttranslational modification, protein turnover, chaperones	Molecular Function: metalloendopeptidase activity (GO:0004222);; Molecular Function: zinc ion binding (GO:0008270);; Biological Process: extracellular matrix organization (GO:0030198);; Biological Process: collagen catabolic process (GO:0030574);; Cellular Component: extracellular matrix (GO:0031012);	K07999|1.2e-30|lang:109362071|K07999 matrix metalloproteinase-20 (enamelysin) [EC:3.4.24.-] | (RefSeq) metalloendoproteinase 4-MMP-like	[OW]	--	Matrixin	Metalloendoproteinase 1-MMP OS=Arabidopsis thaliana OX=3702 GN=1MMP PE=1 SV=1	Os10g0558100 protein (Fragment) OS=Oryza sativa subsp. japonica OX=39947 GN=Os10g0558100 PE=4 SV=1	O	Posttranslational modification, protein turnover, chaperones	hypothetical protein EE612_052731, partial [Oryza sativa]
Os10g0534500	[M]	Cell wall/membrane/envelope biogenesis	Molecular Function: protein kinase activity (GO:0004672);; Molecular Function: ATP binding (GO:0005524);; Cellular Component: plasma membrane (GO:0005886);; Cellular Component: plasmodesma (GO:0009506);; Cellular Component: integral component of membrane (GO:0016021);; Biological Process: protein autophosphorylation (GO:0046777);	K13435|6.0e-94|sly:101268866|K13435 serine/threonine-protein kinase Pto | (RefSeq) Pto; serine/threonine protein kinase Pto	[T]	Signal transduction mechanisms	Protein tyrosine and serine/threonine kinase	Receptor-like protein kinase HERK 1 OS=Arabidopsis thaliana OX=3702 GN=HERK1 PE=1 SV=1	Os10g0534500 protein OS=Oryza sativa subsp. japonica OX=39947 GN=LOC_Os10g39010 PE=4 SV=1	T	Signal transduction mechanisms	probable receptor-like protein kinase At5g24010 [Oryza sativa Japonica Group]
Os10g0513900	[QV]	--	Molecular Function: monooxygenase activity (GO:0004497);; Molecular Function: iron ion binding (GO:0005506);; Cellular Component: integral component of membrane (GO:0016021);; Molecular Function: oxidoreductase activity, acting on paired donors, with incorporation or reduction of molecular oxygen (GO:0016705);; Molecular Function: heme binding (GO:0020037);	K24184|6.3e-288|dosa:Os10t0513900-01|K24184 cytochrome P450 family 89 subfamily A [EC:1.14.-.-] | (RefSeq) Os10g0513900; Cytochrome P450 family protein.	[Q]	Secondary metabolites biosynthesis, transport and catabolism	Cytochrome P450	Cytochrome P450 89A2 OS=Arabidopsis thaliana OX=3702 GN=CYP89A2 PE=2 SV=2	Os10g0513900 protein OS=Oryza sativa subsp. japonica OX=39947 GN=Os10g0513900 PE=3 SV=1	Q	Secondary metabolites biosynthesis, transport and catabolism	cytochrome P450 89A2 [Oryza sativa Japonica Group]
Os10g0516300	[C]	Energy production and conversion	Molecular Function: electron-transferring-flavoprotein dehydrogenase activity (GO:0004174);; Molecular Function: metal ion binding (GO:0046872);; Molecular Function: 4 iron, 4 sulfur cluster binding (GO:0051539);	K00311|6.6e-61|osa:4349116|K00311 electron-transferring-flavoprotein dehydrogenase [EC:1.5.5.1] | (RefSeq) electron transfer flavoprotein-ubiquinone oxidoreductase, mitochondrial	[C]	Energy production and conversion	--	Electron transfer flavoprotein-ubiquinone oxidoreductase, mitochondrial OS=Oryza sativa subsp. japonica OX=39947 GN=Os10g0516300 PE=3 SV=1	Electron transfer flavoprotein-ubiquinone oxidoreductase (Fragment) OS=Oryza sativa subsp. japonica OX=39947 GN=Os10g0516300 PE=4 SV=1	C	Energy production and conversion	hypothetical protein EE612_052287, partial [Oryza sativa]
Os10g0566300	--	--	Molecular Function: protein binding (GO:0005515);	--	--	--	F-box domain	Putative F-box protein At1g32420 OS=Arabidopsis thaliana OX=3702 GN=At1g32420 PE=4 SV=1	Os10g0566300 protein OS=Oryza sativa subsp. japonica OX=39947 GN=OSJNBa0057L21.4 PE=4 SV=1	S	Function unknown	unknown protein [Oryza sativa Japonica Group]
Os10g0549700	--	--	--	--	--	--	Protein of unknown function (DUF3615)	--	Os10g0549700 protein OS=Oryza sativa subsp. japonica OX=39947 GN=Os10g0549700 PE=4 SV=1	S	Function unknown	hypothetical protein EE612_052641 [Oryza sativa]
Os01g0588700	--	--	Biological Process: RNA splicing (GO:0008380);; Cellular Component: U2-type catalytic step 1 spliceosome (GO:0071006);	K01867|2.8e-47|nto:104087037|K01867 tryptophanyl-tRNA synthetase [EC:6.1.1.2] | (RefSeq) tryptophan--tRNA ligase, cytoplasmic-like	[S]	Function unknown	Family of unknown function (DUF572)	--	Os01g0588700 protein OS=Oryza sativa subsp. japonica OX=39947 GN=Os01g0588700 PE=2 SV=1	S	Function unknown	YJU2 splicing factor homolog [Oryza sativa Japonica Group]
Os10g0519700	--	--	Molecular Function: molecular_function (GO:0003674);; Molecular Function: transporter activity (GO:0005215);; Cellular Component: cellular_component (GO:0005575);; Cellular Component: intracellular (GO:0005622);; Cellular Component: obsolete cell (GO:0005623);; Cellular Component: cytoplasm (GO:0005737);; Cellular Component: mitochondrion (GO:0005739);; Cellular Component: mitochondrial envelope …	K17794|1.4e-102|dosa:Os10t0519700-01|K17794 mitochondrial import inner membrane translocase subunit TIM23 | (RefSeq) Os10g0519700; Mitochondrial import inner membrane translocase, subunit Tim17/22 family protein.	[U]	Intracellular trafficking, secretion, and vesicular transport	Tim17/Tim22/Tim23/Pmp24 family	Mitochondrial import inner membrane translocase subunit TIM23-2 OS=Arabidopsis thaliana OX=3702 GN=TIM23-2 PE=1 SV=1	Os10g0519700 protein OS=Oryza sativa subsp. japonica OX=39947 GN=Os10g0519700 PE=4 SV=1	U	Intracellular trafficking, secretion, and vesicular transport	mitochondrial import inner membrane translocase subunit TIM23-2 [Oryza sativa Japonica Group]
Os10g0563550	--	--	Biological Process: G1/S transition of mitotic cell cycle (GO:0000082);; Biological Process: mitotic cell cycle (GO:0000278);; Biological Process: double-strand break repair via homologous recombination (GO:0000724);; Biological Process: recombinational repair (GO:0000725);; Biological Process: double-strand break repair via break-induced replication (GO:0000727);; Molecular Function: molecular_f…	K02214|9.7e-59|osa:4349401|K02214 cell division control protein 7 [EC:2.7.11.1] | (RefSeq) uncharacterized protein LOC4349401	[L]	Replication, recombination and repair	--	--	Os10g0563550 protein (Fragment) OS=Oryza sativa subsp. japonica OX=39947 GN=Os10g0563550 PE=4 SV=1	T	Signal transduction mechanisms	hypothetical protein EE612_052811, partial [Oryza sativa]
Os10g0525301	--	--	--	--	--	--	--	--	Os10g0525301 protein OS=Oryza sativa subsp. japonica OX=39947 GN=Os10g0525301 PE=4 SV=1	--	--	Os10g0525301 [Oryza sativa Japonica Group]
Os10g0556100	--	--	Cellular Component: extracellular region (GO:0005576);; Biological Process: sexual reproduction (GO:0019953);	K20628|4.9e-56|pvu:PHAVU_007G235300g|K20628 expansin | (RefSeq) hypothetical protein	--	--	Expansin C-terminal domain	Expansin-B4 OS=Oryza sativa subsp. japonica OX=39947 GN=EXPB4 PE=2 SV=1	Uncharacterized protein OS=Oryza rufipogon OX=4529 PE=3 SV=1	S	Function unknown	expansin-B4 [Oryza sativa Japonica Group]
Os10g0548900	[M]	Cell wall/membrane/envelope biogenesis	Molecular Function: ATP binding (GO:0005524);; Biological Process: regulation of cell shape (GO:0008360);; Biological Process: biosynthetic process (GO:0009058);; Biological Process: chloroplast fission (GO:0010020);; Molecular Function: acid-amino acid ligase activity (GO:0016881);; Cellular Component: chloroplast nucleoid (GO:0042644);; Biological Process: cell division (GO:0051301);	--	--	--	Mur ligase middle domain	UDP-N-acetylmuramoyl-L-alanyl-D-glutamate--2,6-diaminopimelate ligase MurE homolog, chloroplastic OS=Oryza sativa subsp. japonica OX=39947 GN=MURE PE=3 SV=1	Uncharacterized protein OS=Oryza meridionalis OX=40149 PE=3 SV=1	K	Transcription	UDP-N-acetylmuramoyl-L-alanyl-D-glutamate--2,6-diaminopimelate ligase MurE homolog, chloroplastic-like [Oryza sativa Japonica Group]
Os01g0594600	--	--	Cellular Component: integral component of membrane (GO:0016021);	--	--	--	--	--	Os01g0594600 protein (Fragment) OS=Oryza sativa subsp. japonica OX=39947 GN=Os01g0594600 PE=4 SV=1	--	--	Os01g0594600, partial [Oryza sativa Japonica Group]
Os10g0560900	[H]	Coenzyme transport and metabolism	Molecular Function: transaminase activity (GO:0008483);; Biological Process: biotin biosynthetic process (GO:0009102);; Cellular Component: integral component of membrane (GO:0016021);; Molecular Function: pyridoxal phosphate binding (GO:0030170);	K00652|1.3e-260|dosa:Os10t0560900-01|K00652 8-amino-7-oxononanoate synthase [EC:2.3.1.47] | (RefSeq) Os10g0560900; Pyridoxal phosphate-dependent transferase, major region, subdomain 1 domain containing protein.	[E]	Amino acid transport and metabolism	Aminotransferase class I and II	8-amino-7-oxononanoate synthase OS=Arabidopsis thaliana OX=3702 GN=BIOF PE=1 SV=2	Aminotransferase, classes I and II family protein, expressed OS=Oryza sativa subsp. japonica OX=39947 GN=LOC_Os10g41150 PE=2 SV=2	E	Amino acid transport and metabolism	8-amino-7-oxononanoate synthase [Oryza sativa Japonica Group]
Os10g0524766	--	--	--	--	--	--	--	--	Os10g0524766 protein (Fragment) OS=Oryza sativa subsp. japonica OX=39947 GN=Os10g0524766 PE=4 SV=1	--	--	Os10g0524766, partial [Oryza sativa Japonica Group]
Os01g0598200	--	--	Molecular Function: calcium ion binding (GO:0005509);	K06268|1.1e-119|dosa:Os01t0598200-01|K06268 serine/threonine-protein phosphatase 2B regulatory subunit | (RefSeq) Os01g0598200, CBL5, CALCINEURIN_B-LIKE_PROTEIN_5; Similar to Calcineurin B-like protein 8.	[T]	Signal transduction mechanisms	EF hand	Calcineurin B-like protein 5 OS=Oryza sativa subsp. japonica OX=39947 GN=CBL5 PE=2 SV=1	Uncharacterized protein OS=Oryza glaberrima OX=4538 PE=4 SV=1	T	Signal transduction mechanisms	calcineurin B-like protein 5 isoform X3 [Oryza sativa Japonica Group]
Os10g0566700	[O]	Posttranslational modification, protein turnover, chaperones	Biological Process: protein folding (GO:0006457);	K04078|2.6e-55|dosa:Os10t0566700-00|K04078 chaperonin GroES | (RefSeq) Os10g0566700; Chaperonin Cpn10 family protein.	[O]	Posttranslational modification, protein turnover, chaperones	Chaperonin 10 Kd subunit	10 kDa chaperonin 1, chloroplastic OS=Arabidopsis thaliana OX=3702 GN=CPN10-1 PE=2 SV=1	Os10g0566700 protein OS=Oryza sativa subsp. japonica OX=39947 GN=OSJNBa0057L21.3 PE=3 SV=1	O	Posttranslational modification, protein turnover, chaperones	10 kDa chaperonin 1, chloroplastic [Oryza sativa Japonica Group]
Os10g0542100	--	--	Molecular Function: zinc ion binding (GO:0008270);	K02995|3.4e-13|mtr:MTR_8g012330|K02995 small subunit ribosomal protein S8e | (RefSeq) 40S ribosomal protein S8	--	--	Plant PEC family metallothionein	Class II metallothionein-like protein 1A OS=Oryza sativa subsp. japonica OX=39947 GN=MT21A PE=2 SV=1	Uncharacterized protein OS=Oryza glaberrima OX=4538 PE=4 SV=1	--	--	class II metallothionein-like protein 1A [Phoenix dactylifera]
Os10g0542550	--	--	--	--	--	--	--	--	Os10g0542550 protein (Fragment) OS=Oryza sativa subsp. japonica OX=39947 GN=Os10g0542550 PE=4 SV=1	--	--	hypothetical protein EE612_052549, partial [Oryza sativa]
Os10g0549900	--	--	Molecular Function: DNA binding (GO:0003677);	--	--	--	--	--	Os10g0549900 protein OS=Oryza sativa subsp. japonica OX=39947 GN=Os10g0549900 PE=4 SV=1	S	Function unknown	Os10g0549900 [Oryza sativa Japonica Group]
Os01g0600400	--	--	--	K23541|3.1e-76|pda:103710599|K23541 Ca2+/H+ antiporter, TMEM165/GDT1 family | (RefSeq) pentatricopeptide repeat-containing protein At5g04780, mitochondrial-like	[R]	General function prediction only	PPR repeat	Putative pentatricopeptide repeat-containing protein At1g68930 OS=Arabidopsis thaliana OX=3702 GN=PCMP-H22 PE=3 SV=1	Uncharacterized protein OS=Oryza rufipogon OX=4529 PE=4 SV=1	S	Function unknown	putative pentatricopeptide repeat-containing protein At3g25970 [Oryza sativa Japonica Group]
Os01g0601700	--	--	Biological Process: reproduction (GO:0000003);; Biological Process: formation of primary germ layer (GO:0001704);; Biological Process: endoderm formation (GO:0001706);; Biological Process: regionalization (GO:0003002);; Biological Process: developmental process involved in reproduction (GO:0003006);; Molecular Function: molecular_function (GO:0003674);; Molecular Function: catalytic activity (GO:…	K13466|5.5e-31|fve:101315391|K13466 EIX receptor 1/2 | (RefSeq) probable LRR receptor-like serine/threonine-protein kinase At1g34110	--	--	Leucine rich repeat	--	Os01g0601700 protein (Fragment) OS=Oryza sativa subsp. japonica OX=39947 GN=Os01g0601700 PE=4 SV=1	J	Translation, ribosomal structure and biogenesis	Os01g0601700, partial [Oryza sativa Japonica Group]
Os10g0569500	--	--	--	--	--	--	--	--	Os10g0569500 protein OS=Oryza sativa subsp. japonica OX=39947 GN=Os10g0569500 PE=4 SV=1	--	--	hypothetical protein [Oryza sativa Japonica Group]
Os10g0561400	--	--	Molecular Function: DNA binding (GO:0003677);; Cellular Component: nucleus (GO:0005634);	K08869|3.2e-24|cre:CHLREDRAFT_165812|K08869 aarF domain-containing kinase | (RefSeq) predicted protein	--	--	Myb-like DNA-binding domain	Transcription factor MYBS3 OS=Oryza sativa subsp. japonica OX=39947 GN=MYBS3 PE=2 SV=1	HTH myb-type domain-containing protein OS=Oryza nivara OX=4536 PE=4 SV=1	K	Transcription	transcription factor MYBS3 [Oryza sativa Japonica Group]
Os10g0539600	[T]	Signal transduction mechanisms	Molecular Function: calcium ion binding (GO:0005509);; Molecular Function: ATP binding (GO:0005524);; Molecular Function: calcium-dependent protein kinase activity (GO:0010857);	K13412|1.2e-312|dosa:Os10t0539600-01|K13412 calcium-dependent protein kinase [EC:2.7.11.1] | (RefSeq) Os10g0539600, SPK, SEED-SPECIFIC_PROTEIN_KINASE; Similar to Calcium-dependent protein kinase 3.	[T]	Signal transduction mechanisms	Protein kinase domain	Calcium-dependent protein kinase 23 OS=Oryza sativa subsp. japonica OX=39947 GN=CPK23 PE=1 SV=2	Uncharacterized protein OS=Oryza sativa subsp. indica OX=39946 GN=OsI_34493 PE=4 SV=1	T	Signal transduction mechanisms	calcium-dependent protein kinase 23 [Oryza sativa Japonica Group]
Os10g0511800	--	--	Molecular Function: DNA binding (GO:0003677);	--	[K]	Transcription	SWIB/MDM2 domain	Zinc finger CCCH domain-containing protein 19 OS=Arabidopsis thaliana OX=3702 GN=NERD PE=1 SV=3	Os10g0511800 protein OS=Oryza sativa subsp. japonica OX=39947 GN=Os10g0511800 PE=4 SV=1	K	Transcription	Os10g0511800 [Oryza sativa Japonica Group]
Os10g0534600	--	--	--	--	--	--	--	--	Os10g0534600 protein (Fragment) OS=Oryza sativa subsp. japonica OX=39947 GN=Os10g0534600 PE=4 SV=1	--	--	hypothetical protein EE612_052457, partial [Oryza sativa]
Os10g0552400	[D]	Cell cycle control, cell division, chromosome partitioning	Molecular Function: ubiquitin-protein transferase activity (GO:0004842);	K09553|9.0e-22|ats:109737212|K09553 stress-induced-phosphoprotein 1 | (RefSeq) LOC109737212; hsp70-Hsp90 organizing protein 1-like	--	--	U-box domain	U-box domain-containing protein 36 OS=Arabidopsis thaliana OX=3702 GN=PUB36 PE=2 SV=2	Os10g0552400 protein OS=Oryza sativa subsp. japonica OX=39947 GN=LOC_Os10g40490 PE=2 SV=1	--	--	U-box domain-containing protein 36 [Oryza sativa Japonica Group]
Os10g0557750	--	--	--	--	--	--	--	--	Os10g0557750 protein OS=Oryza sativa subsp. japonica OX=39947 GN=Os10g0557750 PE=4 SV=1	--	--	hypothetical protein EE612_052727 [Oryza sativa]
Os10g0521550	--	--	--	--	--	--	--	--	Os10g0521550 protein OS=Oryza sativa subsp. japonica OX=39947 GN=Os10g0521550 PE=4 SV=1	--	--	Os10g0521550 [Oryza sativa Japonica Group]
Os10g0528651	--	--	--	K00799|3.9e-10|obr:102722338|K00799 glutathione S-transferase [EC:2.5.1.18] | (RefSeq) uncharacterized LOC102722338	--	--	--	--	Os10g0528651 protein OS=Oryza sativa subsp. japonica OX=39947 GN=Os10g0528651 PE=4 SV=1	--	--	Os10g0528651 [Oryza sativa Japonica Group]
Os10g0562200	[I]	Lipid transport and metabolism	Molecular Function: phospholipase activity (GO:0004620);; Biological Process: lipid metabolic process (GO:0006629);	K16818|1.6e-77|atr:18428292|K16818 phospholipase A1 [EC:3.1.1.32] | (RefSeq) phospholipase A(1) DAD1, chloroplastic	[I]	Lipid transport and metabolism	Lipase (class 3)	Phospholipase A1-Ibeta2, chloroplastic OS=Arabidopsis thaliana OX=3702 GN=At4g16820 PE=1 SV=2	Os10g0562200 protein OS=Oryza sativa subsp. japonica OX=39947 GN=Os10g0562200 PE=4 SV=1	I	Lipid transport and metabolism	phospholipase A1-Ibeta2, chloroplastic [Oryza sativa Japonica Group]
Os10g0521400	[HR]	--	Molecular Function: hydrolase activity (GO:0016787);	--	--	--	Alpha/beta hydrolase family	--	Hydrolase, alpha/beta fold family protein, expressed OS=Oryza sativa subsp. japonica OX=39947 GN=LOC_Os10g37710 PE=4 SV=1	S	Function unknown	uncharacterized protein LOC4349144 isoform X1 [Oryza sativa Japonica Group]
Os10g0549550	--	--	--	--	--	--	--	--	Os10g0549550 protein OS=Oryza sativa subsp. japonica OX=39947 GN=Os10g0549550 PE=4 SV=1	--	--	Os10g0549550 [Oryza sativa Japonica Group]
Os10g0558466	--	--	--	--	--	--	--	--	Os10g0558466 protein (Fragment) OS=Oryza sativa subsp. japonica OX=39947 GN=Os10g0558466 PE=4 SV=1	--	--	hypothetical protein EE612_052738, partial [Oryza sativa]
Os10g0556700	--	--	Biological Process: regulation of translation (GO:0006417);; Cellular Component: CCR4-NOT core complex (GO:0030015);	K12604|3.5e-236|osa:9272729|K12604 CCR4-NOT transcription complex subunit 1 | (RefSeq) CCR4-NOT transcription complex subunit 1	[K]	Transcription	--	--	Os10g0556700 protein OS=Oryza sativa subsp. japonica OX=39947 GN=Os10g0556700 PE=4 SV=1	K	Transcription	Os10g0556700 [Oryza sativa Japonica Group]
Os01g0595900	--	--	Molecular Function: lyase activity (GO:0016829);	K11843|6.7e-06|aip:110267024|K11843 ubiquitin carboxyl-terminal hydrolase 14 [EC:3.4.19.12] | (RefSeq) FBD-associated F-box protein At4g10400-like	--	--	FBD	F-box/FBD/LRR-repeat protein At5g22660 OS=Arabidopsis thaliana OX=3702 GN=At5g22660 PE=2 SV=1	Os01g0595900 protein OS=Oryza sativa subsp. japonica OX=39947 GN=Os01g0595900 PE=4 SV=1	S	Function unknown	F-box/FBD/LRR-repeat protein At5g53840 [Oryza sativa Japonica Group]
Os10g0541200	--	--	Molecular Function: protein serine/threonine phosphatase activity (GO:0004722);; Molecular Function: metal ion binding (GO:0046872);	K14803|2.2e-102|osa:9268727|K14803 protein phosphatase PTC2/3 [EC:3.1.3.16] | (RefSeq) probable protein phosphatase 2C 47	[T]	Signal transduction mechanisms	Protein phosphatase 2C	Probable protein phosphatase 2C 27 OS=Arabidopsis thaliana OX=3702 GN=PP2C27 PE=2 SV=1	Protein-serine/threonine phosphatase OS=Oryza barthii OX=65489 PE=3 SV=1	T	Signal transduction mechanisms	hypothetical protein EE612_052536 [Oryza sativa]
Os10g0532800	--	--	--	--	--	--	--	--	Os10g0532800 protein OS=Oryza sativa subsp. japonica OX=39947 GN=Os10g0532800 PE=4 SV=1	--	--	hypothetical protein EE612_052444 [Oryza sativa]
Os10g0518300	--	--	--	--	--	--	TPR repeat	Protein HLB1 OS=Arabidopsis thaliana OX=3702 GN=HLB1 PE=1 SV=1	Os10g0518300 protein OS=Oryza sativa subsp. japonica OX=39947 GN=Os10g0518300 PE=4 SV=1	--	--	protein HLB1 [Oryza sativa Japonica Group]
Os10g0557366	--	--	--	--	--	--	--	--	Os10g0557366 protein OS=Oryza sativa subsp. japonica OX=39947 GN=Os10g0557366 PE=4 SV=1	--	--	hypothetical protein EE612_052723 [Oryza sativa]
Os01g0589700	--	--	Biological Process: response to light intensity (GO:0009642);	--	--	--	--	--	Os01g0589700 protein (Fragment) OS=Oryza sativa subsp. japonica OX=39947 GN=Os01g0589700 PE=4 SV=1	--	--	Os01g0589700, partial [Oryza sativa Japonica Group]
Os10g0548400	--	--	Biological Process: regulation of transcription, DNA-templated (GO:0006355);; Biological Process: cold acclimation (GO:0009631);; Biological Process: leaf senescence (GO:0010150);; Cellular Component: mediator complex (GO:0016592);; Biological Process: root development (GO:0048364);	--	--	--	--	Mediator of RNA polymerase II transcription subunit 32 OS=Arabidopsis thaliana OX=3702 GN=MED32 PE=1 SV=1	Os10g0548400 protein (Fragment) OS=Oryza sativa subsp. japonica OX=39947 GN=Os10g0548400 PE=4 SV=1	S	Function unknown	hypothetical protein EE612_052620, partial [Oryza sativa]
Os10g0556500	--	--	--	--	--	--	--	--	Os10g0556500 protein (Fragment) OS=Oryza sativa subsp. japonica OX=39947 GN=Os10g0556500 PE=4 SV=1	--	--	hypothetical protein EE612_052713, partial [Oryza sativa]
Os10g0543500	[G]	Carbohydrate transport and metabolism	Biological Process: biosynthetic process (GO:0009058);; Molecular Function: strictosidine synthase activity (GO:0016844);	K01757|1.5e-19|bna:106374355|K01757 strictosidine synthase [EC:4.3.3.2] | (RefSeq) protein STRICTOSIDINE SYNTHASE-LIKE 12-like	[R]	General function prediction only	Strictosidine synthase	Protein STRICTOSIDINE SYNTHASE-LIKE 4 OS=Arabidopsis thaliana OX=3702 GN=SSL4 PE=1 SV=1	Mucin-like protein OS=Oryza sativa subsp. japonica OX=39947 GN=OSJNBb0015I11.17 PE=3 SV=1	J	Translation, ribosomal structure and biogenesis	hypothetical protein EE612_052560, partial [Oryza sativa]
Os10g0532200	[E]	Amino acid transport and metabolism	Cellular Component: integral component of membrane (GO:0016021);	--	[R]	General function prediction only	alpha/beta hydrolase fold	Probable lysophospholipase BODYGUARD 3 OS=Arabidopsis thaliana OX=3702 GN=BDG3 PE=2 SV=1	Os10g0532200 protein OS=Oryza sativa subsp. japonica OX=39947 GN=Os10g0532200 PE=4 SV=1	S	Function unknown	hypothetical protein [Oryza sativa Japonica Group]
Os10g0534900	--	--	Molecular Function: RNA polymerase II cis-regulatory region sequence-specific DNA binding (GO:0000978);; Molecular Function: DNA-binding transcription factor activity, RNA polymerase II-specific (GO:0000981);; Cellular Component: nucleus (GO:0005634);; Biological Process: regulation of transcription by RNA polymerase II (GO:0006357);	--	[K]	Transcription	Associated with HOX	Homeobox protein BEL1 homolog OS=Arabidopsis thaliana OX=3702 GN=BEL1 PE=1 SV=2	Associated with HOX family protein, expressed OS=Oryza sativa subsp. japonica OX=39947 GN=LOC_Os10g39030 PE=2 SV=1	K	Transcription	BEL1-like homeodomain protein 4 [Oryza sativa Japonica Group]
Os10g0567600	--	--	--	--	--	--	Protein of unknown function (DUF740)	--	Os10g0567600 protein OS=Oryza sativa subsp. japonica OX=39947 GN=OSJNBa0057L21.14 PE=4 SV=1	--	--	protein doublesex [Oryza sativa Japonica Group]
Os10g0555600	--	--	Cellular Component: extracellular region (GO:0005576);; Biological Process: sexual reproduction (GO:0019953);	K20628|2.2e-58|pvu:PHAVU_007G235300g|K20628 expansin | (RefSeq) hypothetical protein	--	--	Expansin C-terminal domain	Expansin-B6 OS=Oryza sativa subsp. japonica OX=39947 GN=EXPB6 PE=2 SV=1	Uncharacterized protein OS=Oryza barthii OX=65489 PE=3 SV=1	S	Function unknown	expansin-B6 [Oryza sativa Japonica Group]
Os10g0553800	[P]	Inorganic ion transport and metabolism	Molecular Function: N,N-dimethylaniline monooxygenase activity (GO:0004499);; Molecular Function: flavin adenine dinucleotide binding (GO:0050660);; Molecular Function: NADP binding (GO:0050661);	K22324|5.0e-146|eus:EUTSA_v10007582mg|K22324 aliphatic glucosinolate S-oxygenase [EC:1.14.13.237] | (RefSeq) hypothetical protein	[Q]	Secondary metabolites biosynthesis, transport and catabolism	Flavin-binding monooxygenase-like	Flavin-containing monooxygenase FMO GS-OX-like 5 OS=Arabidopsis thaliana OX=3702 GN=At1g63370 PE=2 SV=2	Flavin-containing monooxygenase OS=Oryza sativa subsp. japonica OX=39947 GN=LOC_Os10g40570 PE=2 SV=1	Q	Secondary metabolites biosynthesis, transport and catabolism	flavin-containing monooxygenase FMO GS-OX-like 4 [Oryza sativa Japonica Group]
Os10g0537500	--	--	Cellular Component: integral component of membrane (GO:0016021);	--	--	--	Protein of unknown function (DUF1084)	Tobamovirus multiplication protein 3 OS=Nicotiana tabacum OX=4097 GN=TOM3 PE=1 SV=1	Os10g0537500 protein OS=Oryza sativa subsp. japonica OX=39947 GN=LOC_Os10g39220 PE=2 SV=1	S	Function unknown	tobamovirus multiplication protein 3 [Oryza sativa Japonica Group]
Os01g0587000	[C]	Energy production and conversion	Molecular Function: proton transmembrane transporter activity (GO:0015078);; Cellular Component: proton-transporting V-type ATPase, V0 domain (GO:0033179);	K02146|2.4e-206|dosa:Os01t0587000-01|K02146 V-type H+-transporting ATPase subunit d | (RefSeq) Os01g0587000; Similar to Vacuolar ATP synthase subunit d (EC 3.6.3.14) (V-ATPase d subunit) (Vacuolar proton pump d subunit) (V-ATPase 41 KDa accessory protein) (DVA41).	[C]	Energy production and conversion	ATP synthase (C/AC39) subunit	Probable V-type proton ATPase subunit d OS=Oryza sativa subsp. japonica OX=39947 GN=Os01g0587000 PE=2 SV=1	V-type proton ATPase subunit OS=Oryza barthii OX=65489 PE=3 SV=1	C	Energy production and conversion	probable V-type proton ATPase subunit d [Oryza sativa Japonica Group]
Os10g0527900	--	--	Molecular Function: protein binding (GO:0005515);	--	--	--	Leucine rich repeat	--	Leucine Rich Repeat family protein, expressed OS=Oryza sativa subsp. japonica OX=39947 GN=LOC_Os10g38450 PE=4 SV=1	S	Function unknown	Leucine Rich Repeat family protein, expressed [Oryza sativa Japonica Group]
Os10g0512700	--	--	Biological Process: mitotic cell cycle (GO:0000278);; Biological Process: nuclear division (GO:0000280);; Biological Process: mitotic cytokinesis (GO:0000281);; Biological Process: cytokinesis (GO:0000910);; Biological Process: cytokinesis by cell plate formation (GO:0000911);; Biological Process: cell plate assembly (GO:0000919);; Molecular Function: protein binding (GO:0005515);; Cellular Compo…	--	--	--	Variant SH3 domain	SH3 domain-containing protein 2 OS=Arabidopsis thaliana OX=3702 GN=SH3P2 PE=1 SV=1	Os10g0512700 protein OS=Oryza sativa subsp. japonica OX=39947 GN=LOC_Os10g36870 PE=4 SV=1	Z	Cytoskeleton	SH3 domain-containing protein 2 [Oryza sativa Japonica Group]
Os10g0544950	--	--	--	--	--	--	--	--	Os10g0544950 protein (Fragment) OS=Oryza sativa subsp. japonica OX=39947 GN=Os10g0544950 PE=4 SV=1	--	--	hypothetical protein EE612_052577, partial [Oryza sativa]
Os10g0524850	--	--	--	--	--	--	--	--	Os10g0524850 protein OS=Oryza sativa subsp. japonica OX=39947 GN=Os10g0524850 PE=4 SV=1	--	--	Os10g0524850 [Oryza sativa Japonica Group]
Os10g0564200	--	--	--	K12501|1.0e-12|smo:SELMODRAFT_438363|K12501 homogentisate solanesyltransferase [EC:2.5.1.117] | (RefSeq) hypothetical protein	[K]	Transcription	Myb/SANT-like DNA-binding domain	Trihelix transcription factor ASIL1 OS=Arabidopsis thaliana OX=3702 GN=ASIL1 PE=1 SV=1	Os10g0564200 protein OS=Oryza sativa subsp. japonica OX=39947 GN=Os10g0564200 PE=4 SV=1	K	Transcription	trihelix transcription factor ASIL1 [Oryza sativa Japonica Group]
Os10g0542800	--	--	Molecular Function: protein kinase activity (GO:0004672);; Molecular Function: ATP binding (GO:0005524);; Biological Process: innate immune response (GO:0045087);; Biological Process: defense response to fungus (GO:0050832);	K14500|8.1e-54|osa:9270011|K14500 BR-signaling kinase [EC:2.7.11.1] | (RefSeq) probable serine/threonine-protein kinase At4g35230	--	--	--	Serine/threonine-protein kinase BSK1-2 OS=Oryza sativa subsp. japonica OX=39947 GN=BSK1-2 PE=2 SV=2	Protein kinase domain-containing protein OS=Oryza barthii OX=65489 PE=4 SV=1	T	Signal transduction mechanisms	serine/threonine-protein kinase BSK1-2-like [Oryza sativa Japonica Group]
Os01g0590900	[T]	Signal transduction mechanisms	Molecular Function: protein kinase activity (GO:0004672);; Molecular Function: ATP binding (GO:0005524);	K08287|3.9e-226|dosa:Os01t0590900-01|K08287 dual-specificity kinase [EC:2.7.12.1] | (RefSeq) Os01g0590900; Similar to Serine/threonine-protein kinase AFC3.	[T]	Signal transduction mechanisms	Protein kinase domain	Serine/threonine-protein kinase AFC3 OS=Arabidopsis thaliana OX=3702 GN=AFC3 PE=1 SV=2	Protein kinase domain-containing protein OS=Oryza sativa subsp. japonica OX=39947 GN=OsJ_02427 PE=4 SV=1	T	Signal transduction mechanisms	serine/threonine-protein kinase AFC3 [Oryza sativa Japonica Group]
Os10g0529600	--	--	--	K00799|6.3e-10|obr:102722338|K00799 glutathione S-transferase [EC:2.5.1.18] | (RefSeq) uncharacterized LOC102722338	--	--	--	--	Os10g0529600 protein (Fragment) OS=Oryza sativa subsp. japonica OX=39947 GN=Os10g0529600 PE=4 SV=1	--	--	Os10g0529600, partial [Oryza sativa Japonica Group]
Os10g0550200	--	--	--	--	--	--	Protein of unknown function (DUF3615)	--	Os10g0550200 protein (Fragment) OS=Oryza sativa subsp. japonica OX=39947 GN=Os10g0550200 PE=4 SV=1	--	--	hypothetical protein EE612_052649, partial [Oryza sativa]
Os01g0600000	--	--	Cellular Component: mitochondrial proton-transporting ATP synthase complex, coupling factor F(o) (GO:0000276);; Molecular Function: proton transmembrane transporter activity (GO:0015078);; Biological Process: ATP synthesis coupled proton transport (GO:0015986);	K02140|1.2e-64|dosa:Os01t0600000-01|K02140 F-type H+-transporting ATPase subunit g | (RefSeq) Os01g0600000; Similar to Copia-like retroelement pol polyprotein.	--	--	Mitochondrial ATP synthase g subunit	--	Os01g0600000 protein OS=Oryza sativa subsp. japonica OX=39947 GN=Os01g0600000 PE=3 SV=1	S	Function unknown	uncharacterized protein LOC4324593 [Oryza sativa Japonica Group]
Os10g0561100	[CR]	--	Molecular Function: oxidoreductase activity (GO:0016491);	K00344|5.8e-186|dosa:Os10t0561100-01|K00344 NADPH:quinone reductase [EC:1.6.5.5] | (RefSeq) Os10g0561100; Similar to Quinone oxidoreductase.	[CR]	--	Zinc-binding dehydrogenase	--	Os10g0561100 protein OS=Oryza sativa subsp. japonica OX=39947 GN=OSJNBb0089A17.10 PE=4 SV=1	C	Energy production and conversion	uncharacterized protein LOC4349382 [Oryza sativa Japonica Group]
Os10g0561200	--	--	Biological Process: fucose metabolic process (GO:0006004);; Cellular Component: integral component of membrane (GO:0016021);; Molecular Function: transferase activity, transferring glycosyl groups (GO:0016757);	--	--	--	GDP-fucose protein O-fucosyltransferase	O-fucosyltransferase 30 OS=Arabidopsis thaliana OX=3702 GN=OFUT30 PE=2 SV=1	O-fucosyltransferase family protein OS=Oryza sativa subsp. japonica OX=39947 GN=OSJNBb0089A17.9 PE=3 SV=1	--	--	unknown protein [Oryza sativa Japonica Group]
Os10g0559200	[Q]	Secondary metabolites biosynthesis, transport and catabolism	Molecular Function: dioxygenase activity (GO:0051213);	K14975|7.6e-24|psom:113311621|K14975 codeine 3-O-demethylase [EC:1.14.11.32] | (RefSeq) codeine O-demethylase	[QR]	--	non-haem dioxygenase in morphine synthesis N-terminal	2-oxoglutarate-dependent dioxygenase 11 OS=Oryza sativa subsp. japonica OX=39947 GN=2ODD11 PE=1 SV=1	Flavonol synthase/flavanone 3-hydroxylase, putative, expressed OS=Oryza sativa subsp. japonica OX=39947 GN=LOC_Os10g40990 PE=2 SV=1	C	Energy production and conversion	Flavonol synthase/flavanone 3-hydroxylase, putative, expressed [Oryza sativa Japonica Group]
Os01g0601675	--	--	Cellular Component: integral component of membrane (GO:0016021);	K13466|1.3e-68|cit:102620228|K13466 EIX receptor 1/2 | (RefSeq) receptor-like protein EIX2	[R]	General function prediction only	Leucine rich repeat	Receptor-like protein 9DC1 OS=Solanum pimpinellifolium OX=4084 GN=9DC1 PE=3 SV=1	HcrVf1 protein-like OS=Oryza sativa subsp. japonica OX=39947 GN=Os01g0601675 PE=4 SV=1	Q	Secondary metabolites biosynthesis, transport and catabolism	receptor-like protein EIX2 [Oryza sativa Japonica Group]
Os10g0547650	--	--	--	--	--	--	--	--	Os10g0547650 protein OS=Oryza sativa subsp. japonica OX=39947 GN=Os10g0547650 PE=4 SV=1	--	--	hypothetical protein EE612_052610 [Oryza sativa]
Os01g0593000	--	--	--	K19027|4.3e-161|dosa:Os01t0593000-00|K19027 zinc finger FYVE domain-containing protein 26 | (RefSeq) Os01g0593000; Similar to predicted protein.	[R]	General function prediction only	--	--	Os01g0593000 protein (Fragment) OS=Oryza sativa subsp. japonica OX=39947 GN=Os01g0593000 PE=4 SV=1	S	Function unknown	hypothetical protein EE612_003828, partial [Oryza sativa]
Os10g0539700	--	--	--	--	--	--	--	Protein PLASTID MOVEMENT IMPAIRED 1 OS=Arabidopsis thaliana OX=3702 GN=PMI1 PE=1 SV=1	Os10g0539700 protein OS=Oryza sativa subsp. japonica OX=39947 GN=OSJNBb0064P21.6 PE=4 SV=1	S	Function unknown	protein PLASTID MOVEMENT IMPAIRED 1 [Oryza sativa Japonica Group]
Os10g0553900	--	--	--	--	--	--	--	--	Expressed protein OS=Oryza sativa subsp. japonica OX=39947 GN=LOC_Os10g40580 PE=2 SV=1	S	Function unknown	uncharacterized protein LOC4349337 [Oryza sativa Japonica Group]
Os10g0525000	[QV]	--	Molecular Function: iron ion binding (GO:0005506);; Cellular Component: integral component of membrane (GO:0016021);; Molecular Function: oxidoreductase activity, acting on paired donors, with incorporation or reduction of molecular oxygen (GO:0016705);; Molecular Function: heme binding (GO:0020037);	K20495|6.4e-115|nnu:104598197|K20495 long-chain fatty acid omega-monooxygenase [EC:1.14.14.80] | (RefSeq) cytochrome P450 704B1	[QI]	--	Cytochrome P450	Cytochrome P450 704C1 OS=Pinus taeda OX=3352 GN=CYP704C1 PE=2 SV=1	Cytochrome P450-like protein OS=Oryza sativa subsp. japonica OX=39947 GN=Os10g0525000 PE=3 SV=1	--	--	cytochrome P450 704C1 isoform X1 [Oryza sativa Japonica Group]
Os10g0555700	--	--	Cellular Component: extracellular region (GO:0005576);; Biological Process: sexual reproduction (GO:0019953);	K20628|1.6e-53|ccav:112499822|K20628 expansin | (RefSeq) expansin-B15-like	--	--	Expansin C-terminal domain	Expansin-B2 OS=Oryza sativa subsp. japonica OX=39947 GN=EXPB2 PE=2 SV=2	Uncharacterized protein OS=Oryza nivara OX=4536 PE=3 SV=1	S	Function unknown	expansin-B2 [Oryza sativa Japonica Group]
Os10g0530300	--	--	Molecular Function: transferase activity (GO:0016740);	K00799|1.7e-52|osa:4349201|K00799 glutathione S-transferase [EC:2.5.1.18] | (RefSeq) probable glutathione S-transferase GSTU6	[O]	Posttranslational modification, protein turnover, chaperones	Glutathione S-transferase, C-terminal domain	Probable glutathione S-transferase GSTU6 OS=Oryza sativa subsp. japonica OX=39947 GN=GSTU6 PE=2 SV=2	Os10g0530300 protein OS=Oryza sativa subsp. japonica OX=39947 GN=Os10g0530300 PE=4 SV=1	O	Posttranslational modification, protein turnover, chaperones	Os10g0530300 [Oryza sativa Japonica Group]
Os10g0545500	--	--	Molecular Function: hydrolase activity, hydrolyzing O-glycosyl compounds (GO:0004553);; Cellular Component: cell wall (GO:0005618);; Biological Process: xyloglucan metabolic process (GO:0010411);; Molecular Function: xyloglucan:xyloglucosyl transferase activity (GO:0016762);; Biological Process: cell wall biogenesis (GO:0042546);; Cellular Component: apoplast (GO:0048046);; Biological Process: ce…	K08235|3.2e-155|dosa:Os10t0545500-00|K08235 xyloglucan:xyloglucosyl transferase [EC:2.4.1.207] | (RefSeq) Os10g0545500; Similar to xyloglucan endotransglucosylase/hydrolase protein 32.	--	--	Glycosyl hydrolases family 16	Xyloglucan endotransglucosylase/hydrolase protein 31 OS=Arabidopsis thaliana OX=3702 GN=XTH31 PE=1 SV=2	Xyloglucan endotransglucosylase/hydrolase OS=Oryza sativa subsp. japonica OX=39947 GN=Os10g0545500 PE=3 SV=1	G	Carbohydrate transport and metabolism	hypothetical protein EE612_052586 [Oryza sativa]
Os10g0516000	--	--	--	--	--	--	--	--	Os10g0516000 protein (Fragment) OS=Oryza sativa subsp. japonica OX=39947 GN=Os10g0516000 PE=4 SV=1	--	--	Os10g0516000, partial [Oryza sativa Japonica Group]
Os10g0516551	--	--	--	--	--	--	--	--	Os10g0516551 protein (Fragment) OS=Oryza sativa subsp. japonica OX=39947 GN=Os10g0516551 PE=4 SV=1	--	--	Os10g0516551, partial [Oryza sativa Japonica Group]
Os10g0546900	--	--	Cellular Component: Hrd1p ubiquitin ligase complex (GO:0000836);; Biological Process: ubiquitin-dependent protein catabolic process (GO:0006511);; Cellular Component: integral component of membrane (GO:0016021);; Biological Process: ubiquitin-dependent ERAD pathway (GO:0030433);; Biological Process: endoplasmic reticulum unfolded protein response (GO:0030968);; Biological Process: retrograde prot…	K19038|5.6e-12|dosa:Os01t0755700-01|K19038 E3 ubiquitin-protein ligase ATL41 [EC:2.3.2.27] | (RefSeq) Os01g0755700; Zinc finger, RING/FYVE/PHD-type domain containing protein.	[O]	Posttranslational modification, protein turnover, chaperones	Ring finger domain	RING-H2 finger protein ATL20 OS=Arabidopsis thaliana OX=3702 GN=ATL20 PE=2 SV=2	Os10g0546900 protein OS=Oryza sativa subsp. japonica OX=39947 GN=Os10g0546900 PE=4 SV=1	O	Posttranslational modification, protein turnover, chaperones	probable E3 ubiquitin-protein ligase ATL45 [Oryza sativa Japonica Group]
Os10g0533200	[E]	Amino acid transport and metabolism	Biological Process: regulation of immune system process (GO:0002682);; Biological Process: positive regulation of immune system process (GO:0002684);; Biological Process: regulation of response to biotic stimulus (GO:0002831);; Biological Process: positive regulation of response to biotic stimulus (GO:0002833);; Molecular Function: molecular_function (GO:0003674);; Molecular Function: catalytic a…	--	[E]	Amino acid transport and metabolism	Ornithine cyclodeaminase/mu-crystallin family	Protein SAR DEFICIENT 4 OS=Arabidopsis thaliana OX=3702 GN=SARD4 PE=1 SV=1	Os10g0533200 protein OS=Oryza sativa subsp. japonica OX=39947 GN=Os10g0533200 PE=4 SV=1	E	Amino acid transport and metabolism	protein SAR DEFICIENT 4 [Oryza sativa Japonica Group]
Os10g0559650	--	--	--	--	--	--	--	--	Os10g0559650 protein OS=Oryza sativa subsp. japonica OX=39947 GN=Os10g0559650 PE=4 SV=1	--	--	hypothetical protein EE612_052757 [Oryza sativa]
Os10g0545300	--	--	Molecular Function: nucleic acid binding (GO:0003676);; Molecular Function: zinc ion binding (GO:0008270);	K09250|5.3e-51|dosa:Os10t0545300-01|K09250 cellular nucleic acid-binding protein | (RefSeq) Os10g0545300; Zinc finger, CCHC retroviral-type domain containing protein.	--	--	Zinc knuckle	--	Os10g0545300 protein OS=Oryza sativa subsp. japonica OX=39947 GN=Os10g0545300 PE=4 SV=1	O	Posttranslational modification, protein turnover, chaperones	zinc finger protein GIS2 [Oryza sativa Japonica Group]
Os01g0596100	--	--	Molecular Function: lyase activity (GO:0016829);	--	--	--	FBD	F-box/FBD/LRR-repeat protein At1g13570 OS=Arabidopsis thaliana OX=3702 GN=At1g13570 PE=2 SV=1	Os01g0596100 protein OS=Oryza sativa subsp. japonica OX=39947 GN=Os01g0596100 PE=4 SV=1	--	--	F-box/FBD/LRR-repeat protein At1g13570 [Oryza sativa Japonica Group]
Os10g0569200	--	--	Biological Process: formation of cytoplasmic translation initiation complex (GO:0001732);; Molecular Function: translation initiation factor activity (GO:0003743);; Cellular Component: eukaryotic translation initiation factor 3 complex (GO:0005852);; Cellular Component: eukaryotic 43S preinitiation complex (GO:0016282);; Molecular Function: translation initiation factor binding (GO:0031369);; Cel…	K03253|0.0e+00|dosa:Os10t0569200-01|K03253 translation initiation factor 3 subunit B | (RefSeq) Os10g0569200; Six-bladed beta-propeller, TolB-like domain containing protein.	[J]	Translation, ribosomal structure and biogenesis	Eukaryotic translation initiation factor eIF2A	Eukaryotic translation initiation factor 3 subunit B OS=Nicotiana tabacum OX=4097 GN=TIF3B1 PE=2 SV=1	Eukaryotic translation initiation factor 3 subunit B OS=Oryza sativa subsp. japonica OX=39947 GN=Os10g0569200 PE=3 SV=1	J	Translation, ribosomal structure and biogenesis	eukaryotic translation initiation factor 3 subunit B [Oryza sativa Japonica Group]
Os10g0550900	[E]	Amino acid transport and metabolism	Molecular Function: proline dehydrogenase activity (GO:0004657);; Cellular Component: mitochondrion (GO:0005739);; Biological Process: proline catabolic process to glutamate (GO:0010133);; Molecular Function: FAD binding (GO:0071949);	K00318|9.0e-260|dosa:Os10t0550900-01|K00318 proline dehydrogenase [EC:1.5.5.2] | (RefSeq) Os10g0550900; Proline oxidase domain containing protein.	[E]	Amino acid transport and metabolism	Proline dehydrogenase	Proline dehydrogenase 2, mitochondrial OS=Arabidopsis thaliana OX=3702 GN=POX2 PE=2 SV=1	Proline dehydrogenase OS=Oryza sativa subsp. japonica OX=39947 GN=LOC_Os10g40360 PE=2 SV=1	E	Amino acid transport and metabolism	proline dehydrogenase 2, mitochondrial [Oryza sativa Japonica Group]
Os10g0540200	--	--	--	--	--	--	--	--	Os10g0540200 protein OS=Oryza sativa subsp. japonica OX=39947 GN=Os10g0540200 PE=4 SV=1	--	--	hypothetical protein EE612_052525 [Oryza sativa]
Os10g0558125	[O]	Posttranslational modification, protein turnover, chaperones	Molecular Function: metalloendopeptidase activity (GO:0004222);; Molecular Function: zinc ion binding (GO:0008270);; Biological Process: extracellular matrix organization (GO:0030198);; Biological Process: collagen catabolic process (GO:0030574);; Cellular Component: extracellular matrix (GO:0031012);	K07999|1.1e-42|gra:105802565|K07999 matrix metalloproteinase-20 (enamelysin) [EC:3.4.24.-] | (RefSeq) metalloendoproteinase 1-like	[OW]	--	Matrixin	Metalloendoproteinase 4-MMP OS=Arabidopsis thaliana OX=3702 GN=4MMP PE=1 SV=1	Os10g0558125 protein OS=Oryza sativa subsp. japonica OX=39947 GN=Os10g0558125 PE=4 SV=1	O	Posttranslational modification, protein turnover, chaperones	metalloendoproteinase 4-MMP-like [Oryza sativa Japonica Group]
Os10g0530600	[O]	Posttranslational modification, protein turnover, chaperones	Molecular Function: transferase activity (GO:0016740);	K00799|2.2e-134|dosa:Os10t0530600-01|K00799 glutathione S-transferase [EC:2.5.1.18] | (RefSeq) Os10g0530600, GSTU48, TAU_GLUTATHIONE_S-TRANSFERASE_48; Similar to Glutathione S-transferase GST 20 (EC 2.5.1.18).	[O]	Posttranslational modification, protein turnover, chaperones	Glutathione S-transferase, N-terminal domain	Probable glutathione S-transferase GSTU6 OS=Oryza sativa subsp. japonica OX=39947 GN=GSTU6 PE=2 SV=2	Os10g0530600 protein OS=Oryza sativa subsp. japonica OX=39947 GN=Os10g0530600 PE=4 SV=1	O	Posttranslational modification, protein turnover, chaperones	probable glutathione S-transferase GSTU6 [Oryza sativa Japonica Group]
Os10g0546400	--	--	--	--	--	--	--	Cyclin-dependent protein kinase inhibitor SMR1 OS=Oryza sativa subsp. japonica OX=39947 GN=SMR1 PE=2 SV=1	Uncharacterized protein OS=Oryza glaberrima OX=4538 PE=4 SV=1	S	Function unknown	cyclin-dependent protein kinase inhibitor SMR1 [Oryza sativa Japonica Group]
Os10g0567400	[PR]	--	Molecular Function: iron ion binding (GO:0005506);; Molecular Function: chlorophyllide a oxygenase [overall] activity (GO:0010277);; Molecular Function: 2 iron, 2 sulfur cluster binding (GO:0051537);	K13600|0.0e+00|dosa:Os10t0567400-01|K13600 chlorophyllide a oxygenase [EC:1.14.13.122] | (RefSeq) Os10g0567400; Similar to Rieske.	--	--	Rieske [2Fe-2S] domain	Chlorophyllide a oxygenase, chloroplastic OS=Oryza sativa subsp. japonica OX=39947 GN=CAO PE=2 SV=1	Rieske domain-containing protein OS=Oryza sativa subsp. indica OX=39946 GN=OsI_34701 PE=4 SV=1	P	Inorganic ion transport and metabolism	chlorophyllide a oxygenase, chloroplastic [Oryza sativa Japonica Group]
Os10g0563400	--	--	--	--	--	--	--	--	Os10g0563400 protein OS=Oryza sativa subsp. japonica OX=39947 GN=Os10g0563400 PE=4 SV=1	S	Function unknown	uncharacterized protein LOC4349400 [Oryza sativa Japonica Group]
Os10g0534100	--	--	Cellular Component: plasma membrane (GO:0005886);	--	--	--	SPARK	Uncharacterized GPI-anchored protein At1g61900 OS=Arabidopsis thaliana OX=3702 GN=At1g61900 PE=2 SV=1	Expressed protein OS=Oryza sativa subsp. japonica OX=39947 GN=LOC_Os10g38980 PE=4 SV=2	S	Function unknown	uncharacterized GPI-anchored protein At1g61900 isoform X1 [Oryza sativa Japonica Group]
Os01g0593900	--	--	--	--	--	--	--	--	Os01g0593900 protein OS=Oryza sativa subsp. japonica OX=39947 GN=Os01g0593900 PE=4 SV=1	--	--	hypothetical protein EE612_003838 [Oryza sativa]
Os10g0512450	--	--	--	--	--	--	--	--	Os10g0512450 protein (Fragment) OS=Oryza sativa subsp. japonica OX=39947 GN=Os10g0512450 PE=4 SV=1	--	--	hypothetical protein EE612_052260, partial [Oryza sativa]
Os10g0520400	--	--	--	--	--	--	Protein of unknown function (DUF295)	--	Os10g0520400 protein OS=Oryza sativa subsp. japonica OX=39947 GN=LOC_Os10g37600 PE=4 SV=2	S	Function unknown	uncharacterized protein LOC9268809 [Oryza sativa Japonica Group]
Os10g0569300	[H]	Coenzyme transport and metabolism	Cellular Component: cytoplasm (GO:0005737);; Cellular Component: endosome (GO:0005768);; Cellular Component: Golgi apparatus (GO:0005794);; Cellular Component: trans-Golgi network (GO:0005802);; Molecular Function: methyltransferase activity (GO:0008168);; Cellular Component: integral component of membrane (GO:0016021);; Biological Process: methylation (GO:0032259);	K23872|6.3e-138|pxb:103935493|K23872 putative homogalacturonan methyltransferase [EC:2.1.1.-] | (RefSeq) probable methyltransferase PMT13	--	--	Putative S-adenosyl-L-methionine-dependent methyltransferase	Probable methyltransferase PMT2 OS=Arabidopsis thaliana OX=3702 GN=At1g26850 PE=2 SV=2	Methyltransferase OS=Oryza sativa subsp. japonica OX=39947 GN=LOC_Os10g41970 PE=2 SV=1	S	Function unknown	probable methyltransferase PMT2 [Oryza sativa Japonica Group]
Os10g0538450	--	--	--	--	--	--	--	--	Os10g0538450 protein OS=Oryza sativa subsp. japonica OX=39947 GN=Os10g0538450 PE=4 SV=1	--	--	hypothetical protein EE612_052506 [Oryza sativa]
Os10g0550500	--	--	Cellular Component: extracellular region (GO:0005576);; Cellular Component: cell wall (GO:0005618);; Molecular Function: pectin acetylesterase activity (GO:0052793);; Biological Process: cell wall organization (GO:0071555);	K01280|9.4e-73|spen:107013676|K01280 tripeptidyl-peptidase II [EC:3.4.14.10] | (RefSeq) tripeptidyl-peptidase 2-like isoform X1	[M]	Cell wall/membrane/envelope biogenesis	Pectinacetylesterase	Pectin acetylesterase 9 OS=Arabidopsis thaliana OX=3702 GN=PAE9 PE=2 SV=1	Pectin acetylesterase OS=Oryza sativa subsp. japonica OX=39947 GN=Os10g0550500 PE=3 SV=1	M	Cell wall/membrane/envelope biogenesis	pectin acetylesterase 9 [Oryza sativa Japonica Group]
Os01g0590300	--	--	--	--	--	--	--	--	Os01g0590300 protein OS=Oryza sativa subsp. japonica OX=39947 GN=Os01g0590300 PE=4 SV=1	--	--	uncharacterized protein LOC9272094 [Oryza sativa Japonica Group]
Os10g0524600	[O]	Posttranslational modification, protein turnover, chaperones	Molecular Function: serine-type endopeptidase activity (GO:0004252);	K15333|1.7e-76|nsy:104224633|K15333 tRNA guanosine-2'-O-methyltransferase [EC:2.1.1.34] | (RefSeq) uncharacterized protein LOC104224633	--	--	Subtilase family	Subtilisin-like protease 4 OS=Lotus japonicus OX=34305 GN=SBTM4 PE=2 SV=1	Os10g0524600 protein OS=Oryza sativa subsp. japonica OX=39947 GN=LOC_Os10g38080 PE=3 SV=1	G	Carbohydrate transport and metabolism	subtilisin-like protease SBT1.2 [Oryza sativa Japonica Group]
Os10g0530900	[O]	Posttranslational modification, protein turnover, chaperones	Molecular Function: protein binding (GO:0005515);	K00799|1.7e-131|dosa:Os10t0530900-01|K00799 glutathione S-transferase [EC:2.5.1.18] | (RefSeq) Os10g0530900, TAU_GLUTATHIONE_S-TRANSFERASE_50, GSTU50; Similar to Glutathione S-transferase GST 30 (EC 2.5.1.18).	[O]	Posttranslational modification, protein turnover, chaperones	Glutathione S-transferase, N-terminal domain	Probable glutathione S-transferase GSTU6 OS=Oryza sativa subsp. japonica OX=39947 GN=GSTU6 PE=2 SV=2	Uncharacterized protein OS=Oryza barthii OX=65489 PE=4 SV=1	O	Posttranslational modification, protein turnover, chaperones	probable glutathione S-transferase GSTU6 [Oryza sativa Japonica Group]
Os10g0521300	[M]	Cell wall/membrane/envelope biogenesis	Cellular Component: integral component of mitochondrial inner membrane (GO:0031305);; Molecular Function: membrane insertase activity (GO:0032977);; Biological Process: protein insertion into mitochondrial inner membrane from matrix (GO:0032979);; Biological Process: mitochondrial cytochrome c oxidase assembly (GO:0033617);; Biological Process: protein insertion into membrane (GO:0051205);	K03217|4.2e-226|dosa:Os10t0521300-01|K03217 YidC/Oxa1 family membrane protein insertase | (RefSeq) Os10g0521300; Inner membrane protein OXA1-like, mitochondrial precursor.	[OU]	--	60Kd inner membrane protein	Mitochondrial inner membrane protein OXA1-like OS=Arabidopsis thaliana OX=3702 GN=OXA1L PE=2 SV=1	Inner membrane protein OXA1-like, mitochondrial, putative, expressed OS=Oryza sativa subsp. japonica OX=39947 GN=LOC_Os10g37690 PE=3 SV=1	--	--	mitochondrial inner membrane protein OXA1-like [Oryza sativa Japonica Group]
Os10g0522900	[Q]	Secondary metabolites biosynthesis, transport and catabolism	Molecular Function: metal ion binding (GO:0046872);; Molecular Function: dioxygenase activity (GO:0051213);	K05282|5.3e-24|ghi:107956442|K05282 gibberellin-44 dioxygenase [EC:1.14.11.12] | (RefSeq) gibberellin 20 oxidase 1-like	[QR]	--	non-haem dioxygenase in morphine synthesis N-terminal	1-aminocyclopropane-1-carboxylate oxidase homolog 2 OS=Arabidopsis thaliana OX=3702 GN=At1g06640 PE=2 SV=1	Os10g0522900 protein OS=Oryza sativa subsp. japonica OX=39947 GN=LOC_Os10g37880 PE=2 SV=1	Q	Secondary metabolites biosynthesis, transport and catabolism	2-oxoglutarate-Fe(II) type oxidoreductase hxnY isoform X1 [Oryza sativa Japonica Group]
Os10g0547400	--	--	--	--	--	--	--	--	Os10g0547400 protein (Fragment) OS=Oryza sativa subsp. japonica OX=39947 GN=Os10g0547400 PE=4 SV=1	--	--	Os10g0547400, partial [Oryza sativa Japonica Group]
Os10g0536500	[J]	Translation, ribosomal structure and biogenesis	Cellular Component: chloroplast thylakoid membrane (GO:0009535);	--	--	--	CAAD domains of cyanobacterial aminoacyl-tRNA synthetase	Protein CURVATURE THYLAKOID 1B, chloroplastic OS=Arabidopsis thaliana OX=3702 GN=CURT1B PE=1 SV=2	Expressed protein OS=Oryza sativa subsp. japonica OX=39947 GN=LOC_Os10g39150 PE=2 SV=1	S	Function unknown	protein CURVATURE THYLAKOID 1B, chloroplastic [Oryza sativa Japonica Group]
Os10g0551200	--	--	Molecular Function: DNA-binding transcription factor activity (GO:0003700);; Cellular Component: nucleus (GO:0005634);; Biological Process: regulation of transcription, DNA-templated (GO:0006355);; Molecular Function: sequence-specific DNA binding (GO:0043565);	K14494|1.2e-20|pop:7475521|K14494 DELLA protein | (RefSeq) DELLA protein GAIP	--	--	GRAS domain family	Scarecrow-like protein 6 OS=Arabidopsis thaliana OX=3702 GN=SCL6 PE=1 SV=1	Os10g0551200 protein OS=Oryza sativa subsp. japonica OX=39947 GN=Os10g0551200 PE=3 SV=2	K	Transcription	putative Scl1 protein [Oryza sativa Japonica Group]
Os10g0561500	[T]	Signal transduction mechanisms	Molecular Function: protein kinase activity (GO:0004672);; Molecular Function: ubiquitin-protein transferase activity (GO:0004842);; Molecular Function: ATP binding (GO:0005524);	K17609|4.5e-96|cic:CICLE_v10010213mg|K17609 nucleoredoxin [EC:1.8.1.8] | (RefSeq) hypothetical protein	--	--	Protein kinase domain	U-box domain-containing protein 52 OS=Arabidopsis thaliana OX=3702 GN=PUB52 PE=2 SV=1	E3 ubiquitin ligase OS=Oryza sativa subsp. japonica OX=39947 GN=LOC_Os10g41220 PE=4 SV=2	T	Signal transduction mechanisms	U-box domain-containing protein 35 [Oryza sativa Japonica Group]
Os10g0564450	--	--	--	--	--	--	--	--	Os10g0564450 protein OS=Oryza sativa subsp. japonica OX=39947 GN=Os10g0564450 PE=4 SV=1	--	--	hypothetical protein EE612_052826 [Oryza sativa]
Os10g0515400	[QV]	--	Molecular Function: iron ion binding (GO:0005506);; Cellular Component: membrane (GO:0016020);; Molecular Function: oxidoreductase activity, acting on paired donors, with incorporation or reduction of molecular oxygen, NAD(P)H as one donor, and incorporation of one atom of oxygen (GO:0016709);; Molecular Function: heme binding (GO:0020037);	K24184|0.0e+00|dosa:Os10t0515400-00|K24184 cytochrome P450 family 89 subfamily A [EC:1.14.-.-] | (RefSeq) Os10g0515400; Similar to Transposon protein.	[Q]	Secondary metabolites biosynthesis, transport and catabolism	Cytochrome P450	Cytochrome P450 89A2 OS=Arabidopsis thaliana OX=3702 GN=CYP89A2 PE=2 SV=2	Os10g0515400 protein OS=Oryza sativa subsp. japonica OX=39947 GN=Os10g0515400 PE=3 SV=1	Q	Secondary metabolites biosynthesis, transport and catabolism	Os10g0515400 [Oryza sativa Japonica Group]
Os10g0522700	--	--	--	--	--	--	--	--	Os10g0522700 protein OS=Oryza sativa subsp. japonica OX=39947 GN=LOC_Os10g37860 PE=4 SV=1	--	--	unknown protein [Oryza sativa Japonica Group]
Os01g0595800	--	--	--	--	--	--	FBD	--	Os01g0595800 protein OS=Oryza sativa subsp. japonica OX=39947 GN=Os01g0595800 PE=4 SV=1	--	--	hypothetical protein EE612_003858 [Oryza sativa]
Os10g0550750	--	--	--	--	--	--	Domain of unknown function (DUF3527)	--	Os10g0550750 protein OS=Oryza sativa subsp. japonica OX=39947 GN=Os10g0550750 PE=4 SV=1	S	Function unknown	hypothetical protein EE612_052656 [Oryza sativa]
Os10g0533600	[M]	Cell wall/membrane/envelope biogenesis	Molecular Function: MAP kinase activity (GO:0004707);; Molecular Function: ATP binding (GO:0005524);	K04464|2.9e-218|dosa:Os10t0533600-01|K04464 mitogen-activated protein kinase 7 [EC:2.7.11.24] | (RefSeq) Os10g0533600, MPK6, MITOGEN-ACTIVATED_PROTEIN_KINASE_6; Similar to Mitogen-activated protein kinase homolog MMK2 (EC 2.7.1.37).	[T]	Signal transduction mechanisms	Protein kinase domain	Mitogen-activated protein kinase 6 OS=Oryza sativa subsp. japonica OX=39947 GN=MPK6 PE=2 SV=1	Mitogen-activated protein kinase OS=Oryza rufipogon OX=4529 PE=3 SV=1	T	Signal transduction mechanisms	mitogen-activated protein kinase 6 [Oryza sativa Japonica Group]
Os10g0567900	--	--	--	--	--	--	--	F-box protein At5g62510 OS=Arabidopsis thaliana OX=3702 GN=At5g62510 PE=2 SV=1	F-box protein interaction domain containing protein, expressed OS=Oryza sativa subsp. japonica OX=39947 GN=LOC_Os10g41838 PE=4 SV=1	S	Function unknown	F-box protein interaction domain containing protein, expressed [Oryza sativa Japonica Group]
Os10g0544500	--	--	Cellular Component: cytoplasm (GO:0005737);; Cellular Component: Cul4-RING E3 ubiquitin ligase complex (GO:0080008);	K11804|6.7e-295|dosa:Os10t0544500-01|K11804 DDB1- and CUL4-associated factor 8 | (RefSeq) Os10g0544500; WD40 repeat-like domain containing protein.	[R]	General function prediction only	WD domain, G-beta repeat	Protein ALTERED SEED GERMINATION 2 OS=Arabidopsis thaliana OX=3702 GN=ASG2 PE=1 SV=1	Os10g0544500 protein OS=Oryza sativa subsp. japonica OX=39947 GN=LOC_Os10g39760 PE=2 SV=1	S	Function unknown	DDB1- and CUL4-associated factor 8 [Oryza sativa Japonica Group]
Os10g0525200	[QV]	--	Molecular Function: iron ion binding (GO:0005506);; Cellular Component: integral component of membrane (GO:0016021);; Molecular Function: oxidoreductase activity, acting on paired donors, with incorporation or reduction of molecular oxygen (GO:0016705);; Molecular Function: heme binding (GO:0020037);	K20495|8.6e-107|psom:113276881|K20495 long-chain fatty acid omega-monooxygenase [EC:1.14.14.80] | (RefSeq) cytochrome P450 704B1-like	[QI]	--	Cytochrome P450	Cytochrome P450 704C1 OS=Pinus taeda OX=3352 GN=CYP704C1 PE=2 SV=1	Cytochrome P450 family protein OS=Oryza sativa subsp. japonica OX=39947 GN=LOC_Os10g38120 PE=3 SV=1	--	--	cytochrome P450 704C1 [Oryza sativa Japonica Group]
Os01g0594300	--	--	Molecular Function: protein binding (GO:0005515);	--	--	--	Leucine rich repeat	Leucine-rich repeat extensin-like protein 3 OS=Arabidopsis thaliana OX=3702 GN=LRX3 PE=1 SV=1	Extensin-like OS=Oryza sativa subsp. japonica OX=39947 GN=P0451D05.14-1 PE=4 SV=1	S	Function unknown	leucine-rich repeat extensin-like protein 3 [Oryza sativa Japonica Group]
Os10g0566900	--	--	--	K12616|4.5e-45|gmx:100797699|K12616 enhancer of mRNA-decapping protein 4 | (RefSeq) enhancer of mRNA-decapping protein 4	[R]	General function prediction only	Casein Kinase 2 substrate	Uncharacterized protein At5g43822 OS=Arabidopsis thaliana OX=3702 GN=At5g43822 PE=2 SV=1	Os10g0566900 protein OS=Oryza sativa subsp. japonica OX=39947 GN=LOC_Os10g41730 PE=2 SV=1	S	Function unknown	uncharacterized protein At5g43822 [Oryza sativa Japonica Group]
Os10g0559450	--	--	--	--	--	--	--	--	Uncharacterized protein OS=Oryza barthii OX=65489 PE=4 SV=1	--	--	hypothetical protein EE612_052753 [Oryza sativa]
Os10g0560000	--	--	--	--	--	--	Auxin canalisation	VAN3-binding protein OS=Arabidopsis thaliana OX=3702 GN=VAB PE=1 SV=1	Expressed protein OS=Oryza sativa subsp. japonica OX=39947 GN=LOC_Os10g41060 PE=2 SV=1	T	Signal transduction mechanisms	VAN3-binding protein [Oryza sativa Japonica Group]
Os10g0520700	--	--	Molecular Function: metal ion binding (GO:0046872);	--	[S]	Function unknown	HIT zinc finger	--	HIT zinc finger family protein, expressed OS=Oryza sativa subsp. japonica OX=39947 GN=LOC_Os10g37640 PE=4 SV=1	S	Function unknown	zinc finger HIT domain-containing protein 2 [Oryza sativa Japonica Group]
Os10g0560450	--	--	Biological Process: autophagosome assembly (GO:0000045);; Cellular Component: cytoplasmic ubiquitin ligase complex (GO:0000153);; Biological Process: autophagy of mitochondrion (GO:0000422);; Cellular Component: cytosol (GO:0005829);; Biological Process: protein transport (GO:0015031);; Molecular Function: Atg8 ligase activity (GO:0019776);; Biological Process: autophagy of nucleus (GO:0044804);	K08343|1.8e-151|dosa:Os10t0560450-01|K08343 ubiquitin-like-conjugating enzyme ATG3 | (RefSeq) Os10g0560450, AUTOPHAGY_ASSOCIATED_GENE_3B, ATG3B; Similar to Autophagy-related protein 3.	[R]	General function prediction only	Autophagocytosis associated protein, active-site domain	Autophagy-related protein 3 OS=Arabidopsis thaliana OX=3702 GN=ATG3 PE=1 SV=2	Autophagy-related protein 3 (Fragment) OS=Oryza sativa subsp. japonica OX=39947 GN=Os10g0560450 PE=3 SV=1	O	Posttranslational modification, protein turnover, chaperones	hypothetical protein EE612_052769, partial [Oryza sativa]
Os10g0512001	--	--	--	--	--	--	--	--	Os10g0512001 protein OS=Oryza sativa subsp. japonica OX=39947 GN=Os10g0512001 PE=4 SV=1	--	--	hypothetical protein EE612_052256 [Oryza sativa]
Os01g0589800	--	--	Cellular Component: cellular_component (GO:0005575);; Cellular Component: intracellular (GO:0005622);; Cellular Component: obsolete cell (GO:0005623);; Cellular Component: cytoplasm (GO:0005737);; Biological Process: biological_process (GO:0008150);; Biological Process: response to radiation (GO:0009314);; Biological Process: response to light stimulus (GO:0009416);; Cellular Component: chloropla…	--	--	--	--	Light-harvesting complex-like protein OHP2, chloroplastic OS=Arabidopsis thaliana OX=3702 GN=OHP2 PE=1 SV=1	Uncharacterized protein OS=Oryza barthii OX=65489 PE=4 SV=1	S	Function unknown	Os01g0589800, partial [Oryza sativa Japonica Group]
Os10g0514550	--	--	--	--	--	--	--	--	Os10g0514550 protein OS=Oryza sativa subsp. japonica OX=39947 GN=Os10g0514550 PE=4 SV=1	--	--	Os10g0514550 [Oryza sativa Japonica Group]
Os10g0540050	--	--	--	--	--	--	--	--	Os10g0540050 protein (Fragment) OS=Oryza sativa subsp. japonica OX=39947 GN=Os10g0540050 PE=4 SV=1	--	--	hypothetical protein EE612_052522, partial [Oryza sativa]
Os10g0552300	--	--	--	--	--	--	--	--	Os10g0552300 protein (Fragment) OS=Oryza sativa subsp. japonica OX=39947 GN=Os10g0552300 PE=4 SV=1	--	--	hypothetical protein EE612_052668, partial [Oryza sativa]
Os10g0517800	--	--	--	--	--	--	--	--	Expressed protein OS=Oryza sativa subsp. japonica OX=39947 GN=LOC_Os10g37350 PE=2 SV=1	--	--	expressed protein [Oryza sativa Japonica Group]
Os01g0595300	--	--	Molecular Function: zinc ion binding (GO:0008270);	K17604|1.5e-109|pxb:103955850|K17604 zinc finger SWIM domain-containing protein 3 | (RefSeq) uncharacterized protein LOC103955850	--	--	MuDR family transposase	--	Os01g0595300 protein (Fragment) OS=Oryza sativa subsp. japonica OX=39947 GN=Os01g0595300 PE=4 SV=1	S	Function unknown	Os01g0595300, partial [Oryza sativa Japonica Group]
Os10g0515100	--	--	--	--	--	--	--	--	Os10g0515100 protein OS=Oryza sativa subsp. japonica OX=39947 GN=Os10g0515100 PE=4 SV=1	--	--	Os10g0515100 [Oryza sativa Japonica Group]
Os01g0598600	--	--	Molecular Function: DNA binding (GO:0003677);; Molecular Function: aspartic-type endopeptidase activity (GO:0004190);	K22683|8.3e-261|dosa:Os01t0598600-01|K22683 aspartyl protease family protein [EC:3.4.23.-] | (RefSeq) Os01g0598600; Peptidase A1 domain containing protein.	[O]	Posttranslational modification, protein turnover, chaperones	Xylanase inhibitor N-terminal	Aspartyl protease family protein 2 OS=Arabidopsis thaliana OX=3702 GN=APF2 PE=2 SV=1	Nucleoid DNA-binding protein cnd41-like OS=Oryza sativa subsp. japonica OX=39947 GN=Os01g0598600 PE=3 SV=1	O	Posttranslational modification, protein turnover, chaperones	aspartyl protease family protein 2 [Oryza sativa Japonica Group]
Os10g0559700	--	--	--	--	[S]	Function unknown	--	--	Uncharacterized protein OS=Oryza sativa subsp. indica OX=39946 GN=OsI_34630 PE=4 SV=1	S	Function unknown	uncharacterized protein LOC4349371 isoform X3 [Oryza sativa Japonica Group]
Os10g0565500	--	--	--	K19042|3.7e-130|dosa:Os10t0565500-01|K19042 E3 ubiquitin-protein ligase BOI and related proteins [EC:2.3.2.27] | (RefSeq) Os10g0565500; Similar to Retrotransposon protein.	[O]	Posttranslational modification, protein turnover, chaperones	Zinc finger, C3HC4 type (RING finger)	BOI-related E3 ubiquitin-protein ligase 1 OS=Arabidopsis thaliana OX=3702 GN=BRG1 PE=1 SV=1	RING-type domain-containing protein OS=Oryza sativa subsp. indica OX=39946 GN=OsI_34686 PE=4 SV=1	O	Posttranslational modification, protein turnover, chaperones	BOI-related E3 ubiquitin-protein ligase 1 [Oryza sativa Japonica Group]
Os10g0528200	[O]	Posttranslational modification, protein turnover, chaperones	Molecular Function: glutathione transferase activity (GO:0004364);; Cellular Component: cytoplasm (GO:0005737);; Biological Process: glutathione metabolic process (GO:0006749);	K00799|3.5e-129|dosa:Os10t0528200-01|K00799 glutathione S-transferase [EC:2.5.1.18] | (RefSeq) Os10g0528200; Similar to Glutathione S-transferase TSI-1 (EC 2.5.1.18) (Glutathione S- transferase 1).	[O]	Posttranslational modification, protein turnover, chaperones	Glutathione S-transferase, N-terminal domain	Probable glutathione S-transferase GSTU6 OS=Oryza sativa subsp. japonica OX=39947 GN=GSTU6 PE=2 SV=2	Glutathione S-transferase GSTU6, putative, expressed OS=Oryza sativa subsp. japonica OX=39947 GN=LOC_Os10g38489 PE=2 SV=1	O	Posttranslational modification, protein turnover, chaperones	putative glutathione S-transferase [Oryza sativa Japonica Group]
Os10g0523000	--	--	--	--	--	--	--	--	Os10g0523000 protein OS=Oryza sativa subsp. japonica OX=39947 GN=Os10g0523000 PE=4 SV=1	--	--	Os10g0523000 [Oryza sativa Japonica Group]
Os10g0545700	--	--	Molecular Function: molecular_function (GO:0003674);; Molecular Function: catalytic activity (GO:0003824);; Molecular Function: phosphoprotein phosphatase activity (GO:0004721);; Molecular Function: protein tyrosine phosphatase activity (GO:0004725);; Cellular Component: cellular_component (GO:0005575);; Cellular Component: intracellular (GO:0005622);; Cellular Component: obsolete cell (GO:000562…	K18065|6.6e-87|osa:4349283|K18065 Cdc25 family phosphatase [EC:3.1.3.48 1.20.4.1] | (RefSeq) arsenate reductase 2.1	[D]	Cell cycle control, cell division, chromosome partitioning	Rhodanese-like domain	Arsenate reductase 2.1 OS=Oryza sativa subsp. japonica OX=39947 GN=ACR2.1 PE=1 SV=1	Rhodanese domain-containing protein OS=Oryza rufipogon OX=4529 PE=4 SV=1	D	Cell cycle control, cell division, chromosome partitioning	arsenate reductase 2.1 [Oryza sativa Japonica Group]
Os10g0546600	[QV]	--	Molecular Function: monooxygenase activity (GO:0004497);; Molecular Function: iron ion binding (GO:0005506);; Cellular Component: chloroplast (GO:0009507);; Cellular Component: chloroplast envelope (GO:0009941);; Molecular Function: zeinoxanthin epsilon hydroxylase activity (GO:0009974);; Biological Process: carotenoid biosynthetic process (GO:0016117);; Molecular Function: heme binding (GO:00200…	K09837|7.5e-311|dosa:Os10t0546600-01|K09837 carotenoid epsilon hydroxylase [EC:1.14.14.158] | (RefSeq) Os10g0546600; Similar to Chloroplast carotenoid epsilon-ring hydroxylase.	[QI]	--	Cytochrome P450	Carotene epsilon-monooxygenase, chloroplastic OS=Arabidopsis thaliana OX=3702 GN=CYP97C1 PE=1 SV=1	Cytochrome P450 family protein, expressed OS=Oryza sativa subsp. japonica OX=39947 GN=LOC_Os10g39930 PE=2 SV=1	Q	Secondary metabolites biosynthesis, transport and catabolism	carotene epsilon-monooxygenase, chloroplastic [Oryza sativa Japonica Group]
Os10g0524900	--	--	Cellular Component: extracellular region (GO:0005576);; Biological Process: defense response (GO:0006952);	K12173|3.2e-29|gmx:100794341|K12173 BRCA1-A complex subunit BRE | (RefSeq) BRISC and BRCA1-A complex member 2	--	--	Thaumatin family	Thaumatin-like protein 1 OS=Arabidopsis thaliana OX=3702 GN=TLP1 PE=2 SV=1	Os10g0524900 protein OS=Oryza sativa subsp. japonica OX=39947 GN=Os10g0524900 PE=4 SV=1	O	Posttranslational modification, protein turnover, chaperones	Os10g0524900 [Oryza sativa Japonica Group]
Os10g0563200	--	--	Molecular Function: molecular_function (GO:0003674);; Molecular Function: binding (GO:0005488);; Molecular Function: protein binding (GO:0005515);; Cellular Component: cellular_component (GO:0005575);; Cellular Component: intracellular (GO:0005622);; Cellular Component: obsolete cell (GO:0005623);; Cellular Component: nucleus (GO:0005634);; Cellular Component: cytoplasm (GO:0005737);; Biological …	--	--	--	Armadillo/beta-catenin-like repeat	Protein ARABIDILLO 2 OS=Arabidopsis thaliana OX=3702 GN=At3g60350 PE=2 SV=1	Uncharacterized protein OS=Oryza barthii OX=65489 PE=4 SV=1	S	Function unknown	protein ARABIDILLO 1 [Oryza sativa Japonica Group]
Os10g0562000	--	--	Cellular Component: integral component of membrane (GO:0016021);	--	--	--	Cotton fibre expressed protein	--	Os10g0562000 protein OS=Oryza sativa subsp. japonica OX=39947 GN=OSJNBb0089A17.6 PE=4 SV=1	S	Function unknown	formin-like protein 1 [Oryza sativa Japonica Group]
Os10g0518100	--	--	Cellular Component: integral component of membrane (GO:0016021);	K20168|3.0e-28|pxb:103953915|K20168 TBC1 domain family member 15 | (RefSeq) TBC1 domain family member 15	[T]	Signal transduction mechanisms	Rab-GTPase-TBC domain	Rab GTPase-activating protein 22 OS=Arabidopsis thaliana OX=3702 GN=RABGAP22 PE=1 SV=1	Os10g0518100 protein OS=Oryza sativa subsp. japonica OX=39947 GN=Os10g0518100 PE=4 SV=1	T	Signal transduction mechanisms	GTPase-activating protein gyp7 [Oryza sativa Japonica Group]
Os10g0550100	--	--	Molecular Function: transcription coregulator activity (GO:0003712);; Biological Process: regulation of transcription by RNA polymerase II (GO:0006357);; Cellular Component: mediator complex (GO:0016592);	--	[K]	Transcription	--	Mediator of RNA polymerase II transcription subunit 12 OS=Arabidopsis thaliana OX=3702 GN=MED12 PE=1 SV=1	Expressed protein OS=Oryza sativa subsp. japonica OX=39947 GN=LOC_Os10g40260 PE=3 SV=2	K	Transcription	hypothetical protein OsJ_32377 [Oryza sativa Japonica Group]
Os10g0523100	[Q]	Secondary metabolites biosynthesis, transport and catabolism	Molecular Function: oxidoreductase activity (GO:0016491);; Molecular Function: metal ion binding (GO:0046872);	K05278|4.9e-33|aly:9300932|K05278 flavonol synthase [EC:1.14.20.6] | (RefSeq) putative inactive flavonol synthase 2	[QR]	--	non-haem dioxygenase in morphine synthesis N-terminal	1-aminocyclopropane-1-carboxylate oxidase homolog 2 OS=Arabidopsis thaliana OX=3702 GN=At1g06640 PE=2 SV=1	Os10g0523100 protein OS=Oryza sativa subsp. japonica OX=39947 GN=LOC_Os10g37910 PE=3 SV=1	Q	Secondary metabolites biosynthesis, transport and catabolism	2-oxoglutarate-Fe(II) type oxidoreductase hxnY isoform X2 [Oryza sativa Japonica Group]
Os10g0550000	--	--	--	--	--	--	Domain of unknown function (DUF4378)	--	Os10g0550000 protein OS=Oryza sativa subsp. japonica OX=39947 GN=OSJNBa0082M15.1 PE=4 SV=1	S	Function unknown	uncharacterized protein LOC4349311 [Oryza sativa Japonica Group]
Os10g0554100	--	--	--	K20456|3.3e-219|osa:4349338|K20456 oxysterol-binding protein 1 | (RefSeq) oxysterol-binding protein-related protein 1B isoform X1	[I]	Lipid transport and metabolism	Oxysterol-binding protein	Oxysterol-binding protein-related protein 2A OS=Arabidopsis thaliana OX=3702 GN=ORP2A PE=2 SV=1	PH domain-containing protein OS=Oryza nivara OX=4536 PE=4 SV=1	I	Lipid transport and metabolism	oxysterol-binding protein-related protein 1B isoform X1 [Oryza sativa Japonica Group]
Os10g0552600	--	--	--	K11855|7.4e-15|bvg:104906049|K11855 ubiquitin carboxyl-terminal hydrolase 36/42 [EC:3.4.19.12] | (RefSeq) ubiquitin carboxyl-terminal hydrolase 36	--	--	Hydrophobic seed protein	Cortical cell-delineating protein OS=Zea mays OX=4577 PE=2 SV=1	Os10g0552600 protein OS=Oryza sativa subsp. japonica OX=39947 GN=OSJNBa0015J15.8 PE=4 SV=1	S	Function unknown	14 kDa proline-rich protein DC2.15-like [Oryza sativa Japonica Group]
Os10g0555100	[M]	Cell wall/membrane/envelope biogenesis	Cellular Component: integral component of membrane (GO:0016021);	K22809|4.2e-23|han:110868252|K22809 inositol phosphorylceramide glucuronosyltransferase 1 [EC:2.4.1.-] | (RefSeq) inositol phosphorylceramide glucuronosyltransferase 1-like	[G]	Carbohydrate transport and metabolism	--	Putative glucuronosyltransferase PGSIP7 OS=Arabidopsis thaliana OX=3702 GN=PGSIP7 PE=3 SV=1	Os10g0555100 protein OS=Oryza sativa subsp. japonica OX=39947 GN=Os10g0555100 PE=4 SV=1	G	Carbohydrate transport and metabolism	hypothetical protein OsI_34602 [Oryza sativa Indica Group]
Os10g0542900	[R]	General function prediction only	Molecular Function: chitinase activity (GO:0004568);; Biological Process: carbohydrate metabolic process (GO:0005975);; Biological Process: chitin catabolic process (GO:0006032);; Biological Process: cell wall macromolecule catabolic process (GO:0016998);	K20547|9.9e-149|dosa:Os10t0542900-01|K20547 basic endochitinase B [EC:3.2.1.14] | (RefSeq) Os10g0542900, CHT8, CHITINASE_8; Similar to chitinase.	[R]	General function prediction only	Chitinase class I	Chitinase 8 OS=Oryza sativa subsp. japonica OX=39947 GN=Cht8 PE=2 SV=1	Chitinase OS=Oryza nivara OX=4536 PE=4 SV=1	S	Function unknown	chitinase 8 [Oryza sativa Japonica Group]
Os10g0545800	[CO]	--	Cellular Component: plasma membrane (GO:0005886);; Cellular Component: integral component of membrane (GO:0016021);; Biological Process: protein-heme linkage (GO:0017003);; Biological Process: cytochrome complex assembly (GO:0017004);; Molecular Function: heme binding (GO:0020037);	--	--	--	CcmE	Cytochrome c-type biogenesis protein CcmE homolog, mitochondrial OS=Arabidopsis thaliana OX=3702 GN=CCME PE=1 SV=1	Os10g0545800 protein OS=Oryza sativa subsp. japonica OX=39947 GN=Os10g0545800 PE=3 SV=1	O	Posttranslational modification, protein turnover, chaperones	cytochrome c-type biogenesis protein CcmE homolog, mitochondrial [Oryza sativa Japonica Group]
Os10g0515200	[QV]	--	Molecular Function: iron ion binding (GO:0005506);; Cellular Component: membrane (GO:0016020);; Cellular Component: integral component of membrane (GO:0016021);; Molecular Function: oxidoreductase activity, acting on paired donors, with incorporation or reduction of molecular oxygen, NAD(P)H as one donor, and incorporation of one atom of oxygen (GO:0016709);; Molecular Function: heme binding (GO:…	K24184|8.0e-299|dosa:Os10t0515200-01|K24184 cytochrome P450 family 89 subfamily A [EC:1.14.-.-] | (RefSeq) Os10g0515200; Cytochrome P450 family protein.	[Q]	Secondary metabolites biosynthesis, transport and catabolism	Cytochrome P450	Cytochrome P450 89A2 OS=Arabidopsis thaliana OX=3702 GN=CYP89A2 PE=2 SV=2	Os10g0515200 protein OS=Oryza sativa subsp. japonica OX=39947 GN=LOC_Os10g37110 PE=2 SV=1	Q	Secondary metabolites biosynthesis, transport and catabolism	cytochrome P450 89A2 [Oryza sativa Japonica Group]
Os10g0559833	--	--	--	--	--	--	--	--	Os10g0559833 protein OS=Oryza sativa subsp. japonica OX=39947 GN=Os10g0559833 PE=4 SV=1	--	--	hypothetical protein EE612_052761 [Oryza sativa]
Os10g0554900	--	--	--	--	--	--	QWRF family	--	Os10g0554900 protein OS=Oryza sativa subsp. japonica OX=39947 GN=Os10g0554900 PE=3 SV=1	S	Function unknown	QWRF motif-containing protein 7 [Oryza sativa Japonica Group]
Os10g0561800	--	--	Cellular Component: nucleus (GO:0005634);; Biological Process: regulation of transcription, DNA-templated (GO:0006355);; Molecular Function: sequence-specific DNA binding (GO:0043565);	K09338|6.4e-110|dosa:Os10t0561800-01|K09338 homeobox-leucine zipper protein | (RefSeq) Os10g0561800, HOX1, HOMEOBOX_GENE_1; Similar to homeodomain leucine zipper protein hox1.	[K]	Transcription	HD-ZIP protein N terminus	Homeobox-leucine zipper protein HOX1 OS=Oryza sativa subsp. japonica OX=39947 GN=HOX1 PE=1 SV=1	Homeobox domain-containing protein OS=Oryza glaberrima OX=4538 PE=3 SV=1	K	Transcription	homeobox-leucine zipper protein HOX1 [Oryza sativa Japonica Group]
Os10g0521100	--	--	Molecular Function: actin binding (GO:0003779);; Cellular Component: actin cytoskeleton (GO:0015629);; Biological Process: actin filament depolymerization (GO:0030042);	K05765|9.4e-83|dosa:Os10t0521100-01|K05765 cofilin | (RefSeq) Os10g0521100; Similar to Actin-depolymerizing factor 6 (ADF-6) (AtADF6).	[Z]	Cytoskeleton	Cofilin/tropomyosin-type actin-binding protein	Actin-depolymerizing factor 10 OS=Oryza sativa subsp. japonica OX=39947 GN=ADF10 PE=2 SV=1	ADF-H domain-containing protein OS=Oryza barthii OX=65489 PE=3 SV=1	Z	Cytoskeleton	actin-depolymerizing factor 10 isoform X2 [Oryza sativa Japonica Group]
Os10g0550775	--	--	--	--	--	--	--	--	Os10g0550775 protein (Fragment) OS=Oryza sativa subsp. japonica OX=39947 GN=Os10g0550775 PE=4 SV=1	--	--	hypothetical protein EE612_052657, partial [Oryza sativa]
Os10g0565700	--	--	Cellular Component: nucleus (GO:0005634);; Biological Process: reciprocal meiotic recombination (GO:0007131);; Molecular Function: DNA translocase activity (GO:0015616);; Biological Process: double-strand break repair via synthesis-dependent strand annealing (GO:0045003);	K20093|1.6e-06|sita:101785959|K20093 DNA excision repair protein ERCC-6-like [EC:3.6.4.12] | (RefSeq) protein CHROMATIN REMODELING 24-like	--	--	--	--	Os10g0565700 protein OS=Oryza sativa subsp. japonica OX=39947 GN=Os10g0565700 PE=4 SV=1	--	--	hypothetical protein EE612_052848 [Oryza sativa]
Os01g0600200	--	--	Cellular Component: protein phosphatase type 2A complex (GO:0000159);; Molecular Function: protein phosphatase regulator activity (GO:0019888);	K04354|6.0e-291|dosa:Os01t0600200-01|K04354 serine/threonine-protein phosphatase 2A regulatory subunit B | (RefSeq) Os01g0600200; Ser/Thr specific protein phosphatase 2A B regulatory subunit beta isoform.	[T]	Signal transduction mechanisms	WD domain, G-beta repeat	Serine/threonine protein phosphatase 2A 55 kDa regulatory subunit B beta isoform OS=Oryza sativa subsp. indica OX=39946 GN=OsI_006296 PE=2 SV=2	Serine/threonine-protein phosphatase 2A 55 kDa regulatory subunit B OS=Oryza sativa subsp. indica OX=39946 GN=OsI_02712 PE=3 SV=1	T	Signal transduction mechanisms	serine/threonine protein phosphatase 2A 55 kDa regulatory subunit B beta isoform-like [Oryza sativa Japonica Group]
Os10g0516900	--	--	--	--	--	--	--	--	Expressed protein OS=Oryza sativa subsp. japonica OX=39947 GN=LOC_Os10g37290 PE=2 SV=1	--	--	uncharacterized protein LOC4349121 [Oryza sativa Japonica Group]
Os01g0588800	[R]	General function prediction only	Cellular Component: mitochondrion (GO:0005739);; Molecular Function: protein-arginine omega-N symmetric methyltransferase activity (GO:0035243);	K18164|1.2e-264|dosa:Os01t0588800-01|K18164 NADH dehydrogenase [ubiquinone] 1 alpha subcomplex assembly factor 7 | (RefSeq) Os01g0588800; Protein of unknown function DUF185 family protein.	[S]	Function unknown	Putative S-adenosyl-L-methionine-dependent methyltransferase	--	Protein arginine methyltransferase NDUFAF7 OS=Oryza sativa subsp. japonica OX=39947 GN=Os01g0588800 PE=3 SV=1	S	Function unknown	protein arginine methyltransferase NDUFAF7, mitochondrial [Oryza sativa Japonica Group]
Os01g0598400	--	--	Molecular Function: protein binding (GO:0005515);	--	--	--	FBD	F-box protein At1g80960 OS=Arabidopsis thaliana OX=3702 GN=At1g80960 PE=2 SV=3	Os01g0598400 protein OS=Oryza sativa subsp. japonica OX=39947 GN=Os01g0598400 PE=2 SV=1	S	Function unknown	F-box/LRR-repeat protein At5g02910 [Oryza sativa Japonica Group]
Os10g0532300	--	--	Biological Process: metal ion transport (GO:0030001);; Molecular Function: metal ion binding (GO:0046872);	--	[P]	Inorganic ion transport and metabolism	Heavy-metal-associated domain	Heavy metal-associated isoprenylated plant protein 39 OS=Arabidopsis thaliana OX=3702 GN=HIPP39 PE=2 SV=1	Os10g0532300 protein OS=Oryza sativa subsp. japonica OX=39947 GN=Os10g0532300 PE=4 SV=1	P	Inorganic ion transport and metabolism	heavy metal-associated isoprenylated plant protein 39 [Oryza sativa Japonica Group]
Os10g0541700	--	--	Cellular Component: integral component of membrane (GO:0016021);	--	--	--	Domain of unknown function (DUF4220)	--	Os10g0541700 protein OS=Oryza sativa subsp. japonica OX=39947 GN=Os10g0541700 PE=4 SV=1	S	Function unknown	hypothetical protein EE612_052541 [Oryza sativa]
Os10g0557800	--	--	--	--	--	--	--	--	Os10g0557800 protein (Fragment) OS=Oryza sativa subsp. japonica OX=39947 GN=Os10g0557800 PE=4 SV=1	--	--	hypothetical protein EE612_052728, partial [Oryza sativa]
Os10g0531900	--	--	Molecular Function: DNA-binding transcription factor activity (GO:0003700);	K20557|4.9e-38|zma:100273609|K20557 transcription factor VIP1 | (RefSeq) bZIP110; putative bZIP transcription factor superfamily protein	--	--	bZIP transcription factor	bZIP transcription factor 29 OS=Arabidopsis thaliana OX=3702 GN=BZIP29 PE=2 SV=1	Os10g0531900 protein OS=Oryza sativa subsp. japonica OX=39947 GN=Os10g0531900 PE=4 SV=1	K	Transcription	transcription factor RF2a-like isoform X1 [Oryza sativa Japonica Group]
Os10g0517500	[E]	Amino acid transport and metabolism	Cellular Component: cytoplasm (GO:0005737);; Molecular Function: carbon-sulfur lyase activity (GO:0016846);; Biological Process: transsulfuration (GO:0019346);; Molecular Function: pyridoxal phosphate binding (GO:0030170);	K01761|3.0e-249|dosa:Os10t0517500-02|K01761 methionine-gamma-lyase [EC:4.4.1.11] | (RefSeq) Os10g0517500; Cys/Met metabolism, pyridoxal phosphate-dependent enzyme domain containing protein.	[E]	Amino acid transport and metabolism	Cys/Met metabolism PLP-dependent enzyme	Methionine gamma-lyase OS=Arabidopsis thaliana OX=3702 GN=MGL PE=1 SV=1	Cys/Met metabolism PLP-dependent enzyme family protein, expressed OS=Oryza sativa subsp. japonica OX=39947 GN=LOC_Os10g37340 PE=2 SV=1	E	Amino acid transport and metabolism	methionine gamma-lyase [Oryza sativa Japonica Group]
Os10g0545100	--	--	--	--	--	--	Domain of unknown function (DUF3783)	--	Uncharacterized protein OS=Oryza sativa subsp. indica OX=39946 GN=OsI_34530 PE=4 SV=1	S	Function unknown	uncharacterized protein LOC4349277 [Oryza sativa Japonica Group]
Os10g0537300	--	--	--	--	--	--	--	--	Expressed protein OS=Oryza sativa subsp. japonica OX=39947 GN=LOC_Os10g39200 PE=2 SV=1	--	--	uncharacterized protein LOC4349242 isoform X1 [Oryza sativa Japonica Group]
Os10g0550725	--	--	--	--	--	--	--	--	Os10g0550725 protein OS=Oryza sativa subsp. japonica OX=39947 GN=Os10g0550725 PE=4 SV=1	--	--	hypothetical protein EE612_052655 [Oryza sativa]
Os01g0602400	[QV]	--	Molecular Function: monooxygenase activity (GO:0004497);; Molecular Function: iron ion binding (GO:0005506);; Cellular Component: integral component of membrane (GO:0016021);; Molecular Function: oxidoreductase activity, acting on paired donors, with incorporation or reduction of molecular oxygen (GO:0016705);; Molecular Function: heme binding (GO:0020037);	K23809|6.8e-144|mtr:MTR_2g055430|K23809 cytochrome P450 family 72 subfamily A polypeptide 68 [EC:1.14.14.-] | (RefSeq) cytochrome P450 family 72 protein	[QI]	--	Cytochrome P450	Cytochrome P450 72A225 OS=Catharanthus roseus OX=4058 GN=CYP72A225 PE=2 SV=1	Cytochrome P450 (CYP72C)-like OS=Oryza sativa subsp. japonica OX=39947 GN=Os01g0602400 PE=3 SV=1	Q	Secondary metabolites biosynthesis, transport and catabolism	cytochrome P450 72A15 [Oryza sativa Japonica Group]
Os10g0548100	--	--	Cellular Component: membrane (GO:0016020);; Cellular Component: integral component of membrane (GO:0016021);	K12600|3.4e-123|osa:4349298|K12600 superkiller protein 3 | (RefSeq) tetratricopeptide repeat protein SKI3	--	--	--	--	Expressed protein OS=Oryza sativa subsp. japonica OX=39947 GN=LOC_Os10g40040 PE=2 SV=1	--	--	unknown protein [Oryza sativa Japonica Group]
Os10g0514901	[QV]	--	Molecular Function: monooxygenase activity (GO:0004497);; Molecular Function: iron ion binding (GO:0005506);; Molecular Function: oxidoreductase activity, acting on paired donors, with incorporation or reduction of molecular oxygen (GO:0016705);; Molecular Function: heme binding (GO:0020037);	K24184|2.5e-289|dosa:Os10t0514901-00|K24184 cytochrome P450 family 89 subfamily A [EC:1.14.-.-] | (RefSeq) Os10g0514901; Similar to Cytochrome P450 family protein.	[Q]	Secondary metabolites biosynthesis, transport and catabolism	Cytochrome P450	Cytochrome P450 89A2 OS=Arabidopsis thaliana OX=3702 GN=CYP89A2 PE=2 SV=2	Putative cytochrome P450 OS=Oryza sativa subsp. japonica OX=39947 GN=OsJ_32152 PE=3 SV=1	Q	Secondary metabolites biosynthesis, transport and catabolism	cytochrome P450 89A2 [Oryza sativa Japonica Group]
Os10g0514450	[QV]	--	Molecular Function: iron ion binding (GO:0005506);; Cellular Component: membrane (GO:0016020);; Molecular Function: oxidoreductase activity, acting on paired donors, with incorporation or reduction of molecular oxygen, NAD(P)H as one donor, and incorporation of one atom of oxygen (GO:0016709);; Molecular Function: heme binding (GO:0020037);	K24184|5.5e-93|dosa:Os10t0514500-00|K24184 cytochrome P450 family 89 subfamily A [EC:1.14.-.-] | (RefSeq) Os10g0514500; Similar to transposon protein.	[Q]	Secondary metabolites biosynthesis, transport and catabolism	Cytochrome P450	Cytochrome P450 89A2 OS=Arabidopsis thaliana OX=3702 GN=CYP89A2 PE=2 SV=2	Os10g0514450 protein (Fragment) OS=Oryza sativa subsp. japonica OX=39947 GN=Os10g0514450 PE=3 SV=1	Q	Secondary metabolites biosynthesis, transport and catabolism	Os10g0514450, partial [Oryza sativa Japonica Group]
Os10g0551100	--	--	--	--	--	--	--	--	Expressed protein OS=Oryza sativa subsp. japonica OX=39947 GN=LOC_Os10g40370 PE=2 SV=1	--	--	expressed protein [Oryza sativa Japonica Group]
Os10g0515900	[QV]	--	Molecular Function: monooxygenase activity (GO:0004497);; Molecular Function: iron ion binding (GO:0005506);; Cellular Component: integral component of membrane (GO:0016021);; Molecular Function: oxidoreductase activity, acting on paired donors, with incorporation or reduction of molecular oxygen (GO:0016705);; Molecular Function: heme binding (GO:0020037);	K24184|3.3e-297|dosa:Os10t0515900-01|K24184 cytochrome P450 family 89 subfamily A [EC:1.14.-.-] | (RefSeq) Os10g0515900; Cytochrome P450 family protein.	[Q]	Secondary metabolites biosynthesis, transport and catabolism	Cytochrome P450	Cytochrome P450 89A2 OS=Arabidopsis thaliana OX=3702 GN=CYP89A2 PE=2 SV=2	Os10g0515900 protein OS=Oryza sativa subsp. japonica OX=39947 GN=Os10g0515900 PE=3 SV=1	Q	Secondary metabolites biosynthesis, transport and catabolism	cytochrome P450 89A2 [Oryza sativa Japonica Group]
Os01g0589100	--	--	--	--	--	--	--	--	Os01g0589100 protein OS=Oryza sativa subsp. japonica OX=39947 GN=Os01g0589100 PE=4 SV=1	--	--	uncharacterized protein LOC9267489 [Oryza sativa Japonica Group]
Os01g0593500	[J]	Translation, ribosomal structure and biogenesis	Molecular Function: structural constituent of ribosome (GO:0003735);; Cellular Component: ribosome (GO:0005840);; Biological Process: translation (GO:0006412);; Molecular Function: 5S rRNA binding (GO:0008097);	K02897|1.0e-140|dosa:Os01t0593500-00|K02897 large subunit ribosomal protein L25 | (RefSeq) Os01g0593500; Ribosomal protein L25 family protein.	--	--	Ribosomal protein TL5, C-terminal domain	--	Os01g0593500 protein OS=Oryza sativa subsp. japonica OX=39947 GN=Os01g0593500 PE=4 SV=1	J	Translation, ribosomal structure and biogenesis	uncharacterized protein LOC4326383 [Oryza sativa Japonica Group]
Os10g0513400	[QV]	--	Molecular Function: iron ion binding (GO:0005506);; Cellular Component: membrane (GO:0016020);; Molecular Function: oxidoreductase activity, acting on paired donors, with incorporation or reduction of molecular oxygen, NAD(P)H as one donor, and incorporation of one atom of oxygen (GO:0016709);; Molecular Function: heme binding (GO:0020037);	K24184|1.1e-213|dosa:Os10t0513900-01|K24184 cytochrome P450 family 89 subfamily A [EC:1.14.-.-] | (RefSeq) Os10g0513900; Cytochrome P450 family protein.	[Q]	Secondary metabolites biosynthesis, transport and catabolism	Cytochrome P450	Cytochrome P450 89A2 OS=Arabidopsis thaliana OX=3702 GN=CYP89A2 PE=2 SV=2	Os10g0513400 protein OS=Oryza sativa subsp. japonica OX=39947 GN=LOC_Os10g36960 PE=3 SV=2	Q	Secondary metabolites biosynthesis, transport and catabolism	cytochrome P450 89A2 [Oryza sativa Japonica Group]
Os10g0524000	--	--	--	--	--	--	--	--	Os10g0524000 protein OS=Oryza sativa subsp. japonica OX=39947 GN=Os10g0524000 PE=4 SV=1	--	--	Os10g0524000 [Oryza sativa Japonica Group]
Os10g0559800	[G]	Carbohydrate transport and metabolism	--	--	--	--	Protein of unknown function, DUF547	--	Expressed protein OS=Oryza sativa subsp. japonica OX=39947 GN=LOC_Os10g41040 PE=4 SV=1	S	Function unknown	uncharacterized protein LOC4349372 isoform X2 [Oryza sativa Japonica Group]
Os10g0559866	--	--	--	--	--	--	--	--	Os10g0559866 protein OS=Oryza sativa subsp. japonica OX=39947 GN=Os10g0559866 PE=4 SV=1	--	--	hypothetical protein EE612_052762 [Oryza sativa]
Os10g0528100	[O]	Posttranslational modification, protein turnover, chaperones	Molecular Function: glutathione transferase activity (GO:0004364);; Cellular Component: cytoplasm (GO:0005737);; Biological Process: glutathione metabolic process (GO:0006749);	K00799|1.7e-128|dosa:Os10t0528100-01|K00799 glutathione S-transferase [EC:2.5.1.18] | (RefSeq) Os10g0528100, GSTU24, TAU_GLUTATHIONE_S-TRANSFERASE_24; Similar to Glutathione S-transferase GST 42 (EC 2.5.1.18) (Fragment).	[O]	Posttranslational modification, protein turnover, chaperones	Glutathione S-transferase, N-terminal domain	Probable glutathione S-transferase GSTU6 OS=Oryza sativa subsp. japonica OX=39947 GN=GSTU6 PE=2 SV=2	Glutathione S-transferase GSTU6, putative, expressed OS=Oryza sativa subsp. japonica OX=39947 GN=LOC_Os10g38470 PE=2 SV=1	O	Posttranslational modification, protein turnover, chaperones	uncharacterized protein LOC4349188 [Oryza sativa Japonica Group]
Os10g0564300	--	--	Molecular Function: structural constituent of ribosome (GO:0003735);; Cellular Component: ribosome (GO:0005840);; Biological Process: translation (GO:0006412);	K02901|1.6e-70|dosa:Os10t0564300-01|K02901 large subunit ribosomal protein L27e | (RefSeq) Os10g0564300; Similar to 60S ribosomal protein L27.	[J]	Translation, ribosomal structure and biogenesis	Ribosomal L27e protein family	60S ribosomal protein L27-3 OS=Arabidopsis thaliana OX=3702 GN=RPL27C PE=2 SV=2	60S ribosomal protein L27 OS=Oryza sativa subsp. indica OX=39946 GN=OsI_34676 PE=2 SV=1	J	Translation, ribosomal structure and biogenesis	60S ribosomal protein L27-3 [Oryza sativa Japonica Group]
Os01g0595001	--	--	--	--	--	--	--	--	Uncharacterized protein OS=Oryza sativa subsp. japonica OX=39947 GN=B1103C09.10 PE=4 SV=1	--	--	uncharacterized protein LOC107277840 [Oryza sativa Japonica Group]
Os10g0528900	[O]	Posttranslational modification, protein turnover, chaperones	Molecular Function: glutathione transferase activity (GO:0004364);; Cellular Component: cytoplasm (GO:0005737);; Biological Process: glutathione metabolic process (GO:0006749);	K00799|1.6e-129|dosa:Os10t0528900-01|K00799 glutathione S-transferase [EC:2.5.1.18] | (RefSeq) Os10g0528900, GSTU14, TAU_GLUTATHIONE_S-TRANSFERASE_14; Similar to Tau class GST protein 3.	[O]	Posttranslational modification, protein turnover, chaperones	Glutathione S-transferase, N-terminal domain	Probable glutathione S-transferase GSTU6 OS=Oryza sativa subsp. japonica OX=39947 GN=GSTU6 PE=2 SV=2	Glutathione S-transferase GSTU6, putative, expressed OS=Oryza sativa subsp. japonica OX=39947 GN=LOC_Os10g38540 PE=2 SV=1	O	Posttranslational modification, protein turnover, chaperones	probable glutathione S-transferase GSTU6 isoform X1 [Oryza sativa Japonica Group]
Os10g0512800	--	--	Molecular Function: microtubule motor activity (GO:0003777);; Molecular Function: ATP binding (GO:0005524);; Biological Process: microtubule-based movement (GO:0007018);; Molecular Function: microtubule binding (GO:0008017);	K11498|0.0e+00|dosa:Os10t0512800-01|K11498 centromeric protein E | (RefSeq) Os10g0512800; Similar to predicted protein.	[Z]	Cytoskeleton	Kinesin motor domain	Kinesin-like protein KIN-7K, chloroplastic OS=Oryza sativa subsp. japonica OX=39947 GN=KIN7K PE=2 SV=2	Uncharacterized protein OS=Oryza punctata OX=4537 PE=3 SV=1	Z	Cytoskeleton	kinesin-like protein KIN-7K, chloroplastic [Oryza sativa Japonica Group]
Os10g0520600	--	--	Molecular Function: protein binding (GO:0005515);; Cellular Component: cellular_component (GO:0005575);; Cellular Component: obsolete cell (GO:0005623);; Cellular Component: plasma membrane (GO:0005886);; Cellular Component: membrane (GO:0016020);; Cellular Component: obsolete cell part (GO:0044464);; Cellular Component: cell periphery (GO:0071944);	K18726|1.3e-228|osa:4349139|K18726 FAS-associated factor 2 | (RefSeq) plant UBX domain-containing protein 10	[T]	Signal transduction mechanisms	UBX domain	Plant UBX domain-containing protein 10 OS=Arabidopsis thaliana OX=3702 GN=PUX10 PE=2 SV=1	Os10g0520600 protein OS=Oryza sativa subsp. japonica OX=39947 GN=LOC_Os10g37630 PE=2 SV=1	T	Signal transduction mechanisms	plant UBX domain-containing protein 10 [Oryza sativa Japonica Group]
Os10g0529700	[O]	Posttranslational modification, protein turnover, chaperones	Molecular Function: transferase activity (GO:0016740);	K00799|4.9e-131|dosa:Os10t0529700-01|K00799 glutathione S-transferase [EC:2.5.1.18] | (RefSeq) Os10g0529700; Similar to glutathione transferase35.	[O]	Posttranslational modification, protein turnover, chaperones	Glutathione S-transferase, N-terminal domain	Probable glutathione S-transferase GSTU6 OS=Oryza sativa subsp. japonica OX=39947 GN=GSTU6 PE=2 SV=2	Putative glutathione S-transferase OS=Oryza sativa subsp. japonica OX=39947 GN=OsJ_32237 PE=4 SV=1	O	Posttranslational modification, protein turnover, chaperones	probable glutathione S-transferase GSTU6 [Oryza sativa Japonica Group]
Os10g0552700	--	--	--	K11855|4.8e-16|bvg:104906049|K11855 ubiquitin carboxyl-terminal hydrolase 36/42 [EC:3.4.19.12] | (RefSeq) ubiquitin carboxyl-terminal hydrolase 36	--	--	Hydrophobic seed protein	Cortical cell-delineating protein OS=Zea mays OX=4577 PE=2 SV=1	Os10g0552700 protein OS=Oryza sativa subsp. japonica OX=39947 GN=OSJNBa0015J15.7 PE=4 SV=1	S	Function unknown	cortical cell-delineating protein [Oryza sativa Japonica Group]
Os01g0598000	[G]	Carbohydrate transport and metabolism	Molecular Function: UDP-glycosyltransferase activity (GO:0008194);	K23260|1.3e-119|obr:102700279|K23260 scopoletin glucosyltransferase [EC:2.4.1.128] | (RefSeq) scopoletin glucosyltransferase-like	[GC]	--	UDP-glucoronosyl and UDP-glucosyl transferase	Scopoletin glucosyltransferase OS=Nicotiana tabacum OX=4097 GN=TOGT1 PE=1 SV=1	Os01g0598000 protein (Fragment) OS=Oryza sativa subsp. japonica OX=39947 GN=Os01g0598000 PE=3 SV=1	G	Carbohydrate transport and metabolism	Os01g0598000, partial [Oryza sativa Japonica Group]
Os10g0537400	--	--	Biological Process: metal ion transport (GO:0030001);; Molecular Function: metal ion binding (GO:0046872);	K10752|4.8e-12|zju:107427343|K10752 histone-binding protein RBBP4 | (RefSeq) LOW QUALITY PROTEIN: WD-40 repeat-containing protein MSI3	[P]	Inorganic ion transport and metabolism	Heavy-metal-associated domain	Heavy metal-associated isoprenylated plant protein 44 OS=Arabidopsis thaliana OX=3702 GN=HIPP44 PE=2 SV=1	Uncharacterized protein OSJNBa0040D23.10 OS=Oryza sativa subsp. japonica OX=39947 GN=OSJNBa0040D23.10 PE=4 SV=1	P	Inorganic ion transport and metabolism	heavy metal-associated isoprenylated plant protein 30 [Oryza sativa Japonica Group]
Os01g0598900	[J]	Translation, ribosomal structure and biogenesis	Molecular Function: tRNA binding (GO:0000049);; Biological Process: tRNA wobble position uridine thiolation (GO:0002143);; Cellular Component: cytosolic tRNA wobble base thiouridylase complex (GO:0002144);	K14168|1.4e-189|dosa:Os01t0598900-00|K14168 cytoplasmic tRNA 2-thiolation protein 1 [EC:2.7.7.-] | (RefSeq) Os01g0598900; Cytoplasmic tRNA 2-thiolation protein 1.	[R]	General function prediction only	Zinc-ribbon	Cytoplasmic tRNA 2-thiolation protein 1 OS=Oryza sativa subsp. japonica OX=39947 GN=NCS6 PE=2 SV=1	Os01g0598900 protein (Fragment) OS=Oryza sativa subsp. japonica OX=39947 GN=Os01g0598900 PE=3 SV=1	J	Translation, ribosomal structure and biogenesis	Os01g0598900, partial [Oryza sativa Japonica Group]
Os10g0563700	[F]	Nucleotide transport and metabolism	Molecular Function: nucleoside diphosphate kinase activity (GO:0004550);; Molecular Function: ATP binding (GO:0005524);; Biological Process: GTP biosynthetic process (GO:0006183);; Biological Process: UTP biosynthetic process (GO:0006228);; Biological Process: CTP biosynthetic process (GO:0006241);	K00940|4.2e-83|dosa:Os10t0563700-01|K00940 nucleoside-diphosphate kinase [EC:2.7.4.6] | (RefSeq) Os10g0563700; Similar to Nucleoside diphosphate kinase I (EC 2.7.4.6) (NDK I) (NDP kinase I) (PP18).	[F]	Nucleotide transport and metabolism	Nucleoside diphosphate kinase	Nucleoside diphosphate kinase 1 OS=Saccharum officinarum OX=4547 GN=NDPK1 PE=1 SV=1	Nucleoside diphosphate kinase OS=Oryza sativa subsp. indica OX=39946 GN=OsI_34670 PE=2 SV=1	F	Nucleotide transport and metabolism	nucleoside diphosphate kinase 1 [Oryza sativa Japonica Group]
Os10g0514600	[O]	Posttranslational modification, protein turnover, chaperones	Molecular Function: ATP binding (GO:0005524);; Cellular Component: chaperonin-containing T-complex (GO:0005832);; Biological Process: protein folding (GO:0006457);; Molecular Function: unfolded protein binding (GO:0051082);	K09496|1.0e-293|dosa:Os10t0514600-01|K09496 T-complex protein 1 subunit delta | (RefSeq) Os10g0514600; Similar to Clone ZZD584 mRNA sequence.	[O]	Posttranslational modification, protein turnover, chaperones	TCP-1/cpn60 chaperonin family	T-complex protein 1 subunit delta OS=Arabidopsis thaliana OX=3702 GN=CCT4 PE=1 SV=1	T-complex protein 1 subunit delta OS=Oryza sativa subsp. japonica OX=39947 GN=LOC_Os10g37060 PE=2 SV=1	O	Posttranslational modification, protein turnover, chaperones	T-complex protein 1 subunit delta [Oryza sativa Japonica Group]
Os01g0593200	--	--	--	--	--	--	zinc-finger of the FCS-type, C2-C2	FCS-Like Zinc finger 8 OS=Arabidopsis thaliana OX=3702 GN=FLZ8 PE=1 SV=1	FLZ-type domain-containing protein OS=Oryza rufipogon OX=4529 PE=3 SV=1	S	Function unknown	protein MARD1 isoform X1 [Oryza sativa Japonica Group]
Os10g0540100	--	--	Molecular Function: zinc ion binding (GO:0008270);; Biological Process: RNA modification (GO:0009451);; Cellular Component: intracellular membrane-bounded organelle (GO:0043231);	K22262|1.9e-127|qsu:112034235|K22262 WD repeat and FYVE domain-containing protein 3 | (RefSeq) protein SPIRRIG	[R]	General function prediction only	PPR repeat	Putative pentatricopeptide repeat-containing protein At3g25060, mitochondrial OS=Arabidopsis thaliana OX=3702 GN=PCMP-E96 PE=3 SV=1	Os10g0540100 protein OS=Oryza sativa subsp. japonica OX=39947 GN=LOC_Os10g39460 PE=2 SV=1	S	Function unknown	putative pentatricopeptide repeat-containing protein At3g25060, mitochondrial [Oryza sativa Japonica Group]
Os10g0538200	--	--	Molecular Function: aspartic-type endopeptidase activity (GO:0004190);	K22683|8.2e-38|peq:110018834|K22683 aspartyl protease family protein [EC:3.4.23.-] | (RefSeq) protein ASPARTIC PROTEASE IN GUARD CELL 1-like	[O]	Posttranslational modification, protein turnover, chaperones	Xylanase inhibitor N-terminal	Aspartyl protease AED3 OS=Arabidopsis thaliana OX=3702 GN=AED3 PE=1 SV=1	Os10g0538200 protein OS=Oryza sativa subsp. japonica OX=39947 GN=OSJNBa0040D23.17 PE=3 SV=1	M	Cell wall/membrane/envelope biogenesis	aspartic proteinase nepenthesin-1 [Oryza sativa Japonica Group]
Os10g0550300	--	--	Molecular Function: Rho guanyl-nucleotide exchange factor activity (GO:0005089);	--	--	--	PRONE (Plant-specific Rop nucleotide exchanger)	Rop guanine nucleotide exchange factor 3 OS=Arabidopsis thaliana OX=3702 GN=ROPGEF3 PE=2 SV=1	Os10g0550300 protein OS=Oryza sativa subsp. japonica OX=39947 GN=OSJNBa0015J15.29 PE=4 SV=1	G	Carbohydrate transport and metabolism	rop guanine nucleotide exchange factor 3 [Oryza sativa Japonica Group]
Os01g0602500	[QV]	--	Molecular Function: iron ion binding (GO:0005506);; Molecular Function: oxidoreductase activity, acting on paired donors, with incorporation or reduction of molecular oxygen (GO:0016705);; Molecular Function: heme binding (GO:0020037);	K23808|9.1e-98|mtr:MTR_2g023680|K23808 cytochrome P450 family 72 subfamily A polypeptide 67 [EC:1.14.13.-] | (RefSeq) cytochrome P450 family monooxygenase	[QI]	--	Cytochrome P450	Cytochrome P450 72A225 OS=Catharanthus roseus OX=4058 GN=CYP72A225 PE=2 SV=1	Cytochrome P450 (CYP72C)-like OS=Oryza sativa subsp. japonica OX=39947 GN=Os01g0602500 PE=3 SV=1	Q	Secondary metabolites biosynthesis, transport and catabolism	cytochrome P450 (CYP72C)-like [Oryza sativa Japonica Group]
Os10g0560451	--	--	--	--	--	--	--	--	Os10g0560451 protein OS=Oryza sativa subsp. japonica OX=39947 GN=Os10g0560451 PE=4 SV=1	--	--	hypothetical protein EE612_052770 [Oryza sativa]
Os10g0512400	[QV]	--	Molecular Function: iron ion binding (GO:0005506);; Biological Process: lignin biosynthetic process (GO:0009809);; Cellular Component: membrane (GO:0016020);; Molecular Function: oxidoreductase activity, acting on paired donors, with incorporation or reduction of molecular oxygen, NAD(P)H as one donor, and incorporation of one atom of oxygen (GO:0016709);; Molecular Function: heme binding (GO:002…	K09755|3.9e-285|dosa:Os10t0512400-01|K09755 ferulate-5-hydroxylase [EC:1.14.-.-] | (RefSeq) Os10g0512400; Cytochrome P450 family protein.	[Q]	Secondary metabolites biosynthesis, transport and catabolism	Cytochrome P450	Cytochrome P450 84A1 OS=Arabidopsis thaliana OX=3702 GN=CYP84A1 PE=1 SV=1	Cytochrome P450 84A1, putative, expressed OS=Oryza sativa subsp. japonica OX=39947 GN=LOC_Os10g36848 PE=3 SV=1	Q	Secondary metabolites biosynthesis, transport and catabolism	cytochrome P450 84A1 [Oryza sativa Japonica Group]
Os10g0523900	--	--	Molecular Function: DNA binding (GO:0003677);; Molecular Function: DNA-binding transcription factor activity (GO:0003700);; Cellular Component: nucleus (GO:0005634);	K09286|1.7e-28|cit:102614162|K09286 EREBP-like factor | (RefSeq) dehydration-responsive element-binding protein 1B-like	--	--	AP2 domain	Ethylene-responsive transcription factor ERF026 OS=Arabidopsis thaliana OX=3702 GN=ERF026 PE=2 SV=1	AP2 domain containing protein OS=Oryza sativa subsp. japonica OX=39947 GN=LOC_Os10g38000 PE=4 SV=1	K	Transcription	ethylene-responsive transcription factor ERF027 [Oryza sativa Japonica Group]
Os10g0513300	--	--	Cellular Component: integral component of membrane (GO:0016021);	--	--	--	Protein BYPASS1-related	UPF0496 protein 4 OS=Oryza sativa subsp. japonica OX=39947 GN=Os10g0513300 PE=2 SV=1	Uncharacterized protein OS=Oryza rufipogon OX=4529 PE=4 SV=1	S	Function unknown	hypothetical protein OsJ_32144 [Oryza sativa Japonica Group]
Os01g0596300	--	--	Molecular Function: protein binding (GO:0005515);	K01322|2.8e-08|csat:104767606|K01322 prolyl oligopeptidase [EC:3.4.21.26] | (RefSeq) putative F-box/LRR-repeat protein At3g18150	--	--	FBD	--	Os01g0596300 protein OS=Oryza sativa subsp. japonica OX=39947 GN=Os01g0596300 PE=2 SV=1	S	Function unknown	F-box/FBD/LRR-repeat protein At1g13570 [Oryza sativa Japonica Group]
Os10g0558400	[Q]	Secondary metabolites biosynthesis, transport and catabolism	Molecular Function: metal ion binding (GO:0046872);; Molecular Function: dioxygenase activity (GO:0051213);	K05658|1.4e-69|cpep:111781709|K05658 ATP-binding cassette, subfamily B (MDR/TAP), member 1 [EC:7.6.2.2] | (RefSeq) uncharacterized protein LOC111781709	[QR]	--	non-haem dioxygenase in morphine synthesis N-terminal	2-oxoglutarate-dependent dioxygenase 11 OS=Oryza sativa subsp. japonica OX=39947 GN=2ODD11 PE=1 SV=1	Os10g0558400 protein (Fragment) OS=Oryza sativa subsp. japonica OX=39947 GN=Os10g0558400 PE=3 SV=1	Q	Secondary metabolites biosynthesis, transport and catabolism	hypothetical protein EE612_052737, partial [Oryza sativa]
Os10g0529400	[O]	Posttranslational modification, protein turnover, chaperones	Molecular Function: transferase activity (GO:0016740);	K00799|3.7e-134|dosa:Os10t0529400-01|K00799 glutathione S-transferase [EC:2.5.1.18] | (RefSeq) Os10g0529400; Similar to Glutathione S-transferase GSTU6.	[O]	Posttranslational modification, protein turnover, chaperones	Glutathione S-transferase, N-terminal domain	Probable glutathione S-transferase GSTU6 OS=Oryza sativa subsp. japonica OX=39947 GN=GSTU6 PE=2 SV=2	Putative glutathione S-transferase OS=Oryza sativa subsp. japonica OX=39947 GN=OsJ_32235 PE=4 SV=1	O	Posttranslational modification, protein turnover, chaperones	putative glutathione S-transferase OsGSTU9 [Oryza sativa Japonica Group]
Os01g0595600	[I]	Lipid transport and metabolism	--	--	--	--	alpha/beta hydrolase fold	Strigolactone esterase D14 OS=Oryza sativa subsp. japonica OX=39947 GN=D14 PE=1 SV=1	Os01g0595600 protein OS=Oryza sativa subsp. japonica OX=39947 GN=Os01g0595600 PE=2 SV=1	S	Function unknown	probable esterase KAI2 [Oryza sativa Japonica Group]
Os10g0537800	--	--	Molecular Function: aspartic-type endopeptidase activity (GO:0004190);; Cellular Component: extracellular region (GO:0005576);; Biological Process: proteolysis (GO:0006508);; Biological Process: protein catabolic process (GO:0030163);	K22683|9.7e-39|peq:110018834|K22683 aspartyl protease family protein [EC:3.4.23.-] | (RefSeq) protein ASPARTIC PROTEASE IN GUARD CELL 1-like	[O]	Posttranslational modification, protein turnover, chaperones	Xylanase inhibitor N-terminal	Aspartyl protease AED3 OS=Arabidopsis thaliana OX=3702 GN=AED3 PE=1 SV=1	Eukaryotic aspartyl protease family protein, expressed OS=Oryza sativa subsp. japonica OX=39947 GN=LOC_Os10g39260 PE=2 SV=1	M	Cell wall/membrane/envelope biogenesis	aspartic proteinase nepenthesin-1 [Oryza sativa Japonica Group]
Os10g0564900	--	--	Cellular Component: cytoplasm (GO:0005737);; Cellular Component: protein kinase CK2 complex (GO:0005956);; Molecular Function: kinase activity (GO:0016301);; Molecular Function: protein kinase regulator activity (GO:0019887);	K03115|2.0e-163|dosa:Os10t0564900-01|K03115 casein kinase II subunit beta | (RefSeq) Os10g0564900; Similar to Protein kinase CK2 regulatory subunit CK2B2.	[TDK]	--	Casein kinase II regulatory subunit	Putative casein kinase II subunit beta-4 OS=Arabidopsis thaliana OX=3702 GN=CKB4 PE=1 SV=1	Casein kinase II subunit beta OS=Oryza sativa subsp. japonica OX=39947 GN=LOC_Os10g41520 PE=2 SV=1	--	--	putative casein kinase II subunit beta-4 isoform X2 [Oryza sativa Japonica Group]
Os10g0540800	--	--	Molecular Function: RNA binding (GO:0003723);	K10706|6.2e-14|vvi:100855072|K10706 senataxin [EC:3.6.4.-] | (RefSeq) uncharacterized LOC100855072	--	--	AAA domain	--	Expressed protein OS=Oryza sativa subsp. japonica OX=39947 GN=LOC_Os10g39500 PE=2 SV=2	A	RNA processing and modification	uncharacterized protein LOC4349256 [Oryza sativa Japonica Group]
Os10g0542266	--	--	--	--	--	--	--	--	Os10g0542266 protein OS=Oryza sativa subsp. japonica OX=39947 GN=Os10g0542266 PE=4 SV=1	--	--	Os10g0542266 [Oryza sativa Japonica Group]
Os10g0522000	--	--	Molecular Function: methyltransferase activity (GO:0008168);	K15449|5.9e-21|obr:102705710|K15449 tRNA wybutosine-synthesizing protein 1 [EC:4.1.3.44] | (RefSeq) probable methyltransferase PMT28	--	--	Putative S-adenosyl-L-methionine-dependent methyltransferase	Probable methyltransferase PMT17 OS=Arabidopsis thaliana OX=3702 GN=At4g10440 PE=3 SV=1	Os10g0522000 protein (Fragment) OS=Oryza sativa subsp. japonica OX=39947 GN=Os10g0522000 PE=3 SV=1	S	Function unknown	Os10g0522000, partial [Oryza sativa Japonica Group]
Os10g0516600	--	--	Molecular Function: acetylglucosaminyltransferase activity (GO:0008375);; Cellular Component: integral component of membrane (GO:0016021);	--	[G]	Carbohydrate transport and metabolism	Protein of unknown function, DUF604	--	Os10g0516600 protein OS=Oryza sativa subsp. japonica OX=39947 GN=Os10g0516600 PE=4 SV=1	G	Carbohydrate transport and metabolism	hypothetical protein EE612_052297 [Oryza sativa]
Os10g0521500	[I]	Lipid transport and metabolism	Molecular Function: hydrolase activity (GO:0016787);	--	--	--	Alpha/beta hydrolase family	--	Os10g0521500 protein OS=Oryza sativa subsp. japonica OX=39947 GN=Os10g0521500 PE=4 SV=1	S	Function unknown	uncharacterized protein LOC4349145 [Oryza sativa Japonica Group]
Os10g0569100	--	--	Cellular Component: integral component of membrane (GO:0016021);	K03861|6.7e-54|dosa:Os10t0569100-01|K03861 phosphatidylinositol N-acetylglucosaminyltransferase subunit P | (RefSeq) Os10g0569100; PIG-P domain containing protein.	[S]	Function unknown	PIG-P	--	Expressed protein OS=Oryza sativa subsp. japonica OX=39947 GN=LOC_Os10g41950 PE=2 SV=1	S	Function unknown	phosphatidylinositol N-acetylglucosaminyltransferase subunit P [Oryza sativa Japonica Group]
Os10g0512100	--	--	--	--	[S]	Function unknown	Protein of unknown function (DUF726)	--	Os10g0512100 protein OS=Oryza sativa subsp. japonica OX=39947 GN=Os10g0512100 PE=3 SV=1	S	Function unknown	transmembrane and coiled-coil domain-containing protein 4 [Oryza sativa Japonica Group]
Os10g0514425	--	--	Cellular Component: integral component of membrane (GO:0016021);	--	--	--	--	--	Os10g0514425 protein OS=Oryza sativa subsp. japonica OX=39947 GN=Os10g0514425 PE=4 SV=1	--	--	Os10g0514425 [Oryza sativa Japonica Group]
Os10g0564800	--	--	Molecular Function: calcium ion binding (GO:0005509);	K06268|1.3e-117|dosa:Os10t0564800-01|K06268 serine/threonine-protein phosphatase 2B regulatory subunit | (RefSeq) Os10g0564800, CBL1, CALCINEURIN_B-LIKE_PROTEIN_1; Similar to Calcineurin B-like protein 1.	[T]	Signal transduction mechanisms	EF hand	Calcineurin B-like protein 1 OS=Oryza sativa subsp. japonica OX=39947 GN=CBL1 PE=2 SV=2	Uncharacterized protein OS=Oryza punctata OX=4537 PE=4 SV=1	T	Signal transduction mechanisms	calcineurin B-like protein 1 [Oryza sativa Japonica Group]
Os10g0543150	--	--	--	--	--	--	--	--	Os10g0543150 protein OS=Oryza sativa subsp. japonica OX=39947 GN=Os10g0543150 PE=4 SV=1	--	--	hypothetical protein EE612_052558 [Oryza sativa]
Os10g0514700	[QV]	--	Molecular Function: iron ion binding (GO:0005506);; Cellular Component: membrane (GO:0016020);; Molecular Function: oxidoreductase activity, acting on paired donors, with incorporation or reduction of molecular oxygen, NAD(P)H as one donor, and incorporation of one atom of oxygen (GO:0016709);; Molecular Function: heme binding (GO:0020037);	K24184|8.3e-246|dosa:Os10t0514700-00|K24184 cytochrome P450 family 89 subfamily A [EC:1.14.-.-] | (RefSeq) Os10g0514700; Similar to Cytochrome P450 family protein.	[Q]	Secondary metabolites biosynthesis, transport and catabolism	Cytochrome P450	Cytochrome P450 89A2 OS=Arabidopsis thaliana OX=3702 GN=CYP89A2 PE=2 SV=2	Cytochrome P450 family protein OS=Oryza sativa subsp. japonica OX=39947 GN=LOC_Os10g37070 PE=3 SV=2	Q	Secondary metabolites biosynthesis, transport and catabolism	hypothetical protein DAI22_10g158200 [Oryza sativa Japonica Group]
Os01g0596001	--	--	--	--	--	--	--	--	Os01g0596001 protein (Fragment) OS=Oryza sativa subsp. japonica OX=39947 GN=Os01g0596001 PE=4 SV=1	--	--	Os01g0596001, partial [Oryza sativa Japonica Group]
Os10g0567300	--	--	Molecular Function: DNA-binding transcription factor activity (GO:0003700);; Cellular Component: nucleus (GO:0005634);; Biological Process: signal transduction (GO:0007165);	--	--	--	--	SH2 domain-containing protein B OS=Arabidopsis thaliana OX=3702 GN=SHB PE=1 SV=1	SH2 domain-containing protein OS=Oryza sativa subsp. indica OX=39946 GN=OsI_34700 PE=4 SV=1	S	Function unknown	expressed protein [Oryza sativa Japonica Group]
Os10g0529500	[O]	Posttranslational modification, protein turnover, chaperones	Molecular Function: glutathione transferase activity (GO:0004364);; Cellular Component: cytoplasm (GO:0005737);; Biological Process: glutathione metabolic process (GO:0006749);	K00799|3.5e-132|dosa:Os10t0529500-01|K00799 glutathione S-transferase [EC:2.5.1.18] | (RefSeq) Os10g0529500, TAU_GLUTATHIONE_S-TRANSFERASE_30, GSTU30; Similar to Glutathione-S-transferase 2.	[O]	Posttranslational modification, protein turnover, chaperones	Glutathione S-transferase, N-terminal domain	Probable glutathione S-transferase GSTU6 OS=Oryza sativa subsp. japonica OX=39947 GN=GSTU6 PE=2 SV=2	Glutathione S-transferase GSTU6, putative, expressed OS=Oryza sativa subsp. japonica OX=39947 GN=LOC_Os10g38600 PE=2 SV=1	O	Posttranslational modification, protein turnover, chaperones	putative glutathione S-transferase [Oryza sativa Japonica Group]
Os10g0565000	--	--	--	--	[R]	General function prediction only	MORN repeat	--	Os10g0565000 protein OS=Oryza sativa subsp. japonica OX=39947 GN=Os10g0565000 PE=4 SV=1	S	Function unknown	hypothetical protein DAI22_10g194900 [Oryza sativa Japonica Group]
Os10g0516250	--	--	--	--	--	--	--	--	Os10g0516250 protein (Fragment) OS=Oryza sativa subsp. japonica OX=39947 GN=Os10g0516250 PE=4 SV=1	--	--	Os10g0516250, partial [Oryza sativa Japonica Group]
Os01g0589000	[J]	Translation, ribosomal structure and biogenesis	Molecular Function: nucleic acid binding (GO:0003676);; Cellular Component: ribosome (GO:0005840);	K02945|8.1e-244|dosa:Os01t0589000-01|K02945 small subunit ribosomal protein S1 | (RefSeq) Os01g0589000; Nucleic acid-binding, OB-fold domain containing protein.	--	--	S1 RNA binding domain	Protein PIGMENT DEFECTIVE 338, chloroplastic OS=Arabidopsis thaliana OX=3702 GN=PDE338 PE=1 SV=1	30S ribosomal protein S1-like OS=Oryza sativa subsp. japonica OX=39947 GN=Os01g0589000 PE=4 SV=1	J	Translation, ribosomal structure and biogenesis	uncharacterized protein LOC4324446 [Oryza sativa Japonica Group]
Os10g0565300	--	--	Biological Process: protein targeting to vacuole (GO:0006623);; Cellular Component: extrinsic component of membrane (GO:0019898);; Biological Process: protein retention in Golgi apparatus (GO:0045053);	K19525|0.0e+00|dosa:Os10t0565300-01|K19525 vacuolar protein sorting-associated protein 13A/C | (RefSeq) Os10g0565300; Vacuolar protein sorting-associated protein 62 domain containing protein.	[U]	Intracellular trafficking, secretion, and vesicular transport	Vacuolar protein sorting-associated protein 62	--	Os10g0565300 protein (Fragment) OS=Oryza sativa subsp. japonica OX=39947 GN=Os10g0565300 PE=4 SV=1	U	Intracellular trafficking, secretion, and vesicular transport	uncharacterized protein LOC4349418 isoform X3 [Oryza sativa Japonica Group]
Os01g0601000	[P]	Inorganic ion transport and metabolism	Cellular Component: integral component of membrane (GO:0016021);	--	--	--	CorA-like Mg2+ transporter protein	--	Os01g0601000 protein OS=Oryza sativa subsp. japonica OX=39947 GN=Os01g0601000 PE=4 SV=1	S	Function unknown	Os01g0601000 [Oryza sativa Japonica Group]
Os10g0550066	--	--	Molecular Function: transcription coregulator activity (GO:0003712);; Biological Process: regulation of transcription by RNA polymerase II (GO:0006357);; Cellular Component: mediator complex (GO:0016592);	--	[K]	Transcription	Transcription mediator complex subunit Med12	Mediator of RNA polymerase II transcription subunit 12 OS=Arabidopsis thaliana OX=3702 GN=MED12 PE=1 SV=1	Os10g0550066 protein (Fragment) OS=Oryza sativa subsp. japonica OX=39947 GN=Os10g0550066 PE=3 SV=1	K	Transcription	hypothetical protein EE612_052646, partial [Oryza sativa]
Os10g0561300	[G]	Carbohydrate transport and metabolism	Molecular Function: carbohydrate:proton symporter activity (GO:0005351);; Cellular Component: integral component of plasma membrane (GO:0005887);; Biological Process: glucose import (GO:0046323);	K24193|8.5e-285|dosa:Os10t0561300-01|K24193 MFS transporter, SP family, sugar:H+ symporter | (RefSeq) Os10g0561300; Similar to Monosaccharid transporter.	[R]	General function prediction only	Sugar (and other) transporter	Hexose carrier protein HEX6 OS=Ricinus communis OX=3988 GN=HEX6 PE=2 SV=1	Hexose carrier protein HEX6, putative, expressed OS=Oryza sativa subsp. japonica OX=39947 GN=LOC_Os10g41190 PE=2 SV=1	U	Intracellular trafficking, secretion, and vesicular transport	hexose carrier protein HEX6 [Oryza sativa Japonica Group]
Os10g0566800	--	--	Molecular Function: peroxidase activity (GO:0004601);; Cellular Component: extracellular region (GO:0005576);; Biological Process: response to oxidative stress (GO:0006979);; Cellular Component: plant-type cell wall (GO:0009505);; Cellular Component: plasmodesma (GO:0009506);; Molecular Function: heme binding (GO:0020037);; Biological Process: hydrogen peroxide catabolic process (GO:0042744);; Mo…	K00430|7.5e-197|dosa:Os10t0566800-01|K00430 peroxidase [EC:1.11.1.7] | (RefSeq) Os10g0566800; Haem peroxidase, plant/fungal/bacterial family protein.	--	--	Peroxidase	Peroxidase 57 OS=Arabidopsis thaliana OX=3702 GN=PER57 PE=1 SV=1	Peroxidase OS=Oryza sativa subsp. japonica OX=39947 GN=prx129 PE=2 SV=1	Q	Secondary metabolites biosynthesis, transport and catabolism	peroxidase 57 [Oryza sativa Japonica Group]
Os10g0532100	[E]	Amino acid transport and metabolism	Molecular Function: DNA binding (GO:0003677);; Molecular Function: oxidoreductase activity (GO:0016491);	K11450|5.9e-87|dct:110107040|K11450 [histone H3]-N6,N6-dimethyl-L-lysine4 FAD-dependent demethylase [EC:1.14.99.66] | (RefSeq) lysine-specific histone demethylase 1 homolog 2	[Q]	Secondary metabolites biosynthesis, transport and catabolism	Flavin containing amine oxidoreductase	Lysine-specific histone demethylase 1 homolog 3 OS=Arabidopsis thaliana OX=3702 GN=LDL3 PE=2 SV=1	SWIRM domain-containing protein OS=Oryza rufipogon OX=4529 PE=3 SV=1	Q	Secondary metabolites biosynthesis, transport and catabolism	hypothetical protein EE612_052435, partial [Oryza sativa]
Os10g0519750	--	--	--	--	--	--	--	--	Os10g0519750 protein (Fragment) OS=Oryza sativa subsp. japonica OX=39947 GN=Os10g0519750 PE=4 SV=1	--	--	hypothetical protein EE612_052327, partial [Oryza sativa]
Os10g0563800	--	--	Cellular Component: integral component of membrane (GO:0016021);	--	--	--	--	--	PRA1 family protein OS=Oryza sativa subsp. japonica OX=39947 GN=Os10g0563800 PE=3 SV=1	--	--	unknown, partial [Oryza sativa Indica Group]
Os10g0548750	--	--	--	--	--	--	--	--	Os10g0548750 protein OS=Oryza sativa subsp. japonica OX=39947 GN=Os10g0548750 PE=4 SV=1	--	--	hypothetical protein EE612_052625 [Oryza sativa]
Os10g0564500	[M]	Cell wall/membrane/envelope biogenesis	Molecular Function: protein serine/threonine kinase activity (GO:0004674);; Molecular Function: ATP binding (GO:0005524);	K14498|7.4e-189|dosa:Os10t0564500-01|K14498 serine/threonine-protein kinase SRK2 [EC:2.7.11.1] | (RefSeq) Os10g0564500; Serine/threonine-protein kinase SAPK3 (EC 2.7.1.37) (Osmotic stress/abscisic acid-activated protein kinase 3) (Protein kinase REK).	[T]	Signal transduction mechanisms	Protein kinase domain	Serine/threonine-protein kinase SAPK3 OS=Oryza sativa subsp. indica OX=39946 GN=SAPK3 PE=1 SV=2	Protein kinase domain-containing protein OS=Oryza glaberrima OX=4538 PE=3 SV=1	T	Signal transduction mechanisms	hypothetical protein EE612_052827 [Oryza sativa]
Os10g0516400	[M]	Cell wall/membrane/envelope biogenesis	--	--	--	--	--	Protein CDI OS=Arabidopsis thaliana OX=3702 GN=CDI PE=2 SV=1	Os10g0516400 protein OS=Oryza sativa subsp. japonica OX=39947 GN=Os10g0516400 PE=4 SV=1	--	--	protein CDI [Oryza sativa Japonica Group]
Os10g0516200	[T]	Signal transduction mechanisms	Molecular Function: transmembrane receptor protein serine/threonine kinase activity (GO:0004675);; Molecular Function: ATP binding (GO:0005524);; Cellular Component: plasma membrane (GO:0005886);; Biological Process: protein phosphorylation (GO:0006468);	K16224|3.3e-41|eus:EUTSA_v10023115mg|K16224 senescence-induced receptor-like serine/threonine-protein kinase | (RefSeq) hypothetical protein	[T]	Signal transduction mechanisms	Protein kinase domain	Salt tolerance receptor-like cytoplasmic kinase 1 OS=Oryza sativa subsp. indica OX=39946 GN=OsI_16820 PE=2 SV=1	Os10g0516200 protein OS=Oryza sativa subsp. japonica OX=39947 GN=LOC_Os10g37190 PE=3 SV=1	T	Signal transduction mechanisms	probable receptor-like protein kinase At4g10390 [Oryza sativa Japonica Group]
Os10g0567200	--	--	--	--	--	--	--	--	Os10g0567200 protein OS=Oryza sativa subsp. japonica OX=39947 GN=Os10g0567200 PE=4 SV=1	--	--	hypothetical protein EE612_052863 [Oryza sativa]
Os10g0544600	--	--	--	K15014|5.2e-32|qsu:112035105|K15014 solute carrier family 29 (equilibrative nucleoside transporter), member 1/2/3 | (RefSeq) equilibrative nucleotide transporter 3-like	[O]	Posttranslational modification, protein turnover, chaperones	Ring finger domain	NEP1-interacting protein 1 OS=Arabidopsis thaliana OX=3702 GN=NIP1 PE=1 SV=2	Os10g0544600 protein OS=Oryza sativa subsp. japonica OX=39947 GN=Os10g0544600 PE=4 SV=1	O	Posttranslational modification, protein turnover, chaperones	NEP1-interacting protein 1 [Oryza sativa Japonica Group]
Os10g0554200	[E]	Amino acid transport and metabolism	Biological Process: response to nitrate (GO:0010167);; Molecular Function: nitrate transmembrane transporter activity (GO:0015112);; Cellular Component: integral component of membrane (GO:0016021);	K14638|1.9e-123|smo:SELMODRAFT_97812|K14638 solute carrier family 15 (peptide/histidine transporter), member 3/4 | (RefSeq) hypothetical protein	[E]	Amino acid transport and metabolism	POT family	Protein NRT1/ PTR FAMILY 6.3 OS=Arabidopsis thaliana OX=3702 GN=NPF6.3 PE=1 SV=1	Nitrate/chlorate transporter, putative, expressed OS=Oryza sativa subsp. japonica OX=39947 GN=LOC_Os10g40600 PE=2 SV=1	E	Amino acid transport and metabolism	protein NRT1/ PTR FAMILY 6.3 [Oryza sativa Japonica Group]
Os01g0597800	--	--	Molecular Function: UDP-glycosyltransferase activity (GO:0008194);; Cellular Component: integral component of membrane (GO:0016021);	K23260|8.6e-242|obr:102700279|K23260 scopoletin glucosyltransferase [EC:2.4.1.128] | (RefSeq) scopoletin glucosyltransferase-like	[GC]	--	UDP-glucoronosyl and UDP-glucosyl transferase	Scopoletin glucosyltransferase OS=Nicotiana tabacum OX=4097 GN=TOGT1 PE=1 SV=1	Glycosyltransferase OS=Oryza sativa subsp. japonica OX=39947 GN=Os01g0597800 PE=3 SV=1	G	Carbohydrate transport and metabolism	scopoletin glucosyltransferase [Oryza sativa Japonica Group]
Os01g0593700	[P]	Inorganic ion transport and metabolism	Molecular Function: secondary active sulfate transmembrane transporter activity (GO:0008271);; Cellular Component: integral component of membrane (GO:0016021);	K17471|0.0e+00|dosa:Os01t0593700-01|K17471 sulfate transporter 3 | (RefSeq) Os01g0593700; Sulphate transporter domain containing protein.	[P]	Inorganic ion transport and metabolism	Sulfate permease family	Probable sulfate transporter 3.5 OS=Arabidopsis thaliana OX=3702 GN=SULTR3;5 PE=2 SV=1	Os01g0593700 protein OS=Oryza sativa subsp. japonica OX=39947 GN=Os01g0593700 PE=3 SV=1	P	Inorganic ion transport and metabolism	probable sulfate transporter 3.5 [Oryza sativa Japonica Group]
Os01g0601625	--	--	Cellular Component: integral component of membrane (GO:0016021);	K13466|1.4e-45|cic:CICLE_v10017769mg|K13466 EIX receptor 1/2 | (RefSeq) hypothetical protein	[R]	General function prediction only	Leucine rich repeat	Receptor-like protein 43 OS=Arabidopsis thaliana OX=3702 GN=RLP43 PE=2 SV=1	HcrVf1 protein-like OS=Oryza sativa subsp. japonica OX=39947 GN=Os01g0601625 PE=4 SV=1	J	Translation, ribosomal structure and biogenesis	receptor-like protein EIX1 [Oryza sativa Japonica Group]
Os10g0525400	[O]	Posttranslational modification, protein turnover, chaperones	Molecular Function: glutathione transferase activity (GO:0004364);; Cellular Component: cytoplasm (GO:0005737);; Biological Process: glutathione metabolic process (GO:0006749);	K00799|8.7e-139|dosa:Os10t0525400-01|K00799 glutathione S-transferase [EC:2.5.1.18] | (RefSeq) Os10g0525400, GSTU15, TAU_GLUTATHIONE_S-TRANSFERASE_15; Similar to Glutathione S-transferase GSTU31 (Fragment).	[O]	Posttranslational modification, protein turnover, chaperones	Glutathione S-transferase, N-terminal domain	Probable glutathione S-transferase GSTU6 OS=Oryza sativa subsp. japonica OX=39947 GN=GSTU6 PE=2 SV=2	Glutathione S-transferase, N-terminal domain containing protein, expressed OS=Oryza sativa subsp. japonica OX=39947 GN=LOC_Os10g38140 PE=2 SV=1	O	Posttranslational modification, protein turnover, chaperones	glutathione S-transferase U17 [Oryza sativa Japonica Group]
Os10g0534400	--	--	--	--	--	--	--	--	Expressed protein OS=Oryza sativa subsp. japonica OX=39947 GN=LOC_Os10g39000 PE=2 SV=1	--	--	uncharacterized protein LOC4349229 [Oryza sativa Japonica Group]
Os01g0591000	[C]	Energy production and conversion	Molecular Function: oxidoreductase activity, acting on the aldehyde or oxo group of donors, NAD or NADP as acceptor (GO:0016620);	K12355|1.0e-295|dosa:Os01t0591000-01|K12355 coniferyl-aldehyde dehydrogenase [EC:1.2.1.68] | (RefSeq) Os01g0591000; Aldehyde/histidinol dehydrogenase domain containing protein.	[C]	Energy production and conversion	Aldehyde dehydrogenase family	Aldehyde dehydrogenase family 2 member C4 OS=Arabidopsis thaliana OX=3702 GN=ALDH2C4 PE=1 SV=2	Os01g0591000 protein OS=Oryza sativa subsp. japonica OX=39947 GN=Os01g0591000 PE=3 SV=1	C	Energy production and conversion	aldehyde dehydrogenase family 2 member C4 [Oryza sativa Japonica Group]
Os10g0542700	--	--	--	--	--	--	Arabidopsis protein of unknown function	--	Expressed protein OS=Oryza sativa subsp. japonica OX=39947 GN=LOC_Os10g39660 PE=4 SV=1	S	Function unknown	hypothetical protein [Oryza sativa Japonica Group]

## Sheet: L-pool+M-pool
#Gene_ID	COG_class	COG_class_annotation	GO_annotation	KEGG_annotation	KOG_class	KOG_class_annotation	Pfam_annotation	Swissprot_annotation	TrEMBL_annotation	eggNOG_class	eggNOG_class_annotation	nr_annotation
Os12g0112200	--	--	Biological Process: lipid metabolic process (GO:0006629);	K12382|3.7e-137|dosa:Os12t0112200-01|K12382 saposin | (RefSeq) Os12g0112200; Saposin-like domain containing protein.	[IG]	--	Saposin-like type B, region 1	--	Os12g0112250 protein OS=Oryza sativa subsp. japonica OX=39947 GN=Os12g0112250 PE=4 SV=1	--	--	uncharacterized protein LOC9267024 [Oryza sativa Japonica Group]
Os12g0111000	--	--	--	--	--	--	--	--	Expressed protein OS=Oryza sativa subsp. japonica OX=39947 GN=LOC_Os12g02000 PE=4 SV=1	--	--	Os12g0111000, partial [Oryza sativa Japonica Group]
Os12g0117700	--	--	--	--	--	--	--	--	Os12g0117700 protein (Fragment) OS=Oryza sativa subsp. japonica OX=39947 GN=Os12g0117700 PE=4 SV=1	--	--	hypothetical protein EE612_057427, partial [Oryza sativa]
Os12g0104200	--	--	--	--	--	--	--	--	Os12g0104200 protein (Fragment) OS=Oryza sativa subsp. japonica OX=39947 GN=Os12g0104200 PE=4 SV=1	--	--	Os12g0104200, partial [Oryza sativa Japonica Group]
Os12g0106100	--	--	--	--	--	--	--	Protein DOUBLE-STRAND BREAK FORMATION OS=Arabidopsis thaliana OX=3702 GN=DFO PE=1 SV=1	Os12g0106100 protein OS=Oryza sativa subsp. japonica OX=39947 GN=Os12g0106100 PE=4 SV=1	--	--	hypothetical protein EE612_057319 [Oryza sativa]
Os12g0117100	[HR]	--	Biological Process: jasmonic acid metabolic process (GO:0009694);; Biological Process: salicylic acid metabolic process (GO:0009696);; Molecular Function: hydrolase activity (GO:0016787);; Molecular Function: methyl indole-3-acetate esterase activity (GO:0080030);; Molecular Function: methyl salicylate esterase activity (GO:0080031);; Molecular Function: methyl jasmonate esterase activity (GO:008…	K13544|3.9e-55|thj:104804464|K13544 pheophorbidase [EC:3.1.1.82] | (RefSeq) pheophorbidase isoform X1	--	--	Alpha/beta hydrolase family	Methylesterase 17 OS=Arabidopsis thaliana OX=3702 GN=MES17 PE=1 SV=1	Hydrolase, alpha/beta fold family protein, expressed OS=Oryza sativa subsp. japonica OX=39947 GN=LOC_Os12g02500 PE=2 SV=1	S	Function unknown	hydrolase, alpha/beta fold family protein, expressed [Oryza sativa Japonica Group]
Os12g0111750	--	--	--	--	--	--	--	--	Os12g0111750 protein OS=Oryza sativa subsp. japonica OX=39947 GN=Os12g0111750 PE=4 SV=1	--	--	Os12g0111750 [Oryza sativa Japonica Group]
Os12g0107700	[T]	Signal transduction mechanisms	Molecular Function: protein kinase activity (GO:0004672);; Molecular Function: ATP binding (GO:0005524);	K20359|7.9e-108|eus:EUTSA_v10006389mg|K20359 PRA1 family protein 1 | (RefSeq) hypothetical protein	--	--	Protein tyrosine and serine/threonine kinase	Probable leucine-rich repeat receptor-like protein kinase IMK3 OS=Arabidopsis thaliana OX=3702 GN=IMK3 PE=1 SV=1	Leucine Rich Repeat family protein, expressed OS=Oryza sativa subsp. japonica OX=39947 GN=LOC_Os12g01700 PE=4 SV=1	T	Signal transduction mechanisms	Leucine Rich Repeat family protein, expressed [Oryza sativa Japonica Group]
Os12g0115500	--	--	Biological Process: lipid transport (GO:0006869);; Molecular Function: lipid binding (GO:0008289);; Cellular Component: membrane (GO:0016020);	--	--	--	Protease inhibitor/seed storage/LTP family	Probable non-specific lipid-transfer protein 3 OS=Triticum aestivum OX=4565 GN=LTP3 PE=2 SV=1	Non-specific lipid-transfer protein OS=Oryza sativa subsp. japonica OX=39947 GN=LOC_Os12g02340 PE=3 SV=1	G	Carbohydrate transport and metabolism	probable non-specific lipid-transfer protein 3 [Oryza sativa Japonica Group]
Os12g0110700	--	--	--	--	--	--	Petal formation-expressed	Probable F-box protein At4g22030 OS=Arabidopsis thaliana OX=3702 GN=At4g22030 PE=4 SV=1	Os12g0110700 protein (Fragment) OS=Oryza sativa subsp. japonica OX=39947 GN=Os12g0110700 PE=4 SV=1	S	Function unknown	Os12g0110700, partial [Oryza sativa Japonica Group]
Os12g0107733	--	--	--	--	--	--	--	--	Os12g0107733 protein (Fragment) OS=Oryza sativa subsp. japonica OX=39947 GN=Os12g0107733 PE=4 SV=1	--	--	hypothetical protein EE612_057341, partial [Oryza sativa]
Os12g0111900	--	--	Cellular Component: mitochondrion (GO:0005739);; Biological Process: endosomal transport (GO:0016197);; Cellular Component: BLOC-1 complex (GO:0031083);	K20185|2.2e-59|dosa:Os12t0111900-00|K20185 biogenesis of lysosome-related organelles complex 1 subunit 1 | (RefSeq) Os12g0111900; GCN5-like 1 domain containing protein.	[K]	Transcription	GCN5-like protein 1 (GCN5L1)	Biogenesis of lysosome-related organelles complex 1 subunit 1 OS=Arabidopsis thaliana OX=3702 GN=BLOS1 PE=1 SV=1	Biogenesis of lysosome-related organelles complex 1 subunit 1 OS=Oryza sativa subsp. japonica OX=39947 GN=Os12g0111900 PE=3 SV=1	K	Transcription	Os12g0111900 [Oryza sativa Japonica Group]
Os12g0106700	--	--	--	K09602|1.2e-20|sbi:8085840|K09602 ubiquitin thioesterase protein OTUB1 [EC:3.4.19.12] | (RefSeq) uncharacterized protein LOC8085840	--	--	--	--	Os12g0106700 protein (Fragment) OS=Oryza sativa subsp. japonica OX=39947 GN=Os12g0106700 PE=4 SV=1	--	--	hypothetical protein EE612_057330, partial [Oryza sativa]
Os12g0111500	--	--	Cellular Component: ubiquitin ligase complex (GO:0000151);; Molecular Function: molecular_function (GO:0003674);; Molecular Function: binding (GO:0005488);; Molecular Function: protein binding (GO:0005515);; Cellular Component: cellular_component (GO:0005575);; Cellular Component: intracellular (GO:0005622);; Cellular Component: obsolete cell (GO:0005623);; Cellular Component: cytoplasm (GO:00057…	K10523|6.3e-154|dosa:Os12t0111500-02|K10523 speckle-type POZ protein | (RefSeq) Os12g0111500; BTB domain containing protein.	[DR]	--	BTB/POZ domain	BTB/POZ domain-containing protein At3g56230 OS=Arabidopsis thaliana OX=3702 GN=At3g56230 PE=2 SV=1	Os12g0111500 protein OS=Oryza sativa subsp. japonica OX=39947 GN=Os12g0111500 PE=4 SV=1	D	Cell cycle control, cell division, chromosome partitioning	BTB/POZ domain-containing protein At3g56230 [Oryza sativa Japonica Group]
Os12g0119700	--	--	--	--	--	--	--	--	Expressed protein OS=Oryza sativa subsp. japonica OX=39947 GN=LOC_Os12g02690 PE=2 SV=1	--	--	unknown protein 1 [Oryza sativa Japonica Group]
Os12g0102350	--	--	Molecular Function: cysteine-type peptidase activity (GO:0008234);	K08597|1.0e-136|dosa:Os12t0102350-01|K08597 sentrin-specific protease 8 [EC:3.4.22.68] | (RefSeq) Os12g0102350; Similar to WRKY transcription factor 57.	[R]	General function prediction only	Ulp1 protease family, C-terminal catalytic domain	NEDD8-specific protease 1 OS=Arabidopsis thaliana OX=3702 GN=NEDP1 PE=2 SV=1	Os12g0102350 protein OS=Oryza sativa subsp. japonica OX=39947 GN=Os12g0102350 PE=2 SV=1	S	Function unknown	hypothetical protein OsJ_34895 [Oryza sativa Japonica Group]
Os12g0113900	--	--	Biological Process: response to red or far red light (GO:0009639);; Biological Process: negative gravitropism (GO:0009959);	--	--	--	Plant protein of unknown function (DUF641)	--	Os12g0113900 protein OS=Oryza sativa subsp. japonica OX=39947 GN=Os12g0113900 PE=4 SV=1	S	Function unknown	protein GRAVITROPIC IN THE LIGHT 1 [Oryza sativa Japonica Group]
Os12g0117400	--	--	Cellular Component: cellular_component (GO:0005575);; Cellular Component: intracellular (GO:0005622);; Cellular Component: obsolete cell (GO:0005623);; Cellular Component: nucleus (GO:0005634);; Cellular Component: cytoplasm (GO:0005737);; Biological Process: biological_process (GO:0008150);; Biological Process: response to radiation (GO:0009314);; Biological Process: response to light stimulus (…	--	--	--	NPH3 family	Root phototropism protein 2 OS=Arabidopsis thaliana OX=3702 GN=RPT2 PE=1 SV=2	Os12g0117400 protein OS=Oryza sativa subsp. japonica OX=39947 GN=LOC_Os12g02530 PE=3 SV=1	S	Function unknown	Os12g0117400, partial [Oryza sativa Japonica Group]
Os12g0106500	--	--	Cellular Component: membrane (GO:0016020);; Cellular Component: integral component of membrane (GO:0016021);	--	--	--	Nodulin-like	Protein NUCLEAR FUSION DEFECTIVE 4 OS=Arabidopsis thaliana OX=3702 GN=NFD4 PE=3 SV=1	Nodulin-like family protein, expressed OS=Oryza sativa subsp. japonica OX=39947 GN=LOC_Os12g01570 PE=4 SV=1	S	Function unknown	Nodulin-like family protein, expressed [Oryza sativa Japonica Group]
Os12g0102700	--	--	--	--	--	--	--	--	Os12g0102700 protein OS=Oryza sativa subsp. japonica OX=39947 GN=Os12g0102700 PE=4 SV=1	--	--	uncharacterized protein LOC4351247 [Oryza sativa Japonica Group]
Os12g0108900	--	--	Biological Process: DNA methylation (GO:0006306);	--	--	--	--	Probable inactive DNA (cytosine-5)-methyltransferase DRM1B OS=Oryza sativa subsp. japonica OX=39947 GN=DRM1B PE=3 SV=1	Uncharacterized protein OS=Oryza rufipogon OX=4529 PE=4 SV=1	S	Function unknown	Os12g0108900, partial [Oryza sativa Japonica Group]
Os12g0110300	--	--	Molecular Function: molecular_function (GO:0003674);; Molecular Function: DNA-binding transcription factor activity (GO:0003700);; Biological Process: nucleobase-containing compound metabolic process (GO:0006139);; Biological Process: DNA metabolic process (GO:0006259);; Biological Process: DNA modification (GO:0006304);; Biological Process: DNA alkylation (GO:0006305);; Biological Process: DNA m…	--	--	--	--	RNA-directed DNA methylation 4 OS=Arabidopsis thaliana OX=3702 GN=RDM4 PE=1 SV=1	Os12g0110300 protein OS=Oryza sativa subsp. japonica OX=39947 GN=Os12g0110300 PE=4 SV=1	S	Function unknown	RNA-directed DNA methylation 4 [Oryza sativa Japonica Group]
Os12g0112251	--	--	--	--	--	--	--	--	Os12g0112251 protein OS=Oryza sativa subsp. japonica OX=39947 GN=Os12g0112251 PE=4 SV=1	--	--	Os12g0112251 [Oryza sativa Japonica Group]
Os12g0108200	--	--	--	--	--	--	--	--	Os12g0108200 protein OS=Oryza sativa subsp. japonica OX=39947 GN=Os12g0108200 PE=4 SV=1	--	--	hypothetical protein EE612_057347 [Oryza sativa]
Os12g0109375	--	--	--	--	--	--	--	--	Os12g0109375 protein OS=Oryza sativa subsp. japonica OX=39947 GN=Os12g0109375 PE=4 SV=1	--	--	hypothetical protein EE612_057367 [Oryza sativa]
Os12g0112300	[C]	Energy production and conversion	Molecular Function: ATP:ADP antiporter activity (GO:0005471);; Molecular Function: ATP binding (GO:0005524);; Cellular Component: integral component of membrane (GO:0016021);; Cellular Component: chloroplast membrane (GO:0031969);	K03301|5.2e-263|dosa:Os12t0112300-01|K03301 ATP:ADP antiporter, AAA family | (RefSeq) Os12g0112300; ADP/ATP carrier protein domain containing protein.	--	--	TLC ATP/ADP transporter	--	ADP,ATP carrier protein OS=Oryza sativa subsp. japonica OX=39947 GN=LOC_Os12g02100 PE=2 SV=1	P	Inorganic ion transport and metabolism	uncharacterized protein LOC4351303 isoform X1 [Oryza sativa Japonica Group]
Os12g0110000	--	--	Biological Process: TOR signaling (GO:0031929);; Cellular Component: TORC1 complex (GO:0031931);	K07204|0.0e+00|dosa:Os12t0110000-00|K07204 regulatory associated protein of mTOR | (RefSeq) Os12g0110000; Regulatory associated protein of TOR family protein.	[D]	Cell cycle control, cell division, chromosome partitioning	Raptor N-terminal CASPase like domain	Regulatory-associated protein of TOR 2 OS=Oryza sativa subsp. japonica OX=39947 GN=RAPTOR2 PE=1 SV=2	WD_REPEATS_REGION domain-containing protein OS=Oryza punctata OX=4537 PE=3 SV=1	D	Cell cycle control, cell division, chromosome partitioning	Os12g0110000, partial [Oryza sativa Japonica Group]
Os10g0510300	--	--	--	K15111|7.6e-17|spen:107015750|K15111 solute carrier family 25 (mitochondrial S-adenosylmethionine transporter), member 26 | (RefSeq) LOW QUALITY PROTEIN: protein MITOFERRINLIKE 1, chloroplastic	--	--	Plant organelle RNA recognition domain	Protein ROOT PRIMORDIUM DEFECTIVE 1 OS=Arabidopsis thaliana OX=3702 GN=RPD1 PE=1 SV=1	Membrane associated salt-inducible protein, putative OS=Oryza sativa subsp. japonica OX=39947 GN=LOC_Os10g36680 PE=4 SV=1	S	Function unknown	protein ROOT PRIMORDIUM DEFECTIVE 1 [Oryza sativa Japonica Group]
Os10g0509600	--	--	Biological Process: cellular oxidant detoxification (GO:0098869);	--	--	--	--	--	Uncharacterized protein OS=Oryza rufipogon OX=4529 PE=4 SV=1	S	Function unknown	hypothetical protein [Oryza sativa Japonica Group]
Os12g0103500	--	--	Biological Process: negative regulation of translation (GO:0017148);; Molecular Function: rRNA N-glycosylase activity (GO:0030598);	--	--	--	Ribosome inactivating protein	--	rRNA N-glycosidase OS=Oryza sativa subsp. japonica OX=39947 GN=Os12g0103500 PE=4 SV=1	--	--	hypothetical protein EE612_057278 [Oryza sativa]
Os12g0116600	--	--	Molecular Function: DNA-binding transcription factor activity (GO:0003700);; Cellular Component: nucleus (GO:0005634);; Molecular Function: sequence-specific DNA binding (GO:0043565);	K13459|2.8e-09|cqi:110714731|K13459 disease resistance protein RPS2 | (RefSeq) probable disease resistance protein At4g27220 isoform X1	--	--	WRKY DNA -binding domain	Probable WRKY transcription factor 46 OS=Arabidopsis thaliana OX=3702 GN=WRKY46 PE=1 SV=1	Os12g0116600 protein (Fragment) OS=Oryza sativa subsp. japonica OX=39947 GN=Os12g0116600 PE=3 SV=1	K	Transcription	hypothetical protein EE612_057413, partial [Oryza sativa]
Os12g0109600	--	--	--	--	--	--	Protein of unknown function (DUF1668)	--	Expressed protein OS=Oryza sativa subsp. japonica OX=39947 GN=LOC_Os12g01880 PE=4 SV=1	S	Function unknown	uncharacterized protein LOC4351285 [Oryza sativa Japonica Group]
Os12g0108933	--	--	--	--	--	--	--	--	Os12g0108933 protein OS=Oryza sativa subsp. japonica OX=39947 GN=Os12g0108933 PE=4 SV=1	--	--	hypothetical protein EE612_057359 [Oryza sativa]
Os12g0115700	--	--	Molecular Function: intramolecular lyase activity (GO:0016872);	K01859|1.4e-113|dosa:Os12t0115700-01|K01859 chalcone isomerase [EC:5.5.1.6] | (RefSeq) Os12g0115700; Chalcone isomerase domain containing protein.	--	--	Chalcone-flavanone isomerase	Probable chalcone--flavonone isomerase 3 OS=Arabidopsis thaliana OX=3702 GN=CHI3 PE=1 SV=1	Chalcone-flavonone isomerase family protein OS=Oryza sativa subsp. japonica OX=39947 GN=LOC_Os12g02370 PE=3 SV=1	S	Function unknown	probable chalcone--flavonone isomerase 3 isoform X2 [Oryza sativa Japonica Group]
Os12g0106000	[P]	Inorganic ion transport and metabolism	Molecular Function: ferroxidase activity (GO:0004322);; Molecular Function: iron ion binding (GO:0005506);; Cellular Component: cytoplasm (GO:0005737);; Biological Process: iron ion transport (GO:0006826);; Biological Process: intracellular sequestering of iron ion (GO:0006880);; Molecular Function: ferrous iron binding (GO:0008198);; Molecular Function: ferric iron binding (GO:0008199);	K00522|3.8e-137|dosa:Os12t0106000-01|K00522 ferritin heavy chain [EC:1.16.3.2] | (RefSeq) Os12g0106000; Similar to Ferritin 1, chloroplast precursor (EC 1.16.3.1) (ZmFer1).	[P]	Inorganic ion transport and metabolism	Ferritin-like domain	Ferritin-1, chloroplastic OS=Zea mays OX=4577 GN=FER1 PE=1 SV=2	Ferritin OS=Oryza sativa subsp. japonica OX=39947 GN=Fer2 PE=2 SV=1	P	Inorganic ion transport and metabolism	ferritin-1, chloroplastic [Oryza sativa Japonica Group]
Os12g0110050	--	--	Biological Process: TOR signaling (GO:0031929);; Cellular Component: TORC1 complex (GO:0031931);	K07204|2.4e-31|osa:4351289|K07204 regulatory associated protein of mTOR | (RefSeq) regulatory-associated protein of TOR 1 isoform X2	--	--	--	Regulatory-associated protein of TOR 2 OS=Oryza sativa subsp. japonica OX=39947 GN=RAPTOR2 PE=1 SV=2	Os12g0110050 protein OS=Oryza sativa subsp. japonica OX=39947 GN=Os12g0110050 PE=4 SV=1	D	Cell cycle control, cell division, chromosome partitioning	Os12g0110050 [Oryza sativa Japonica Group]
Os12g0103300	--	--	Cellular Component: Sec61 translocon complex (GO:0005784);; Biological Process: intracellular protein transport (GO:0006886);	K09481|1.1e-34|dosa:Os12t0103300-01|K09481 protein transport protein SEC61 subunit beta | (RefSeq) Os12g0103300; Preprotein translocase Sec, Sec61-beta subunit domain containing protein.	[O]	Posttranslational modification, protein turnover, chaperones	Sec61beta family	Protein transport protein Sec61 subunit beta OS=Arabidopsis thaliana OX=3702 GN=At2g45070 PE=1 SV=1	Os12g0103300 protein (Fragment) OS=Oryza sativa subsp. japonica OX=39947 GN=Os12g0103300 PE=3 SV=1	U	Intracellular trafficking, secretion, and vesicular transport	hypothetical protein EE612_057275, partial [Oryza sativa]
Os12g0104800	--	--	Molecular Function: structural molecule activity (GO:0005198);; Biological Process: intracellular protein transport (GO:0006886);; Biological Process: vesicle-mediated transport (GO:0016192);; Cellular Component: clathrin coat of trans-Golgi network vesicle (GO:0030130);; Cellular Component: clathrin coat of coated pit (GO:0030132);; Molecular Function: clathrin light chain binding (GO:0032051);;…	K04646|6.7e-47|osa:4349546|K04646 clathrin heavy chain | (RefSeq) clathrin heavy chain 1	[U]	Intracellular trafficking, secretion, and vesicular transport	--	Clathrin heavy chain 1 OS=Oryza sativa subsp. japonica OX=39947 GN=Os11g0104900 PE=3 SV=1	Clathrin heavy chain OS=Oryza meridionalis OX=40149 PE=3 SV=1	U	Intracellular trafficking, secretion, and vesicular transport	hypothetical protein OsJ_34910 [Oryza sativa Japonica Group]
Os12g0105150	--	--	--	--	--	--	--	--	Os12g0105150 protein (Fragment) OS=Oryza sativa subsp. japonica OX=39947 GN=Os12g0105150 PE=4 SV=1	--	--	hypothetical protein EE612_057298, partial [Oryza sativa]
Os12g0122400	--	--	Cellular Component: integral component of membrane (GO:0016021);	K13648|1.4e-26|dosa:Os11t0124900-01|K13648 alpha-1,4-galacturonosyltransferase [EC:2.4.1.43] | (RefSeq) Os11g0124900; Glycosyl transferase, family 8 protein.	--	--	--	--	Os12g0122400 protein OS=Oryza sativa subsp. japonica OX=39947 GN=Os12g0122400 PE=4 SV=1	G	Carbohydrate transport and metabolism	hypothetical protein EE612_057479 [Oryza sativa]
Os12g0117600	--	--	--	--	--	--	NPH3 family	BTB/POZ domain-containing protein At3g08570 OS=Arabidopsis thaliana OX=3702 GN=At3g08570 PE=2 SV=2	Os12g0117600 protein OS=Oryza sativa subsp. japonica OX=39947 GN=Os12g0117600 PE=3 SV=1	S	Function unknown	BTB/POZ domain-containing protein At3g08570 [Oryza sativa Japonica Group]
Os12g0109000	--	--	Biological Process: biosynthetic process (GO:0009058);; Molecular Function: nucleotidyltransferase activity (GO:0016779);	K00966|6.2e-42|obr:102700788|K00966 mannose-1-phosphate guanylyltransferase [EC:2.7.7.13] | (RefSeq) mannose-1-phosphate guanyltransferase alpha	[GMO]	--	Nucleotidyl transferase	--	Os12g0109000 protein OS=Oryza sativa subsp. japonica OX=39947 GN=Os12g0109000 PE=4 SV=1	--	--	mannose-1-phosphate guanyltransferase alpha [Oryza sativa Japonica Group]
Os12g0108550	--	--	--	--	--	--	--	--	Os12g0108550 protein (Fragment) OS=Oryza sativa subsp. japonica OX=39947 GN=Os12g0108550 PE=4 SV=1	--	--	hypothetical protein EE612_057355, partial [Oryza sativa]
Os01g0603800	--	--	--	K13466|1.9e-72|cic:CICLE_v10007014mg|K13466 EIX receptor 1/2 | (RefSeq) hypothetical protein	[R]	General function prediction only	Leucine rich repeat	Receptor-like protein EIX2 OS=Solanum lycopersicum OX=4081 GN=EIX2 PE=1 SV=2	Os01g0603800 protein OS=Oryza sativa subsp. japonica OX=39947 GN=Os01g0603800 PE=2 SV=1	S	Function unknown	receptor-like protein EIX1 [Oryza sativa Japonica Group]
Os12g0105500	[O]	Posttranslational modification, protein turnover, chaperones	Cellular Component: integral component of membrane (GO:0016021);; Molecular Function: kinase activity (GO:0016301);; Molecular Function: nucleotidyltransferase activity (GO:0016779);	K15892|7.9e-149|dosa:Os12t0105500-01|K15892 farnesol kinase [EC:2.7.1.216] | (RefSeq) Os12g0105500; Similar to Phosphatidate cytidylyltransferase family protein, expressed.	[S]	Function unknown	--	Probable phytol kinase 2, chloroplastic OS=Oryza sativa subsp. japonica OX=39947 GN=Os01g0832000 PE=2 SV=3	Os12g0105500 protein OS=Oryza sativa subsp. japonica OX=39947 GN=LOC_Os12g01480 PE=3 SV=1	I	Lipid transport and metabolism	probable phytol kinase 2, chloroplastic [Oryza sativa Japonica Group]
Os12g0115100	--	--	Biological Process: lipid transport (GO:0006869);; Molecular Function: lipid binding (GO:0008289);	--	--	--	Protease inhibitor/seed storage/LTP family	Non-specific lipid-transfer protein 1 OS=Oryza sativa subsp. indica OX=39946 GN=LTP PE=2 SV=1	Non-specific lipid-transfer protein OS=Oryza rufipogon OX=4529 PE=3 SV=1	G	Carbohydrate transport and metabolism	non-specific lipid-transfer protein 1 [Oryza sativa Japonica Group]
Os12g0102800	--	--	--	--	--	--	--	--	Os12g0102800 protein OS=Oryza sativa subsp. japonica OX=39947 GN=Os12g0102800 PE=4 SV=1	--	--	hypothetical protein EE612_057270 [Oryza sativa]
Os12g0105975	[H]	Coenzyme transport and metabolism	Biological Process: cellular protein modification process (GO:0006464);; Molecular Function: ubiquitin-like modifier activating enzyme activity (GO:0008641);	K03178|6.3e-189|osa:9271171|K03178 ubiquitin-activating enzyme E1 [EC:6.2.1.45] | (RefSeq) LOW QUALITY PROTEIN: ubiquitin-activating enzyme E1 2	[O]	Posttranslational modification, protein turnover, chaperones	Ubiquitin-activating enzyme E1 FCCH domain	Ubiquitin-activating enzyme E1 2 OS=Triticum aestivum OX=4565 GN=UBA2 PE=2 SV=1	Os12g0105975 protein OS=Oryza sativa subsp. japonica OX=39947 GN=Os12g0105975 PE=3 SV=1	O	Posttranslational modification, protein turnover, chaperones	Os12g0105975 [Oryza sativa Japonica Group]
Os10g0510200	--	--	--	--	--	--	Arabidopsis protein of unknown function	--	Expressed protein OS=Oryza sativa subsp. japonica OX=39947 GN=LOC_Os10g36670 PE=4 SV=1	S	Function unknown	uncharacterized protein LOC107276435 [Oryza sativa Japonica Group]
Os12g0117900	--	--	Cellular Component: chloroplast (GO:0009507);	--	--	--	Chloroplast envelope transporter	--	Os12g0117900 protein (Fragment) OS=Oryza sativa subsp. japonica OX=39947 GN=Os12g0117900 PE=4 SV=1	--	--	hypothetical protein EE612_057429, partial [Oryza sativa]
Os12g0117850	--	--	--	--	--	--	--	--	Os12g0117850 protein OS=Oryza sativa subsp. japonica OX=39947 GN=Os12g0117850 PE=4 SV=1	--	--	hypothetical protein EE612_057430 [Oryza sativa]
Os12g0106900	--	--	--	--	--	--	Protein of unknown function (DUF3615)	--	Expressed protein OS=Oryza sativa subsp. japonica OX=39947 GN=LOC_Os12g01620 PE=2 SV=2	K	Transcription	uncharacterized protein LOC4351271 [Oryza sativa Japonica Group]
Os12g0105700	--	--	Cellular Component: SAM complex (GO:0001401);; Cellular Component: integral component of membrane (GO:0016021);; Biological Process: cellular protein-containing complex assembly (GO:0034622);; Biological Process: protein insertion into mitochondrial outer membrane (GO:0045040);	K07277|7.3e-276|dosa:Os12t0105700-01|K07277 outer membrane protein insertion porin family | (RefSeq) Os12g0105700; Bacterial surface antigen (D15) family protein.	[R]	General function prediction only	Omp85 superfamily domain	--	Os12g0105700 protein OS=Oryza sativa subsp. japonica OX=39947 GN=LOC_Os12g01500 PE=2 SV=1	M	Cell wall/membrane/envelope biogenesis	uncharacterized protein LOC4351261 [Oryza sativa Japonica Group]
Os12g0104733	--	--	--	--	--	--	--	--	Os12g0104733 protein OS=Oryza sativa subsp. japonica OX=39947 GN=Os12g0104733 PE=4 SV=1	--	--	hypothetical protein EE612_057291 [Oryza sativa]
Os12g0105401	--	--	--	--	--	--	--	--	Os12g0105401 protein OS=Oryza sativa subsp. japonica OX=39947 GN=Os12g0105401 PE=4 SV=1	--	--	hypothetical protein EE612_057302 [Oryza sativa]
Os12g0108350	--	--	Cellular Component: Hrd1p ubiquitin ligase complex (GO:0000836);; Biological Process: ubiquitin-dependent protein catabolic process (GO:0006511);; Cellular Component: integral component of membrane (GO:0016021);; Biological Process: ubiquitin-dependent ERAD pathway (GO:0030433);; Biological Process: endoplasmic reticulum unfolded protein response (GO:0030968);; Biological Process: retrograde prot…	K19038|1.6e-17|sbi:110434055|K19038 E3 ubiquitin-protein ligase ATL41 [EC:2.3.2.27] | (RefSeq) RING-H2 finger protein ATL39-like	[O]	Posttranslational modification, protein turnover, chaperones	Ring finger domain	E3 ubiquitin-protein ligase EL5 OS=Oryza sativa subsp. japonica OX=39947 GN=EL5.1 PE=1 SV=1	Os12g0108350 protein OS=Oryza sativa subsp. japonica OX=39947 GN=Os12g0108350 PE=4 SV=1	O	Posttranslational modification, protein turnover, chaperones	Os12g0108350 [Oryza sativa Japonica Group]
Os12g0108600	--	--	Molecular Function: protein serine/threonine phosphatase activity (GO:0004722);; Molecular Function: magnesium-dependent protein serine/threonine phosphatase activity (GO:0004724);	K14497|3.2e-25|cmax:111492118|K14497 protein phosphatase 2C [EC:3.1.3.16] | (RefSeq) probable protein phosphatase 2C 53	[T]	Signal transduction mechanisms	Protein phosphatase 2C	Probable protein phosphatase 2C 73 OS=Oryza sativa subsp. japonica OX=39947 GN=Os11g0109000 PE=2 SV=1	Protein-serine/threonine phosphatase (Fragment) OS=Oryza sativa subsp. japonica OX=39947 GN=Os12g0108600 PE=4 SV=1	T	Signal transduction mechanisms	Os12g0108600, partial [Oryza sativa Japonica Group]
Os12g0118200	--	--	--	--	--	--	--	--	Expressed protein OS=Oryza sativa subsp. japonica OX=39947 GN=LOC_Os12g02570 PE=2 SV=1	--	--	expressed protein [Oryza sativa Japonica Group]
Os12g0114400	--	--	--	K19090|1.2e-41|fve:101300361|K19090 CRISPR-associated protein Cas5t | (RefSeq) putative pentatricopeptide repeat-containing protein At3g05240	[R]	General function prediction only	PPR repeat	Pentatricopeptide repeat-containing protein At1g74630 OS=Arabidopsis thaliana OX=3702 GN=PCMP-H71 PE=2 SV=1	Uncharacterized protein OS=Oryza rufipogon OX=4529 PE=4 SV=1	S	Function unknown	hypothetical protein DAI22_12g010900 [Oryza sativa Japonica Group]
Os12g0119350	--	--	--	--	--	--	--	--	Os12g0119350 protein (Fragment) OS=Oryza sativa subsp. japonica OX=39947 GN=Os12g0119350 PE=4 SV=1	--	--	hypothetical protein EE612_057442, partial [Oryza sativa]
Os12g0112401	--	--	--	--	--	--	Probable lipid transfer	--	Os12g0112401 protein OS=Oryza sativa subsp. japonica OX=39947 GN=Os12g0112401 PE=4 SV=1	--	--	homeobox protein Nkx-6.1 [Oryza sativa Japonica Group]
Os12g0118700	--	--	Biological Process: ubiquitin-dependent protein catabolic process (GO:0006511);; Cellular Component: integral component of membrane (GO:0016021);; Molecular Function: ubiquitin protein ligase activity (GO:0061630);	K11982|9.1e-34|ccav:112512063|K11982 E3 ubiquitin-protein ligase RNF115/126 [EC:2.3.2.27] | (RefSeq) E3 ubiquitin-protein ligase CIP8-like	[O]	Posttranslational modification, protein turnover, chaperones	Ring finger domain	E3 ubiquitin-protein ligase RING1 OS=Gossypium hirsutum OX=3635 GN=RING1 PE=1 SV=1	Os12g0118700 protein OS=Oryza sativa subsp. japonica OX=39947 GN=LOC_Os12g02620 PE=2 SV=1	O	Posttranslational modification, protein turnover, chaperones	uncharacterized protein LOC4351343 [Oryza sativa Japonica Group]
Os12g0109750	--	--	--	--	--	--	--	--	Os12g0109750 protein OS=Oryza sativa subsp. japonica OX=39947 GN=Os12g0109750 PE=4 SV=1	--	--	hypothetical protein EE612_057375 [Oryza sativa]
Os12g0109150	[T]	Signal transduction mechanisms	Molecular Function: solute:proton antiporter activity (GO:0015299);; Cellular Component: integral component of membrane (GO:0016021);	K19801|1.1e-21|zma:103644913|K19801 phosphatidylinositol 4-kinase B [EC:2.7.1.67] | (RefSeq) phosphatidylinositol 4-kinase beta 1	[P]	Inorganic ion transport and metabolism	Universal stress protein family	Cation/H(+) antiporter 15 OS=Arabidopsis thaliana OX=3702 GN=CHX15 PE=2 SV=1	Sodium/hydrogen exchanger family protein OS=Oryza sativa subsp. japonica OX=39947 GN=LOC_Os12g01820 PE=4 SV=2	P	Inorganic ion transport and metabolism	hypothetical protein OsJ_34961 [Oryza sativa Japonica Group]
Os12g0105300	--	--	Biological Process: chloroplast organization (GO:0009658);; Cellular Component: chloroplast outer membrane (GO:0009707);	--	--	--	--	Protein CHUP1, chloroplastic OS=Arabidopsis thaliana OX=3702 GN=CHUP1 PE=1 SV=1	Expressed protein OS=Oryza sativa subsp. japonica OX=39947 GN=LOC_Os12g01449 PE=4 SV=1	S	Function unknown	protein CHUP1, chloroplastic isoform X1 [Oryza sativa Japonica Group]
Os12g0116700	--	--	Molecular Function: DNA-binding transcription factor activity (GO:0003700);; Cellular Component: nucleus (GO:0005634);; Molecular Function: sequence-specific DNA binding (GO:0043565);	K13459|3.5e-10|bvg:104889681|K13459 disease resistance protein RPS2 | (RefSeq) disease resistance protein At4g27190	--	--	WRKY DNA -binding domain	Probable WRKY transcription factor 70 OS=Arabidopsis thaliana OX=3702 GN=WRKY70 PE=1 SV=1	Os12g0116700 protein OS=Oryza sativa subsp. japonica OX=39947 GN=LOC_Os12g02450 PE=3 SV=1	K	Transcription	probable WRKY transcription factor 70 [Oryza sativa Japonica Group]
Os12g0101600	--	--	Molecular Function: DNA binding (GO:0003677);; Cellular Component: nucleus (GO:0005634);	K14292|3.0e-19|cann:107850838|K14292 trimethylguanosine synthase [EC:2.1.1.-] | (RefSeq) uncharacterized LOC107850838	--	--	Homeodomain	WUSCHEL-related homeobox 3 OS=Oryza sativa subsp. indica OX=39946 GN=WOX3 PE=3 SV=1	Os11g0102100 protein OS=Oryza sativa subsp. japonica OX=39947 GN=Os11g0102100 PE=4 SV=1	K	Transcription	hypothetical protein EE612_053041 [Oryza sativa]
Os12g0112600	--	--	Cellular Component: integral component of membrane (GO:0016021);	--	--	--	--	--	Expressed protein OS=Oryza sativa subsp. japonica OX=39947 GN=LOC_Os12g02130 PE=4 SV=2	S	Function unknown	stress response protein nst1 [Oryza sativa Japonica Group]
Os12g0103580	--	--	Molecular Function: cysteine-type peptidase activity (GO:0008234);	K08597|1.1e-170|dosa:Os12t0103580-00|K08597 sentrin-specific protease 8 [EC:3.4.22.68] | (RefSeq) Os12g0103580; Peptidase C48, SUMO/Sentrin/Ubl1 domain containing protein.	[R]	General function prediction only	Ulp1 protease family, C-terminal catalytic domain	NEDD8-specific protease 1 OS=Arabidopsis thaliana OX=3702 GN=NEDP1 PE=2 SV=1	Os12g0103580 protein OS=Oryza sativa subsp. japonica OX=39947 GN=Os12g0103580 PE=3 SV=1	S	Function unknown	Os12g0103580 [Oryza sativa Japonica Group]
Os12g0114200	--	--	--	K09264|3.0e-17|ghi:107924817|K09264 MADS-box transcription factor, plant | (RefSeq) agamous-like MADS-box protein AGL21	[L]	Replication, recombination and repair	Cid1 family poly A polymerase	--	PAP-associated domain-containing protein OS=Oryza sativa subsp. japonica OX=39947 GN=OsJ_34991 PE=4 SV=1	L	Replication, recombination and repair	uncharacterized protein LOC4351312 [Oryza sativa Japonica Group]
Os12g0105962	--	--	--	--	--	--	--	--	Os11g0106550 protein OS=Oryza sativa subsp. japonica OX=39947 GN=Os11g0106550 PE=4 SV=1	--	--	hypothetical protein EE612_053094 [Oryza sativa]
Os10g0509900	--	--	--	--	--	--	--	--	Os10g0509900 protein OS=Oryza sativa subsp. japonica OX=39947 GN=Os10g0509900 PE=4 SV=1	--	--	hypothetical protein DAI22_10g155400 [Oryza sativa Japonica Group]
Os12g0113700	--	--	Biological Process: ubiquitin-dependent protein catabolic process (GO:0006511);; Molecular Function: ubiquitin protein ligase activity (GO:0061630);	K19038|1.2e-09|ini:109187273|K19038 E3 ubiquitin-protein ligase ATL41 [EC:2.3.2.27] | (RefSeq) RING-H2 finger protein ATL40-like	[O]	Posttranslational modification, protein turnover, chaperones	Ring finger domain	RING-H2 finger protein ATL32 OS=Arabidopsis thaliana OX=3702 GN=ATL32 PE=2 SV=3	Os12g0113700 protein (Fragment) OS=Oryza sativa subsp. japonica OX=39947 GN=Os12g0113700 PE=4 SV=1	O	Posttranslational modification, protein turnover, chaperones	Os12g0113700, partial [Oryza sativa Japonica Group]
Os12g0109800	--	--	Cellular Component: mitochondrion (GO:0005739);; Biological Process: RNA modification (GO:0009451);; Cellular Component: intracellular membrane-bounded organelle (GO:0043231);	K22262|5.6e-94|qsu:112034235|K22262 WD repeat and FYVE domain-containing protein 3 | (RefSeq) protein SPIRRIG	[R]	General function prediction only	PPR repeat family	Pentatricopeptide repeat-containing protein At4g13650 OS=Arabidopsis thaliana OX=3702 GN=PCMP-H42 PE=2 SV=2	Os12g0109800 protein OS=Oryza sativa subsp. japonica OX=39947 GN=Os12g0109800 PE=4 SV=1	--	--	pentatricopeptide repeat-containing protein At4g13650 [Oryza sativa Japonica Group]
Os12g0102100	[CR]	--	Biological Process: oxidation-reduction process (GO:0055114);	K07512|1.3e-102|dosa:Os12t0102100-01|K07512 mitochondrial enoyl-[acyl-carrier protein] reductase / trans-2-enoyl-CoA reductase [EC:1.3.1.- 1.3.1.38] | (RefSeq) Os12g0102100; Alcohol dehydrogenase superfamily, zinc-containing protein.	[KC]	--	Alcohol dehydrogenase GroES-like domain	Enoyl-[acyl-carrier-protein] reductase, mitochondrial OS=Arabidopsis thaliana OX=3702 GN=At3g45770 PE=1 SV=1	Os12g0102100 protein OS=Oryza sativa subsp. japonica OX=39947 GN=Os12g0102100 PE=4 SV=1	--	--	hypothetical protein EE612_057260 [Oryza sativa]
Os12g0105600	--	--	Molecular Function: DNA binding (GO:0003677);; Cellular Component: nucleus (GO:0005634);	K14491|5.8e-10|cic:CICLE_v10007648mg|K14491 two-component response regulator ARR-B family | (RefSeq) hypothetical protein	--	--	Myb-like DNA-binding domain	Myb family transcription factor MOF1 OS=Oryza sativa subsp. japonica OX=39947 GN=MOF1 PE=1 SV=1	Os12g0105600 protein OS=Oryza sativa subsp. japonica OX=39947 GN=Os12g0105600 PE=4 SV=1	K	Transcription	probable transcription factor RL9 [Oryza sativa Japonica Group]
Os12g0109633	--	--	Molecular Function: cyclase activity (GO:0009975);; Cellular Component: integral component of membrane (GO:0016021);; Biological Process: sesquiterpene biosynthetic process (GO:0051762);	--	--	--	Protein of unknown function (DUF2985)	--	Os12g0109633 protein OS=Oryza sativa subsp. japonica OX=39947 GN=Os12g0109633 PE=4 SV=1	--	--	Os12g0109633 [Oryza sativa Japonica Group]
Os12g0114500	--	--	Biological Process: lipid transport (GO:0006869);; Molecular Function: lipid binding (GO:0008289);	--	--	--	Protease inhibitor/seed storage/LTP family	Non-specific lipid-transfer protein 4 OS=Oryza sativa subsp. japonica OX=39947 GN=Os12g0114500 PE=3 SV=2	Non-specific lipid-transfer protein OS=Oryza glaberrima OX=4538 PE=3 SV=1	G	Carbohydrate transport and metabolism	non-specific lipid-transfer protein 4 [Oryza sativa Japonica Group]
Os12g0105200	--	--	Biological Process: ribosomal large subunit assembly (GO:0000027);; Biological Process: nuclear-transcribed mRNA catabolic process (GO:0000956);; Cellular Component: nucleolus (GO:0005730);; Cellular Component: cytoplasm (GO:0005737);; Biological Process: rRNA processing (GO:0006364);; Cellular Component: preribosome, large subunit precursor (GO:0030687);; Biological Process: ribosomal large subu…	K14815|3.9e-131|dosa:Os12t0105200-00|K14815 mRNA turnover protein 4 | (RefSeq) Os12g0105200; Similar to mRNA turnover protein 4.	[A]	RNA processing and modification	Insertion domain in 60S ribosomal protein L10P	--	Ribosome assembly factor mrt4 (Fragment) OS=Oryza sativa subsp. japonica OX=39947 GN=Os12g0105200 PE=3 SV=1	A	RNA processing and modification	hypothetical protein EE612_057299, partial [Oryza sativa]
Os12g0113500	[T]	Signal transduction mechanisms	Molecular Function: protein serine/threonine kinase activity (GO:0004674);; Molecular Function: ATP binding (GO:0005524);; Biological Process: signal transduction (GO:0007165);	K07198|4.7e-252|dosa:Os12t0113500-01|K07198 5'-AMP-activated protein kinase, catalytic alpha subunit [EC:2.7.11.11] | (RefSeq) Os12g0113500, CALCINEURIN_B-LIKE_PROTEIN-INTERACTING_PROTEIN_KINASE_14, CIPK14; Similar to CBL-interacting protein kinase 14.	[T]	Signal transduction mechanisms	Protein kinase domain	CBL-interacting protein kinase 14 OS=Oryza sativa subsp. japonica OX=39947 GN=CIPK14 PE=2 SV=1	Non-specific serine/threonine protein kinase OS=Oryza rufipogon OX=4529 PE=3 SV=1	T	Signal transduction mechanisms	CBL-interacting protein kinase 14 [Oryza sativa Japonica Group]
Os12g0109200	--	--	--	--	--	--	--	Probable staphylococcal-like nuclease CAN3 OS=Oryza sativa subsp. japonica OX=39947 GN=Os12g0109200 PE=2 SV=2	Os12g0109200 protein OS=Oryza sativa subsp. japonica OX=39947 GN=Os12g0109200 PE=4 SV=1	--	--	hypothetical protein EE612_057364 [Oryza sativa]
Os12g0106300	--	--	Cellular Component: Golgi apparatus (GO:0005794);; Cellular Component: integral component of membrane (GO:0016021);; Molecular Function: O-acetyltransferase activity (GO:0016413);	K23877|4.7e-38|eus:EUTSA_v10018613mg|K23877 xyloglucan O-acetyltransferase | (RefSeq) hypothetical protein	--	--	GDSL/SGNH-like Acyl-Esterase family found in Pmr5 and Cas1p	Protein trichome birefringence-like 34 OS=Arabidopsis thaliana OX=3702 GN=TBL34 PE=2 SV=2	Expressed protein OS=Oryza sativa subsp. japonica OX=39947 GN=XOAT13 PE=2 SV=1	S	Function unknown	protein trichome birefringence-like 34 [Oryza sativa Japonica Group]
Os12g0111700	--	--	--	--	--	--	--	--	Os12g0111700 protein OS=Oryza sativa subsp. japonica OX=39947 GN=Os12g0111700 PE=4 SV=1	--	--	Os12g0111700 [Oryza sativa Japonica Group]
Os12g0117350	--	--	--	--	--	--	--	--	Os12g0117350 protein OS=Oryza sativa subsp. japonica OX=39947 GN=Os12g0117350 PE=4 SV=1	--	--	hypothetical protein EE612_057422 [Oryza sativa]
Os12g0104250	--	--	--	--	--	--	--	--	Os12g0104250 protein OS=Oryza sativa subsp. japonica OX=39947 GN=Os12g0104250 PE=4 SV=1	--	--	Os12g0104250 [Oryza sativa Japonica Group]
Os12g0107300	--	--	--	--	--	--	--	--	Uncharacterized protein OS=Oryza glaberrima OX=4538 PE=4 SV=1	--	--	Os12g0107300 [Oryza sativa Japonica Group]
Os12g0116200	--	--	--	--	--	--	--	--	Os12g0116200 protein (Fragment) OS=Oryza sativa subsp. japonica OX=39947 GN=Os12g0116200 PE=4 SV=1	--	--	hypothetical protein EE612_057408, partial [Oryza sativa]
Os12g0115950	--	--	Cellular Component: SAM complex (GO:0001401);; Biological Process: chloroplast organization (GO:0009658);; Cellular Component: chloroplast outer membrane (GO:0009707);; Cellular Component: integral component of membrane (GO:0016021);; Cellular Component: integral component of chloroplast outer membrane (GO:0031359);; Biological Process: cellular protein-containing complex assembly (GO:0034622);; …	--	--	--	--	Protein TOC75-3, chloroplastic OS=Arabidopsis thaliana OX=3702 GN=TOC75-3 PE=1 SV=1	Os12g0115950 protein OS=Oryza sativa subsp. japonica OX=39947 GN=Os12g0115950 PE=4 SV=1	M	Cell wall/membrane/envelope biogenesis	Os12g0115950 [Oryza sativa Japonica Group]
Os12g0104700	--	--	Molecular Function: transferase activity (GO:0016740);	K23877|2.3e-39|crb:111831944|K23877 xyloglucan O-acetyltransferase | (RefSeq) protein ALTERED XYLOGLUCAN 4	--	--	GDSL/SGNH-like Acyl-Esterase family found in Pmr5 and Cas1p	Protein ESKIMO 1 OS=Arabidopsis thaliana OX=3702 GN=ESK1 PE=1 SV=1	Expressed protein OS=Oryza sativa subsp. japonica OX=39947 GN=XOAT3 PE=2 SV=1	S	Function unknown	protein trichome birefringence-like 28 [Oryza sativa Japonica Group]
Os12g0105950	--	--	Molecular Function: ubiquitin-like modifier activating enzyme activity (GO:0008641);	K03178|2.8e-268|dosa:Os11t0106400-01|K03178 ubiquitin-activating enzyme E1 [EC:6.2.1.45] | (RefSeq) Os11g0106400; Similar to Ubiquitin-activating enzyme E1 2.	[O]	Posttranslational modification, protein turnover, chaperones	Ubiquitin-activating enzyme active site	Ubiquitin-activating enzyme E1 2 OS=Triticum aestivum OX=4565 GN=UBA2 PE=2 SV=1	Os11g0106400 protein (Fragment) OS=Oryza sativa subsp. japonica OX=39947 GN=Os11g0106400 PE=3 SV=1	O	Posttranslational modification, protein turnover, chaperones	hypothetical protein EE612_053093, partial [Oryza sativa]
Os12g0100700	--	--	Cellular Component: exocyst (GO:0000145);; Biological Process: exocytosis (GO:0006887);; Biological Process: protein transport (GO:0015031);	K07195|6.6e-77|mus:103996822|K07195 exocyst complex component 7 | (RefSeq) exocyst complex component EXO70A1-like	[U]	Intracellular trafficking, secretion, and vesicular transport	Exo70 exocyst complex subunit	Exocyst complex component EXO70B1 OS=Arabidopsis thaliana OX=3702 GN=EXO70B1 PE=1 SV=1	Exocyst subunit Exo70 family protein OS=Oryza sativa subsp. japonica OX=39947 GN=Os12g0100700 PE=3 SV=1	U	Intracellular trafficking, secretion, and vesicular transport	exocyst complex component EXO70B1 [Oryza sativa Japonica Group]
Os12g0106200	--	--	Molecular Function: molecular_function (GO:0003674);; Molecular Function: nucleic acid binding (GO:0003676);; Molecular Function: DNA binding (GO:0003677);; Molecular Function: binding (GO:0005488);; Biological Process: multicellular organism development (GO:0007275);; Biological Process: biological_process (GO:0008150);; Biological Process: anatomical structure morphogenesis (GO:0009653);; Biolo…	K13944|8.0e-29|cpap:110815110|K13944 LOB domain-containing protein 16 | (RefSeq) LOB domain-containing protein 16-like	--	--	Lateral organ boundaries (LOB) domain	LOB domain-containing protein 12 OS=Arabidopsis thaliana OX=3702 GN=LBD12 PE=1 SV=2	Os11g0106900 protein OS=Oryza sativa subsp. japonica OX=39947 GN=Os11g0106900 PE=3 SV=1	S	Function unknown	LOB domain-containing protein 12 [Oryza sativa Japonica Group]
Os12g0115150	--	--	--	--	--	--	--	--	Os12g0115150 protein (Fragment) OS=Oryza sativa subsp. japonica OX=39947 GN=Os12g0115150 PE=4 SV=1	--	--	Os12g0115150, partial [Oryza sativa Japonica Group]
Os12g0115900	[J]	Translation, ribosomal structure and biogenesis	Molecular Function: translation elongation factor activity (GO:0003746);; Cellular Component: cytoplasm (GO:0005737);	K02356|2.2e-128|dosa:Os12t0115900-01|K02356 elongation factor P | (RefSeq) Os12g0115900; Translation elongation factor P domain containing protein.	--	--	Elongation factor P (EF-P) KOW-like domain	--	Elongation factor P, putative, expressed OS=Oryza sativa subsp. japonica OX=39947 GN=LOC_Os12g02380 PE=2 SV=2	J	Translation, ribosomal structure and biogenesis	uncharacterized protein LOC4351322 isoform X1 [Oryza sativa Japonica Group]
Os10g0510400	--	--	Molecular Function: methyltransferase activity (GO:0008168);; Cellular Component: integral component of membrane (GO:0016021);; Biological Process: methylation (GO:0032259);	K23872|6.4e-149|ats:109765487|K23872 putative homogalacturonan methyltransferase [EC:2.1.1.-] | (RefSeq) LOC109765487; probable methyltransferase PMT13	--	--	Putative S-adenosyl-L-methionine-dependent methyltransferase	Probable methyltransferase PMT18 OS=Arabidopsis thaliana OX=3702 GN=At1g33170 PE=2 SV=1	Methyltransferase OS=Oryza sativa subsp. japonica OX=39947 GN=Os10g0510400 PE=3 SV=1	S	Function unknown	probable methyltransferase PMT18 [Oryza sativa Japonica Group]
Os12g0108500	--	--	Biological Process: ubiquitin-dependent protein catabolic process (GO:0006511);; Cellular Component: SCF ubiquitin ligase complex (GO:0019005);; Biological Process: SCF-dependent proteasomal ubiquitin-dependent protein catabolic process (GO:0031146);	K10268|4.9e-251|dosa:Os12t0108500-01|K10268 F-box and leucine-rich repeat protein 2/20 | (RefSeq) Os12g0108500; Similar to Leucine Rich Repeat family protein, expressed.	[R]	General function prediction only	Leucine Rich repeat	F-box/LRR-repeat protein 3 OS=Arabidopsis thaliana OX=3702 GN=FBL3 PE=2 SV=1	Os12g0108500 protein (Fragment) OS=Oryza sativa subsp. japonica OX=39947 GN=Os12g0108500 PE=4 SV=1	S	Function unknown	hypothetical protein EE612_057354, partial [Oryza sativa]
Os12g0109900	--	--	Molecular Function: double-stranded RNA binding (GO:0003725);	--	--	--	PPR repeat family	Double-stranded RNA-binding protein 8 OS=Oryza sativa subsp. japonica OX=39947 GN=DRB8 PE=2 SV=1	Os12g0109900 protein OS=Oryza sativa subsp. japonica OX=39947 GN=Os12g0109900 PE=4 SV=1	S	Function unknown	Os12g0109900 [Oryza sativa Japonica Group]
Os12g0102500	--	--	Molecular Function: protein kinase activity (GO:0004672);; Molecular Function: ATP binding (GO:0005524);; Cellular Component: integral component of membrane (GO:0016021);	K16224|2.1e-108|bna:106356473|K16224 senescence-induced receptor-like serine/threonine-protein kinase | (RefSeq) senescence-induced receptor-like serine/threonine-protein kinase	--	--	Malectin-like domain	Probable LRR receptor-like serine/threonine-protein kinase At1g67720 OS=Arabidopsis thaliana OX=3702 GN=At1g67720 PE=1 SV=1	Leucine-rich repeat family protein, putative, expressed OS=Oryza sativa subsp. japonica OX=39947 GN=LOC_Os12g01200 PE=2 SV=2	T	Signal transduction mechanisms	probable LRR receptor-like serine/threonine-protein kinase At1g67720 [Oryza sativa Japonica Group]
Os12g0104766	--	--	Molecular Function: structural molecule activity (GO:0005198);; Cellular Component: Golgi apparatus (GO:0005794);; Cellular Component: cytosol (GO:0005829);; Cellular Component: plasma membrane (GO:0005886);; Biological Process: intracellular protein transport (GO:0006886);; Biological Process: receptor-mediated endocytosis (GO:0006898);; Cellular Component: plasmodesma (GO:0009506);; Cellular Co…	K04646|0.0e+00|osa:4351255|K04646 clathrin heavy chain | (RefSeq) clathrin heavy chain 2	[U]	Intracellular trafficking, secretion, and vesicular transport	Clathrin propeller repeat	Clathrin heavy chain 2 OS=Oryza sativa subsp. japonica OX=39947 GN=Os12g0104800 PE=3 SV=1	Os12g0104766 protein OS=Oryza sativa subsp. japonica OX=39947 GN=Os12g0104766 PE=4 SV=1	U	Intracellular trafficking, secretion, and vesicular transport	hypothetical protein EE612_057292 [Oryza sativa]
Os12g0113600	--	--	--	--	--	--	--	--	Os12g0113600 protein OS=Oryza sativa subsp. japonica OX=39947 GN=Os12g0113600 PE=4 SV=1	--	--	hypothetical protein EE612_057387 [Oryza sativa]
Os12g0106600	[V]	Defense mechanisms	Molecular Function: antiporter activity (GO:0015297);; Cellular Component: integral component of membrane (GO:0016021);; Molecular Function: xenobiotic transmembrane transporter activity (GO:0042910);	K20456|9.9e-98|smo:SELMODRAFT_417928|K20456 oxysterol-binding protein 1 | (RefSeq) hypothetical protein	[R]	General function prediction only	MatE	Protein DETOXIFICATION 44, chloroplastic OS=Arabidopsis thaliana OX=3702 GN=DTX44 PE=2 SV=1	Protein DETOXIFICATION OS=Oryza sativa subsp. japonica OX=39947 GN=Os12g0106600 PE=3 SV=1	U	Intracellular trafficking, secretion, and vesicular transport	hypothetical protein DAI22_12g005100 [Oryza sativa Japonica Group]
Os12g0119000	[QV]	--	Molecular Function: monooxygenase activity (GO:0004497);; Molecular Function: iron ion binding (GO:0005506);; Cellular Component: integral component of membrane (GO:0016021);; Molecular Function: oxidoreductase activity, acting on paired donors, with incorporation or reduction of molecular oxygen (GO:0016705);; Molecular Function: heme binding (GO:0020037);	K20666|3.6e-158|pda:103702172|K20666 gibberellin 13-oxidase [EC:1.14.-.-] | (RefSeq) cytochrome P450 714B3-like	[QI]	--	Cytochrome P450	Cytochrome P450 714C2 OS=Oryza sativa subsp. japonica OX=39947 GN=CYP714C2 PE=2 SV=1	Uncharacterized protein OS=Oryza glaberrima OX=4538 PE=3 SV=1	Q	Secondary metabolites biosynthesis, transport and catabolism	cytochrome P450 714C2 [Oryza sativa Japonica Group]
Os12g0108966	--	--	--	--	--	--	--	--	Os12g0108966 protein OS=Oryza sativa subsp. japonica OX=39947 GN=Os12g0108966 PE=4 SV=1	--	--	hypothetical protein EE612_057361 [Oryza sativa]
Os12g0102400	--	--	Molecular Function: RNA binding (GO:0003723);; Molecular Function: ubiquitin-protein transferase activity (GO:0004842);; Biological Process: protein ubiquitination (GO:0016567);; Cellular Component: CCR4-NOT complex (GO:0030014);	K10643|0.0e+00|dosa:Os12t0102400-01|K10643 CCR4-NOT transcription complex subunit 4 [EC:2.3.2.27] | (RefSeq) Os12g0102400; Zinc finger, RING/FYVE/PHD-type domain containing protein.	[K]	Transcription	RING/Ubox like zinc-binding domain	--	Os12g0102400 protein OS=Oryza sativa subsp. japonica OX=39947 GN=LOC_Os12g01190 PE=4 SV=2	K	Transcription	uncharacterized protein LOC4351244 isoform X1 [Oryza sativa Japonica Group]
Os12g0114800	--	--	Biological Process: lipid transport (GO:0006869);; Molecular Function: lipid binding (GO:0008289);	--	--	--	Protease inhibitor/seed storage/LTP family	Non-specific lipid-transfer protein 3 OS=Oryza sativa subsp. indica OX=39946 GN=LTP110-A PE=2 SV=1	Non-specific lipid-transfer protein OS=Oryza nivara OX=4536 PE=3 SV=1	G	Carbohydrate transport and metabolism	non-specific lipid-transfer protein 3 [Oryza sativa Japonica Group]
Os12g0102900	--	--	Cellular Component: ubiquitin ligase complex (GO:0000151);; Biological Process: protein polyubiquitination (GO:0000209);; Molecular Function: nucleic acid binding (GO:0003676);; Molecular Function: RNA-DNA hybrid ribonuclease activity (GO:0004523);; Cellular Component: cytoplasm (GO:0005737);; Biological Process: ubiquitin-dependent protein catabolic process (GO:0006511);; Molecular Function: ubi…	--	[O]	Posttranslational modification, protein turnover, chaperones	Reverse transcriptase-like	--	Os12g0102900 protein OS=Oryza sativa subsp. japonica OX=39947 GN=Os12g0102900 PE=4 SV=1	O	Posttranslational modification, protein turnover, chaperones	hypothetical protein EE612_057271 [Oryza sativa]
Os12g0110200	--	--	--	--	--	--	--	--	Os12g0110200 protein OS=Oryza sativa subsp. japonica OX=39947 GN=Os12g0110200 PE=4 SV=1	--	--	Os12g0110200 [Oryza sativa Japonica Group]
Os10g0510000	[Z]	Cytoskeleton	Cellular Component: cellular_component (GO:0005575);; Cellular Component: intracellular (GO:0005622);; Cellular Component: obsolete cell (GO:0005623);; Cellular Component: cytoskeleton (GO:0005856);; Cellular Component: organelle (GO:0043226);; Cellular Component: non-membrane-bounded organelle (GO:0043228);; Cellular Component: intracellular organelle (GO:0043229);; Cellular Component: intracell…	K10355|7.2e-217|dosa:Os10t0510000-01|K10355 actin, other eukaryote | (RefSeq) Os10g0510000; Similar to actin.	[Z]	Cytoskeleton	Actin	Actin-2 OS=Oryza sativa subsp. indica OX=39946 GN=ACT2 PE=3 SV=1	Uncharacterized protein OS=Oryza meyeriana var. granulata OX=110450 GN=E2562_010676 PE=4 SV=1	Z	Cytoskeleton	actin-2 [Oryza sativa Japonica Group]
Os12g0103150	--	--	--	--	--	--	--	--	Os12g0103150 protein OS=Oryza sativa subsp. japonica OX=39947 GN=Os12g0103150 PE=4 SV=1	--	--	hypothetical protein EE612_057274 [Oryza sativa]
Os12g0104900	--	--	Molecular Function: calcium ion binding (GO:0005509);	K13448|2.4e-54|dosa:Os11t0105000-00|K13448 calcium-binding protein CML | (RefSeq) Os11g0105000; EF-HAND 2 domain containing protein.	[T]	Signal transduction mechanisms	EF-hand domain pair	Probable calcium-binding protein CML25/26 OS=Oryza sativa subsp. japonica OX=39947 GN=CML25 PE=3 SV=1	Uncharacterized protein OS=Oryza sativa subsp. indica OX=39946 GN=OsI_37139 PE=4 SV=1	T	Signal transduction mechanisms	probable calcium-binding protein CML25/26 [Oryza sativa Japonica Group]
Os12g0120500	--	--	--	--	--	--	LURP-one-related	--	Expressed protein OS=Oryza sativa subsp. japonica OX=39947 GN=LOC_Os12g02760 PE=2 SV=1	S	Function unknown	protein LURP-one-related 5 [Oryza sativa Japonica Group]
Os12g0105800	--	--	Molecular Function: protein kinase activity (GO:0004672);; Cellular Component: integral component of membrane (GO:0016021);	K13430|5.9e-10|mdm:103421442|K13430 serine/threonine-protein kinase PBS1 [EC:2.7.11.1] | (RefSeq) probable serine/threonine-protein kinase PBL7 isoform X2	[T]	Signal transduction mechanisms	Protein tyrosine and serine/threonine kinase	Probable inactive receptor-like protein kinase At3g56050 OS=Arabidopsis thaliana OX=3702 GN=At3g56050 PE=2 SV=1	Os12g0105800 protein OS=Oryza sativa subsp. japonica OX=39947 GN=LOC_Os12g01510 PE=2 SV=1	--	--	protein kinase family protein, putative, expressed [Oryza sativa Japonica Group]
Os12g0108100	[T]	Signal transduction mechanisms	Molecular Function: transmembrane receptor protein serine/threonine kinase activity (GO:0004675);; Molecular Function: ATP binding (GO:0005524);; Cellular Component: plasma membrane (GO:0005886);; Biological Process: protein phosphorylation (GO:0006468);; Cellular Component: integral component of membrane (GO:0016021);	K01180|1.7e-75|cmax:111487562|K01180 endo-1,3(4)-beta-glucanase [EC:3.2.1.6] | (RefSeq) uncharacterized protein LOC111487562	[T]	Signal transduction mechanisms	Protein kinase domain	Probable receptor-like protein kinase At5g18500 OS=Arabidopsis thaliana OX=3702 GN=At5g18500 PE=2 SV=1	Os12g0108100 protein OS=Oryza sativa subsp. japonica OX=39947 GN=LOC_Os12g01740 PE=4 SV=2	T	Signal transduction mechanisms	hypothetical protein OsI_37182 [Oryza sativa Indica Group]
Os12g0118850	--	--	Cellular Component: integral component of membrane (GO:0016021);	--	--	--	--	--	Os12g0118850 protein OS=Oryza sativa subsp. japonica OX=39947 GN=Os12g0118850 PE=4 SV=1	--	--	hypothetical protein EE612_057437 [Oryza sativa]
Os01g0603700	--	--	--	--	--	--	--	--	Os01g0603700 protein OS=Oryza sativa subsp. japonica OX=39947 GN=Os01g0603700 PE=4 SV=1	--	--	hypothetical protein EE612_003928 [Oryza sativa]
Os12g0121000	--	--	--	--	--	--	--	--	Expressed protein OS=Oryza sativa subsp. japonica OX=39947 GN=LOC_Os12g02800 PE=2 SV=2	--	--	uncharacterized protein LOC4351356 [Oryza sativa Japonica Group]
Os12g0102600	--	--	Biological Process: mRNA processing (GO:0006397);	K17964|7.0e-24|csl:COCSUDRAFT_61653|K17964 leucine-rich PPR motif-containing protein, mitochondrial | (RefSeq) TPR-like protein	[R]	General function prediction only	PPR repeat family	Pentatricopeptide repeat-containing protein At3g09650, chloroplastic OS=Arabidopsis thaliana OX=3702 GN=HCF152 PE=2 SV=1	Os12g0102600 protein OS=Oryza sativa subsp. japonica OX=39947 GN=LOC_Os12g01210 PE=4 SV=1	S	Function unknown	pentatricopeptide repeat-containing protein At3g09650, chloroplastic [Oryza sativa Japonica Group]
Os12g0116000	--	--	Molecular Function: calcium ion binding (GO:0005509);; Cellular Component: endosome (GO:0005768);; Cellular Component: trans-Golgi network (GO:0005802);; Biological Process: ubiquitin-dependent protein catabolic process (GO:0006511);; Biological Process: protein targeting to vacuole (GO:0006623);; Biological Process: Golgi to vacuole transport (GO:0006896);; Cellular Component: membrane (GO:00160…	K01859|0.0e+00|sita:101771169|K01859 chalcone isomerase [EC:5.5.1.6] | (RefSeq) vacuolar-sorting receptor 1	--	--	PA domain	Vacuolar-sorting receptor 1 OS=Arabidopsis thaliana OX=3702 GN=VSR1 PE=1 SV=2	Os12g0116000 protein OS=Oryza sativa subsp. japonica OX=39947 GN=LOC_Os12g02390 PE=2 SV=2	T	Signal transduction mechanisms	vacuolar-sorting receptor 1 isoform X2 [Oryza sativa Japonica Group]
Os12g0119600	--	--	Cellular Component: integral component of membrane (GO:0016021);	--	--	--	--	--	Os12g0119600 protein OS=Oryza sativa subsp. japonica OX=39947 GN=Os12g0119600 PE=4 SV=1	--	--	hypothetical protein EE612_057444 [Oryza sativa]
Os12g0114100	[T]	Signal transduction mechanisms	Molecular Function: protein kinase activity (GO:0004672);; Molecular Function: ATP binding (GO:0005524);	K08867|3.5e-293|dosa:Os12t0114100-01|K08867 WNK lysine deficient protein kinase [EC:2.7.11.1] | (RefSeq) Os12g0114100; Similar to MAP kinase-like protein.	[R]	General function prediction only	Protein kinase domain	Probable serine/threonine-protein kinase WNK8 OS=Oryza sativa subsp. japonica OX=39947 GN=WNK8 PE=2 SV=1	Protein kinase domain-containing protein OS=Oryza glaberrima OX=4538 PE=4 SV=1	T	Signal transduction mechanisms	probable serine/threonine-protein kinase WNK8 [Oryza sativa Japonica Group]
Os12g0120400	[FGR]	--	Molecular Function: catalytic activity (GO:0003824);	K01522|6.5e-63|dosa:Os12t0120400-01|K01522 bis(5'-adenosyl)-triphosphatase [EC:3.6.1.29] | (RefSeq) Os12g0120400; Similar to ATPase-like protein.	[FR]	--	HIT domain	Bifunctional bis(5'-adenosyl)-triphosphatase/adenylylsulfatase FHIT OS=Arabidopsis thaliana OX=3702 GN=FHIT PE=1 SV=1	Os12g0120400 protein (Fragment) OS=Oryza sativa subsp. japonica OX=39947 GN=Os12g0120400 PE=4 SV=1	F	Nucleotide transport and metabolism	Os12g0120400, partial [Oryza sativa Japonica Group]
Os12g0112500	[T]	Signal transduction mechanisms	Biological Process: starch catabolic process (GO:0005983);; Molecular Function: protein tyrosine/serine/threonine phosphatase activity (GO:0008138);; Cellular Component: chloroplast (GO:0009507);; Molecular Function: carbohydrate phosphatase activity (GO:0019203);; Biological Process: phosphorylated carbohydrate dephosphorylation (GO:0046838);; Molecular Function: starch binding (GO:2001070);	K14165|2.5e-17|cme:CYME_CMT465C|K14165 atypical dual specificity phosphatase [EC:3.1.3.16 3.1.3.48] | (RefSeq) similar to dual-specificity phosphatase laforin	[V]	Defense mechanisms	Dual specificity phosphatase, catalytic domain	Phosphoglucan phosphatase LSF2, chloroplastic OS=Arabidopsis thaliana OX=3702 GN=LSF2 PE=1 SV=1	Dual specificity phosphatase, catalytic domain containing protein, expressed OS=Oryza sativa subsp. japonica OX=39947 GN=LOC_Os12g02120 PE=4 SV=1	V	Defense mechanisms	phosphoglucan phosphatase LSF2, chloroplastic [Oryza sativa Japonica Group]
Os12g0113800	--	--	Cellular Component: Hrd1p ubiquitin ligase complex (GO:0000836);; Biological Process: ubiquitin-dependent protein catabolic process (GO:0006511);; Cellular Component: integral component of membrane (GO:0016021);; Biological Process: ubiquitin-dependent ERAD pathway (GO:0030433);; Biological Process: endoplasmic reticulum unfolded protein response (GO:0030968);; Biological Process: retrograde prot…	K10664|2.9e-09|ats:109771052|K10664 E3 ubiquitin-protein ligase ATL6/9/15/31/42/55 [EC:2.3.2.27] | (RefSeq) LOC109771052; E3 ubiquitin-protein ligase ATL6-like	[O]	Posttranslational modification, protein turnover, chaperones	Ring finger domain	RING-H2 finger protein ATL66 OS=Arabidopsis thaliana OX=3702 GN=ATL66 PE=2 SV=1	Os12g0113800 protein OS=Oryza sativa subsp. japonica OX=39947 GN=Os12g0113800 PE=4 SV=1	O	Posttranslational modification, protein turnover, chaperones	Os12g0113800 [Oryza sativa Japonica Group]
Os12g0109700	--	--	Molecular Function: cyclase activity (GO:0009975);; Cellular Component: integral component of membrane (GO:0016021);; Biological Process: sesquiterpene biosynthetic process (GO:0051762);	--	--	--	Protein of unknown function (DUF2985)	--	Os12g0109700 protein (Fragment) OS=Oryza sativa subsp. japonica OX=39947 GN=Os12g0109700 PE=4 SV=1	S	Function unknown	hypothetical protein EE612_057374, partial [Oryza sativa]
Os12g0108000	[DPM]	--	Molecular Function: copper ion binding (GO:0005507);; Biological Process: lignin catabolic process (GO:0046274);; Cellular Component: apoplast (GO:0048046);; Molecular Function: hydroquinone:oxygen oxidoreductase activity (GO:0052716);	K05909|0.0e+00|dosa:Os12t0108000-01|K05909 laccase [EC:1.10.3.2] | (RefSeq) Os12g0108000; Similar to Laccase (Diphenol oxidase).	[Q]	Secondary metabolites biosynthesis, transport and catabolism	Multicopper oxidase	Laccase-23 OS=Oryza sativa subsp. japonica OX=39947 GN=LAC23 PE=3 SV=1	Laccase OS=Oryza nivara OX=4536 PE=3 SV=1	Q	Secondary metabolites biosynthesis, transport and catabolism	laccase-23 [Oryza sativa Japonica Group]
Os12g0117300	[G]	Carbohydrate transport and metabolism	Molecular Function: hydrolase activity, hydrolyzing O-glycosyl compounds (GO:0004553);; Biological Process: carbohydrate metabolic process (GO:0005975);; Biological Process: seed germination (GO:0009845);	K19355|1.6e-232|dosa:Os12t0117300-00|K19355 mannan endo-1,4-beta-mannosidase [EC:3.2.1.78] | (RefSeq) Os12g0117300; Similar to Mannan endo-1,4-beta-mannosidase 8.	--	--	Cellulase (glycosyl hydrolase family 5)	Mannan endo-1,4-beta-mannosidase 8 OS=Oryza sativa subsp. japonica OX=39947 GN=MAN8 PE=2 SV=2	Mannan endo-1,4-beta-mannosidase OS=Oryza rufipogon OX=4529 PE=3 SV=1	G	Carbohydrate transport and metabolism	mannan endo-1,4-beta-mannosidase 8 [Oryza sativa Japonica Group]
Os12g0102200	--	--	Biological Process: microtubule cytoskeleton organization (GO:0000226);; Biological Process: mitotic cell cycle (GO:0000278);; Biological Process: mitotic cytokinesis (GO:0000281);; Biological Process: cytokinesis (GO:0000910);; Biological Process: cytokinesis by cell plate formation (GO:0000911);; Biological Process: preprophase band assembly (GO:0000913);; Molecular Function: protein binding (G…	K16546|4.3e-144|dosa:Os11t0102600-01|K16546 FGFR1 oncogene partner | (RefSeq) Os11g0102600; LisH dimerisation motif domain containing protein.	--	--	LisH	Protein TONNEAU 1a OS=Arabidopsis thaliana OX=3702 GN=TON1A PE=1 SV=1	LisH domain-containing protein OS=Oryza rufipogon OX=4529 PE=4 SV=1	S	Function unknown	protein TONNEAU 1a [Oryza sativa Japonica Group]
Os12g0121100	[M]	Cell wall/membrane/envelope biogenesis	Molecular Function: protein serine/threonine kinase activity (GO:0004674);; Molecular Function: ATP binding (GO:0005524);	K00924|7.7e-102|boe:106307512|K00924 kinase [EC:2.7.1.-] | (RefSeq) probable receptor-like protein kinase At3g55450 isoform X1	[T]	Signal transduction mechanisms	Protein tyrosine and serine/threonine kinase	Probable serine/threonine-protein kinase PBL8 OS=Arabidopsis thaliana OX=3702 GN=PBL8 PE=1 SV=1	Protein kinase domain-containing protein OS=Oryza sativa subsp. japonica OX=39947 GN=OsJ_35037 PE=3 SV=1	T	Signal transduction mechanisms	probable serine/threonine-protein kinase PBL8 [Oryza sativa Japonica Group]
Os12g0116900	--	--	--	--	--	--	--	--	Os12g0116900 protein (Fragment) OS=Oryza sativa subsp. japonica OX=39947 GN=Os12g0116900 PE=4 SV=1	--	--	hypothetical protein EE612_057417, partial [Oryza sativa]
Os01g0603500	--	--	Cellular Component: integral component of membrane (GO:0016021);	K13466|2.8e-16|cic:CICLE_v10017769mg|K13466 EIX receptor 1/2 | (RefSeq) hypothetical protein	[R]	General function prediction only	Leucine rich repeat	Receptor-like protein 32 OS=Arabidopsis thaliana OX=3702 GN=RLP32 PE=2 SV=1	HcrVf1 protein-like OS=Oryza sativa subsp. japonica OX=39947 GN=B1085F01.31 PE=4 SV=1	S	Function unknown	hypothetical protein EE612_003926 [Oryza sativa]
Os12g0119800	--	--	Cellular Component: integral component of membrane (GO:0016021);	--	--	--	Late embryogenesis abundant protein	--	Harpin-induced protein 1 containing protein, expressed OS=Oryza sativa subsp. japonica OX=39947 GN=LOC_Os12g02700 PE=2 SV=1	S	Function unknown	uncharacterized protein LOC4351350 isoform X1 [Oryza sativa Japonica Group]
Os12g0118800	--	--	Biological Process: protein ubiquitination (GO:0016567);; Biological Process: positive regulation of protein catabolic process (GO:0045732);	--	--	--	Ankyrin repeats (many copies)	--	Expressed protein OS=Oryza sativa subsp. japonica OX=39947 GN=LOC_Os12g02660 PE=2 SV=2	S	Function unknown	uncharacterized protein LOC4351344 isoform X1 [Oryza sativa Japonica Group]
Os12g0105850	--	--	--	--	--	--	--	--	Os12g0105850 protein OS=Oryza sativa subsp. japonica OX=39947 GN=Os12g0105850 PE=4 SV=1	--	--	hypothetical protein EE612_057310 [Oryza sativa]
Os12g0109850	--	--	Molecular Function: transmembrane receptor protein serine/threonine kinase activity (GO:0004675);; Cellular Component: plasma membrane (GO:0005886);; Biological Process: protein phosphorylation (GO:0006468);	K20718|1.0e-08|ppp:112274326|K20718 LRR receptor-like serine/threonine-protein kinase ERECTA [EC:2.7.11.1] | (RefSeq) LRR receptor-like serine/threonine-protein kinase ERL1 isoform X1	[T]	Signal transduction mechanisms	Protein tyrosine and serine/threonine kinase	Probable receptor-like protein kinase At5g18500 OS=Arabidopsis thaliana OX=3702 GN=At5g18500 PE=2 SV=1	Os12g0109850 protein OS=Oryza sativa subsp. japonica OX=39947 GN=Os12g0109850 PE=4 SV=1	--	--	hypothetical protein EE612_057377 [Oryza sativa]
Os12g0111400	--	--	Cellular Component: nucleus (GO:0005634);; Biological Process: regulation of transcription, DNA-templated (GO:0006355);	--	--	--	--	--	Expressed protein OS=Oryza sativa subsp. japonica OX=39947 GN=LOC_Os12g02020 PE=2 SV=2	--	--	uncharacterized protein LOC4351296 isoform X2 [Oryza sativa Japonica Group]
Os12g0101000	--	--	Cellular Component: nucleus (GO:0005634);; Biological Process: regulation of flower development (GO:0009909);	K03539|4.1e-293|dosa:Os11t0101200-01|K03539 ribonuclease P/MRP protein subunit RPP1 [EC:3.1.26.5] | (RefSeq) Os11g0101200; Similar to RNase P subunit p30 family protein, expressed.	--	--	CCT motif	Two-component response regulator-like APRR1 OS=Arabidopsis thaliana OX=3702 GN=APRR1 PE=1 SV=1	Os11g0101200 protein (Fragment) OS=Oryza sativa subsp. japonica OX=39947 GN=Os11g0101200 PE=4 SV=1	J	Translation, ribosomal structure and biogenesis	RNase P subunit p30 family protein, expressed [Oryza sativa Japonica Group]
Os12g0117200	[I]	Lipid transport and metabolism	--	K13544|8.1e-55|brp:103869295|K13544 pheophorbidase [EC:3.1.1.82] | (RefSeq) pheophorbidase	--	--	Alpha/beta hydrolase family	Methylesterase 17 OS=Arabidopsis thaliana OX=3702 GN=MES17 PE=1 SV=1	Os12g0117200 protein OS=Oryza sativa subsp. japonica OX=39947 GN=Os12g0117200 PE=4 SV=1	S	Function unknown	methylesterase 17 [Oryza sativa Japonica Group]
Os12g0111800	--	--	Molecular Function: peroxidase activity (GO:0004601);; Cellular Component: extracellular region (GO:0005576);; Biological Process: response to oxidative stress (GO:0006979);; Molecular Function: heme binding (GO:0020037);; Biological Process: hydrogen peroxide catabolic process (GO:0042744);; Molecular Function: metal ion binding (GO:0046872);	K00430|7.3e-178|dosa:Os12t0111800-00|K00430 peroxidase [EC:1.11.1.7] | (RefSeq) Os12g0111800; Similar to Class III peroxidase 136.	--	--	Peroxidase	Cationic peroxidase 1 OS=Arachis hypogaea OX=3818 GN=PNC1 PE=1 SV=2	Peroxidase OS=Oryza sativa subsp. japonica OX=39947 GN=prx136 PE=3 SV=1	Q	Secondary metabolites biosynthesis, transport and catabolism	cationic peroxidase 1 [Oryza sativa Japonica Group]
Os12g0116400	--	--	Molecular Function: DNA-binding transcription factor activity (GO:0003700);; Cellular Component: nucleus (GO:0005634);; Molecular Function: sequence-specific DNA binding (GO:0043565);	K16225|5.2e-13|csat:104760397|K16225 probable WRKY transcription factor 52 | (RefSeq) disease resistance protein RRS1-like	--	--	WRKY DNA -binding domain	WRKY transcription factor 55 OS=Arabidopsis thaliana OX=3702 GN=WRKY55 PE=2 SV=1	Os12g0116400 protein OS=Oryza sativa subsp. japonica OX=39947 GN=LOC_Os12g02420 PE=3 SV=1	K	Transcription	probable WRKY transcription factor 29 isoform X2 [Oryza sativa Japonica Group]
Os12g0115300	--	--	Biological Process: lipid transport (GO:0006869);; Molecular Function: lipid binding (GO:0008289);; Cellular Component: membrane (GO:0016020);	--	--	--	Protease inhibitor/seed storage/LTP family	Probable non-specific lipid-transfer protein 3 OS=Triticum aestivum OX=4565 GN=LTP3 PE=2 SV=1	Non-specific lipid-transfer protein OS=Oryza sativa subsp. japonica OX=39947 GN=LOC_Os12g02330 PE=2 SV=1	G	Carbohydrate transport and metabolism	non-specific lipid-transfer protein 1 [Oryza sativa Japonica Group]
Os12g0107500	[Q]	Secondary metabolites biosynthesis, transport and catabolism	--	K07253|6.1e-58|dosa:Os12t0107500-01|K07253 phenylpyruvate tautomerase [EC:5.3.2.1] | (RefSeq) Os12g0107500; Similar to Macrophage migration inhibitory factor.	[V]	Defense mechanisms	Macrophage migration inhibitory factor (MIF)	--	Uncharacterized protein OS=Oryza sativa subsp. indica OX=39946 GN=OsI_34803 PE=3 SV=1	U	Intracellular trafficking, secretion, and vesicular transport	macrophage migration inhibitory factor homolog isoform X2 [Oryza sativa Japonica Group]
Os10g0509800	--	--	--	--	--	--	--	--	Os10g0509800 protein (Fragment) OS=Oryza sativa subsp. japonica OX=39947 GN=Os10g0509800 PE=4 SV=1	--	--	Os10g0509800, partial [Oryza sativa Japonica Group]
Os12g0112800	--	--	--	--	--	--	--	--	Os12g0112800 protein OS=Oryza sativa subsp. japonica OX=39947 GN=Os12g0112800 PE=4 SV=1	S	Function unknown	Os12g0112800 [Oryza sativa Japonica Group]
Os12g0101901	--	--	--	--	--	--	--	--	Os12g0101901 protein (Fragment) OS=Oryza sativa subsp. japonica OX=39947 GN=Os12g0101901 PE=4 SV=1	--	--	Os12g0101901, partial [Oryza sativa Japonica Group]
Os12g0104400	[I]	Lipid transport and metabolism	Biological Process: lipid metabolic process (GO:0006629);; Cellular Component: integral component of membrane (GO:0016021);; Molecular Function: oxidoreductase activity, acting on paired donors, with oxidation of a pair of donors resulting in the reduction of molecular oxygen to two molecules of water (GO:0016717);	K10257|1.2e-230|dosa:Os12t0104400-01|K10257 acyl-lipid omega-3 desaturase [EC:1.14.19.25 1.14.19.35 1.14.19.36] | (RefSeq) Os12g0104400; Fatty acid desaturase, type 1 domain containing protein.	--	--	Fatty acid desaturase	Fatty acid desaturase DES3 OS=Sorghum bicolor OX=4558 GN=DES3 PE=1 SV=1	Os12g0104400 protein OS=Oryza sativa subsp. japonica OX=39947 GN=Os12g0104400 PE=3 SV=1	I	Lipid transport and metabolism	fatty acid desaturase DES3 [Oryza sativa Japonica Group]
Os12g0101800	[T]	Signal transduction mechanisms	Molecular Function: protein kinase activity (GO:0004672);; Molecular Function: ATP binding (GO:0005524);	K20715|0.0e+00|osa:4351240|K20715 phototropin [EC:2.7.11.1] | (RefSeq) phototropin-1A	--	--	Protein kinase domain	Phototropin-1A OS=Oryza sativa subsp. japonica OX=39947 GN=PHOT1A PE=1 SV=2	Os12g0101800 protein (Fragment) OS=Oryza sativa subsp. japonica OX=39947 GN=Os12g0101800 PE=4 SV=1	T	Signal transduction mechanisms	hypothetical protein EE612_057257, partial [Oryza sativa]
Os12g0120100	--	--	Molecular Function: translation initiation factor activity (GO:0003743);	K03239|1.5e-15|rcu:8276560|K03239 translation initiation factor eIF-2B subunit alpha | (RefSeq) methylthioribose-1-phosphate isomerase	--	--	LURP-one-related	Protein LURP-one-related 8 OS=Arabidopsis thaliana OX=3702 GN=At2g38640 PE=2 SV=1	Eukaryotic translation initiation factor 2B family protein, putative, expressed OS=Oryza sativa subsp. japonica OX=39947 GN=LOC_Os12g02720 PE=2 SV=1	S	Function unknown	protein LURP-one-related 8 [Oryza sativa Japonica Group]
Os12g0117800	--	--	Cellular Component: integral component of membrane (GO:0016021);	--	--	--	Protein of unknown function (DUF1191)	--	Os11g0118600 protein OS=Oryza sativa subsp. japonica OX=39947 GN=Os11g0118600 PE=4 SV=1	S	Function unknown	hypothetical protein EE612_057431, partial [Oryza sativa]
Os12g0110400	--	--	--	--	--	--	--	PLASTID TRANSCRIPTIONALLY ACTIVE protein 6, chloroplastic OS=Arabidopsis thaliana OX=3702 GN=PTAC6 PE=1 SV=1	Os12g0110400 protein OS=Oryza sativa subsp. japonica OX=39947 GN=Os12g0110400 PE=4 SV=1	--	--	expressed protein [Oryza sativa Japonica Group]
Os12g0110100	[I]	Lipid transport and metabolism	--	--	--	--	Protein of unknown function (DUF2974)	--	Expressed protein OS=Oryza sativa subsp. japonica OX=39947 GN=LOC_Os12g01930 PE=2 SV=2	S	Function unknown	uncharacterized protein LOC4351290 isoform X2 [Oryza sativa Japonica Group]
Os12g0103000	--	--	Molecular Function: S-adenosyl-L-methionine transmembrane transporter activity (GO:0000095);; Molecular Function: ATP transmembrane transporter activity (GO:0005347);; Molecular Function: calcium ion binding (GO:0005509);; Cellular Component: mitochondrial inner membrane (GO:0005743);; Cellular Component: integral component of membrane (GO:0016021);	K15111|3.8e-35|cme:CYME_CMR073C|K15111 solute carrier family 25 (mitochondrial S-adenosylmethionine transporter), member 26 | (RefSeq) probable mitochondrial carrier proteins; Pet8p	[C]	Energy production and conversion	Mitochondrial carrier protein	Probable S-adenosylmethionine carrier 2, chloroplastic OS=Arabidopsis thaliana OX=3702 GN=SAMC2 PE=2 SV=1	Mitochondrial substrate carrier family protein, putative, expressed OS=Oryza sativa subsp. japonica OX=39947 GN=LOC_Os12g01240 PE=2 SV=1	C	Energy production and conversion	mitochondrial substrate carrier family protein C [Oryza sativa Japonica Group]
Os10g0509700	--	--	Cellular Component: integral component of membrane (GO:0016021);	--	--	--	--	--	Os10g0509700 protein OS=Oryza sativa subsp. japonica OX=39947 GN=Os10g0509700 PE=4 SV=1	--	--	Os10g0509700 [Oryza sativa Japonica Group]
Os12g0110475	--	--	--	--	--	--	--	--	Os12g0110800 protein OS=Oryza sativa subsp. japonica OX=39947 GN=Os12g0110800 PE=4 SV=1	--	--	hypothetical protein OsJ_34974 [Oryza sativa Japonica Group]
Os12g0118900	[QV]	--	Molecular Function: monooxygenase activity (GO:0004497);; Molecular Function: iron ion binding (GO:0005506);; Molecular Function: oxidoreductase activity, acting on paired donors, with incorporation or reduction of molecular oxygen (GO:0016705);; Molecular Function: heme binding (GO:0020037);	K20666|5.0e-83|pda:103702172|K20666 gibberellin 13-oxidase [EC:1.14.-.-] | (RefSeq) cytochrome P450 714B3-like	[QI]	--	Cytochrome P450	Cytochrome P450 714C1 OS=Oryza sativa subsp. japonica OX=39947 GN=CYP714C1 PE=2 SV=1	Os12g0118900 protein (Fragment) OS=Oryza sativa subsp. japonica OX=39947 GN=Os12g0118900 PE=3 SV=1	--	--	cytochrome P450 714C1 [Oryza sativa Japonica Group]
Os12g0110951	--	--	--	--	--	--	--	--	Os12g0110951 protein OS=Oryza sativa subsp. japonica OX=39947 GN=Os12g0110951 PE=4 SV=1	--	--	Os12g0110951 [Oryza sativa Japonica Group]
Os12g0106801	--	--	--	--	--	--	--	--	Os12g0106801 protein OS=Oryza sativa subsp. japonica OX=39947 GN=Os12g0106801 PE=4 SV=1	--	--	hypothetical protein EE612_057332 [Oryza sativa]
Os12g0115000	--	--	Biological Process: lipid transport (GO:0006869);; Molecular Function: lipid binding (GO:0008289);	--	--	--	Protease inhibitor/seed storage/LTP family	Non-specific lipid-transfer protein 2B OS=Oryza sativa subsp. japonica OX=39947 GN=LTP2-B PE=2 SV=1	Non-specific lipid-transfer protein OS=Oryza sativa subsp. japonica OX=39947 GN=Os12g0115000 PE=3 SV=1	G	Carbohydrate transport and metabolism	Os12g0115000 [Oryza sativa Japonica Group]
Os12g0110150	--	--	--	--	--	--	--	--	Os12g0110150 protein OS=Oryza sativa subsp. japonica OX=39947 GN=Os12g0110150 PE=4 SV=1	--	--	Os12g0110150 [Oryza sativa Japonica Group]
Os12g0102300	--	--	--	K08597|4.3e-19|obr:102718700|K08597 sentrin-specific protease 8 [EC:3.4.22.68] | (RefSeq) uncharacterized LOC102718700	--	--	--	--	Os12g0102300 protein (Fragment) OS=Oryza sativa subsp. japonica OX=39947 GN=Os12g0102300 PE=4 SV=1	--	--	hypothetical protein EE612_057263, partial [Oryza sativa]
Os12g0109300	--	--	Molecular Function: zinc ion binding (GO:0008270);; Biological Process: RNA modification (GO:0009451);; Cellular Component: intracellular membrane-bounded organelle (GO:0043231);	K22733|1.9e-119|cit:102612526|K22733 magnesium transporter | (RefSeq) uncharacterized protein LOC102612526	[R]	General function prediction only	PPR repeat	Putative pentatricopeptide repeat-containing protein At3g08820 OS=Arabidopsis thaliana OX=3702 GN=PCMP-H84 PE=3 SV=1	Os12g0109300 protein (Fragment) OS=Oryza sativa subsp. japonica OX=39947 GN=Os12g0109300 PE=4 SV=1	S	Function unknown	pentatricopeptide, putative, expressed [Oryza sativa Japonica Group]
Os12g0120000	--	--	--	--	--	--	Plant protein of unknown function (DUF936)	--	Expressed protein OS=Oryza sativa subsp. japonica OX=39947 GN=LOC_Os12g02710 PE=2 SV=1	S	Function unknown	treacle protein [Oryza sativa Japonica Group]
Os01g0604600	--	--	--	K00854|4.5e-08|dosa:Os12t0633000-01|K00854 xylulokinase [EC:2.7.1.17] | (RefSeq) Os12g0633000; Xylulose kinase.	--	--	--	--	Os01g0604600 protein OS=Oryza sativa subsp. japonica OX=39947 GN=Os01g0604600 PE=4 SV=1	--	--	hypothetical protein OsJ_02524 [Oryza sativa Japonica Group]
Os12g0111600	--	--	Cellular Component: mitochondrial respirasome (GO:0005746);; Cellular Component: integral component of mitochondrial inner membrane (GO:0031305);; Biological Process: mitochondrial cytochrome c oxidase assembly (GO:0033617);	--	--	--	Hypoxia induced protein conserved region	--	Hypoxia induced protein conserved region containing protein, expressed OS=Oryza sativa subsp. japonica OX=39947 GN=LOC_Os12g02040 PE=2 SV=1	S	Function unknown	uncharacterized protein LOC4351298 [Oryza sativa Japonica Group]
Os10g0510500	--	--	Biological Process: response to auxin (GO:0009733);	K14488|1.1e-63|dosa:Os10t0510500-01|K14488 SAUR family protein | (RefSeq) Os10g0510500, SAUR56, SMALL_AUXIN-UP_RNA_56; Auxin responsive SAUR protein family protein.	--	--	Auxin responsive protein	Auxin-responsive protein SAUR36 OS=Arabidopsis thaliana OX=3702 GN=SAUR36 PE=2 SV=1	Os10g0510500 protein OS=Oryza sativa subsp. japonica OX=39947 GN=Os10g0510500 PE=3 SV=1	S	Function unknown	auxin-responsive protein SAUR32 [Oryza sativa Japonica Group]
Os01g0604700	--	--	Cellular Component: integral component of membrane (GO:0016021);	K20724|9.2e-198|dosa:Os01t0604700-01|K20724 transmembrane protein 33 | (RefSeq) Os01g0604700; Similar to cDNA clone:001-043-A08, full insert sequence.	--	--	Transmembrane protein 33/Nucleoporin POM33	--	Os01g0604700 protein OS=Oryza sativa subsp. japonica OX=39947 GN=Os01g0604700 PE=3 SV=1	S	Function unknown	hypothetical protein EE612_003939 [Oryza sativa]
Os12g0119175	--	--	--	--	--	--	--	--	Os12g0119175 protein OS=Oryza sativa subsp. japonica OX=39947 GN=Os12g0119175 PE=4 SV=1	--	--	hypothetical protein EE612_057440 [Oryza sativa]
Os12g0106550	--	--	Cellular Component: integral component of membrane (GO:0016021);	--	--	--	--	--	Os12g0106550 protein OS=Oryza sativa subsp. japonica OX=39947 GN=Os12g0106550 PE=4 SV=1	--	--	hypothetical protein OsI_37173 [Oryza sativa Indica Group]
Os12g0104850	--	--	--	--	--	--	--	--	Os12g0104850 protein OS=Oryza sativa subsp. japonica OX=39947 GN=Os12g0104850 PE=4 SV=1	--	--	hypothetical protein EE612_057295 [Oryza sativa]
Os12g0106525	--	--	--	--	--	--	--	--	Os12g0106525 protein OS=Oryza sativa subsp. japonica OX=39947 GN=Os12g0106525 PE=4 SV=1	--	--	hypothetical protein EE612_057325 [Oryza sativa]
Os12g0118400	[I]	Lipid transport and metabolism	Cellular Component: chloroplast envelope (GO:0009941);; Molecular Function: hydrolase activity (GO:0016787);	K21867|4.1e-24|dosa:Os07t0175400-00|K21867 potassium channel | (RefSeq) Os07g0175400; Hypothetical conserved gene.	[R]	General function prediction only	Alpha/beta hydrolase family	Potassium channel AKT3 OS=Oryza sativa subsp. japonica OX=39947 GN=Os07g0175400 PE=3 SV=1	Hydrolase, alpha/beta fold family protein, putative, expressed OS=Oryza sativa subsp. japonica OX=39947 GN=LOC_Os12g02589 PE=2 SV=2	U	Intracellular trafficking, secretion, and vesicular transport	uncharacterized protein LOC4351341 isoform X1 [Oryza sativa Japonica Group]
Os12g0112000	--	--	Molecular Function: peroxidase activity (GO:0004601);; Cellular Component: extracellular region (GO:0005576);; Biological Process: response to oxidative stress (GO:0006979);; Molecular Function: heme binding (GO:0020037);; Biological Process: hydrogen peroxide catabolic process (GO:0042744);; Molecular Function: metal ion binding (GO:0046872);	K00430|7.7e-183|dosa:Os12t0112000-01|K00430 peroxidase [EC:1.11.1.7] | (RefSeq) Os12g0112000; Similar to Peroxidase precursor (EC 1.11.1.7) (Fragment).	--	--	Peroxidase	Peroxidase 4 OS=Vitis vinifera OX=29760 GN=GSVIVT00023967001 PE=1 SV=1	Peroxidase OS=Oryza sativa subsp. japonica OX=39947 GN=prx135 PE=2 SV=1	Q	Secondary metabolites biosynthesis, transport and catabolism	peroxidase 4 [Oryza sativa Japonica Group]
Os12g0114000	--	--	--	--	--	--	--	--	Os12g0114000 protein (Fragment) OS=Oryza sativa subsp. japonica OX=39947 GN=Os12g0114000 PE=4 SV=1	--	--	Os12g0114000, partial [Oryza sativa Japonica Group]
Os10g0510050	--	--	Cellular Component: integral component of membrane (GO:0016021);	--	--	--	--	--	Os10g0510050 protein OS=Oryza sativa subsp. japonica OX=39947 GN=Os10g0510050 PE=4 SV=1	--	--	hypothetical protein EE612_052238 [Oryza sativa]
Os12g0117500	--	--	--	--	--	--	--	--	Os12g0117500 protein OS=Oryza sativa subsp. japonica OX=39947 GN=Os12g0117500 PE=4 SV=1	--	--	hypothetical protein EE612_057424 [Oryza sativa]
Os01g0604500	--	--	Molecular Function: calcium ion binding (GO:0005509);	K13448|4.0e-54|dosa:Os01t0604500-01|K13448 calcium-binding protein CML | (RefSeq) Os01g0604500; EF-Hand type domain containing protein.	[T]	Signal transduction mechanisms	EF hand	Probable calcium-binding protein CML12 OS=Oryza sativa subsp. japonica OX=39947 GN=CML12 PE=2 SV=1	Uncharacterized protein OS=Oryza rufipogon OX=4529 PE=4 SV=1	T	Signal transduction mechanisms	probable calcium-binding protein CML12 [Oryza sativa Japonica Group]
Os12g0120200	--	--	--	K01522|1.1e-44|dosa:Os12t0120200-01|K01522 bis(5'-adenosyl)-triphosphatase [EC:3.6.1.29] | (RefSeq) Os12g0120200; Similar to ATPase-like protein.	[FR]	--	--	Bifunctional bis(5'-adenosyl)-triphosphatase/adenylylsulfatase FHIT OS=Arabidopsis thaliana OX=3702 GN=FHIT PE=1 SV=1	Os12g0120200 protein OS=Oryza sativa subsp. japonica OX=39947 GN=Os12g0120200 PE=4 SV=1	--	--	hypothetical protein EE612_057450 [Oryza sativa]
Os12g0104300	[O]	Posttranslational modification, protein turnover, chaperones	Biological Process: biological_process (GO:0008150);; Biological Process: response to endogenous stimulus (GO:0009719);; Biological Process: response to hormone (GO:0009725);; Biological Process: response to organic substance (GO:0010033);; Biological Process: response to organic cyclic compound (GO:0014070);; Biological Process: response to lipid (GO:0033993);; Biological Process: response to ch…	K03695|1.3e-08|psom:113304030|K03695 ATP-dependent Clp protease ATP-binding subunit ClpB | (RefSeq) chaperone protein ClpB1-like	[O]	Posttranslational modification, protein turnover, chaperones	Clp amino terminal domain, pathogenicity island component	Protein DWARF 53-LIKE OS=Oryza sativa subsp. japonica OX=39947 GN=D53-L PE=3 SV=2	Uncharacterized protein OS=Oryza sativa subsp. indica OX=39946 GN=OsI_37135 PE=4 SV=1	O	Posttranslational modification, protein turnover, chaperones	protein DWARF 53-LIKE [Oryza sativa Japonica Group]
Os01g0604100	--	--	--	--	--	--	--	--	Os01g0604100 protein OS=Oryza sativa subsp. japonica OX=39947 GN=Os01g0604100 PE=4 SV=1	--	--	Os01g0604100 [Oryza sativa Japonica Group]
Os12g0107600	--	--	Cellular Component: endoplasmic reticulum (GO:0005783);; Cellular Component: Golgi apparatus (GO:0005794);; Cellular Component: membrane (GO:0016020);; Cellular Component: integral component of membrane (GO:0016021);; Biological Process: vesicle-mediated transport (GO:0016192);	K20359|6.5e-109|osa:4351274|K20359 PRA1 family protein 1 | (RefSeq) PRA1 family protein B2	[U]	Intracellular trafficking, secretion, and vesicular transport	PRA1 family protein	PRA1 family protein B3 OS=Arabidopsis thaliana OX=3702 GN=PRA1B3 PE=1 SV=1	PRA1 family protein OS=Oryza sativa subsp. japonica OX=39947 GN=LOC_Os12g01690 PE=3 SV=1	U	Intracellular trafficking, secretion, and vesicular transport	PRA1 family protein B2 [Oryza sativa Japonica Group]

## Sheet: M-pool+H-pool
#Gene_ID	COG_class	COG_class_annotation	GO_annotation	KEGG_annotation	KOG_class	KOG_class_annotation	Pfam_annotation	Swissprot_annotation	TrEMBL_annotation	eggNOG_class	eggNOG_class_annotation	nr_annotation
Os05g0110900	--	--	Molecular Function: protein serine/threonine kinase activity (GO:0004674);; Molecular Function: ATP binding (GO:0005524);	K00924|3.6e-126|bna:106414264|K00924 kinase [EC:2.7.1.-] | (RefSeq) probable serine/threonine-protein kinase PBL1 isoform X1	[T]	Signal transduction mechanisms	Protein tyrosine and serine/threonine kinase	Receptor-like cytoplasmic kinase 176 OS=Oryza sativa subsp. japonica OX=39947 GN=RLCK176 PE=1 SV=1	Protein kinase domain-containing protein OS=Oryza glaberrima OX=4538 PE=3 SV=1	T	Signal transduction mechanisms	receptor-like cytoplasmic kinase 176 [Oryza sativa Japonica Group]
Os05g0121750	--	--	--	--	--	--	--	--	Os05g0121750 protein OS=Oryza sativa subsp. japonica OX=39947 GN=Os05g0121750 PE=4 SV=1	--	--	hypothetical protein EE612_026761 [Oryza sativa]
Os05g0121500	--	--	Molecular Function: structural constituent of ribosome (GO:0003735);; Biological Process: translation (GO:0006412);; Cellular Component: large ribosomal subunit (GO:0015934);; Biological Process: ribosome biogenesis (GO:0042254);	K02864|4.6e-103|dosa:Os05t0121500-01|K02864 large subunit ribosomal protein L10 | (RefSeq) Os05g0121500; Similar to structural constituent of ribosome.	--	--	Ribosomal protein L10	50S ribosomal protein L10, chloroplastic OS=Arabidopsis thaliana OX=3702 GN=RPL10 PE=2 SV=1	Os05g0121500 protein OS=Oryza sativa subsp. japonica OX=39947 GN=Os05g0121500 PE=2 SV=1	J	Translation, ribosomal structure and biogenesis	50S ribosomal protein L10, chloroplastic [Oryza sativa Japonica Group]
Os05g0116500	--	--	--	--	--	--	--	--	Os05g0116500 protein (Fragment) OS=Oryza sativa subsp. japonica OX=39947 GN=Os05g0116500 PE=4 SV=1	--	--	hypothetical protein EE612_026690, partial [Oryza sativa]
Os05g0107000	--	--	Molecular Function: molecular_function (GO:0003674);; Molecular Function: nucleic acid binding (GO:0003676);; Molecular Function: RNA binding (GO:0003723);; Molecular Function: catalytic activity (GO:0003824);; Molecular Function: nuclease activity (GO:0004518);; Molecular Function: endonuclease activity (GO:0004519);; Molecular Function: binding (GO:0005488);; Cellular Component: cellular_compon…	K05849|1.1e-53|tcc:18613571|K05849 solute carrier family 8 (sodium/calcium exchanger) | (RefSeq) uncharacterized LOC18613571	[R]	General function prediction only	PPR repeat family	Pentatricopeptide repeat-containing protein At3g51320 OS=Arabidopsis thaliana OX=3702 GN=At3g51320 PE=2 SV=1	Uncharacterized protein OS=Oryza sativa subsp. japonica OX=39947 GN=OsJ_16825 PE=4 SV=1	S	Function unknown	pentatricopeptide repeat-containing protein At3g51320 [Oryza sativa Japonica Group]
Os05g0114400	--	--	--	--	[R]	General function prediction only	C2H2-type zinc finger	Zinc finger protein ZAT5 OS=Arabidopsis thaliana OX=3702 GN=ZAT5 PE=2 SV=1	Os05g0114400 protein OS=Oryza sativa subsp. japonica OX=39947 GN=Os05g0114400 PE=4 SV=1	S	Function unknown	zinc finger protein ZAT12 [Oryza sativa Japonica Group]
Os05g0120900	--	--	Cellular Component: plasma membrane (GO:0005886);; Molecular Function: kinase inhibitor activity (GO:0019210);	--	--	--	--	Probable membrane-associated kinase regulator 4 OS=Arabidopsis thaliana OX=3702 GN=MAKR4 PE=3 SV=1	Os05g0120900 protein OS=Oryza sativa subsp. japonica OX=39947 GN=Os05g0120900 PE=4 SV=1	S	Function unknown	probable membrane-associated kinase regulator 4 [Oryza sativa Japonica Group]
Os05g0103000	--	--	Molecular Function: DNA-binding transcription factor activity (GO:0003700);; Cellular Component: nucleus (GO:0005634);; Biological Process: regulation of transcription, DNA-templated (GO:0006355);; Molecular Function: protein dimerization activity (GO:0046983);	K18878|3.2e-38|cann:107866053|K18878 BHLH transcription factor Upa20 | (RefSeq) Upa20; transcription factor bHLH137-like	--	--	Helix-loop-helix DNA-binding domain	Transcription factor bHLH137 OS=Arabidopsis thaliana OX=3702 GN=BHLH137 PE=1 SV=1	BHLH transcription factor OS=Oryza sativa subsp. japonica OX=39947 GN=Os05g0103000 PE=2 SV=2	K	Transcription	transcription factor bHLH63 isoform X1 [Oryza sativa Japonica Group]
Os05g0101600	[QV]	--	Molecular Function: monooxygenase activity (GO:0004497);; Molecular Function: iron ion binding (GO:0005506);; Biological Process: sterol metabolic process (GO:0016125);; Molecular Function: oxidoreductase activity (GO:0016491);; Molecular Function: oxidoreductase activity, acting on paired donors, with incorporation or reduction of molecular oxygen (GO:0016705);; Molecular Function: heme binding …	K07437|9.3e-82|csv:101209645|K07437 cytochrome P450 family 26 subfamily A | (RefSeq) abscisic acid 8'-hydroxylase 3	[QI]	--	Cytochrome P450	Abscisic acid 8'-hydroxylase 2 OS=Oryza sativa subsp. indica OX=39946 GN=CYP707A6 PE=2 SV=1	Os05g0101600 protein OS=Oryza sativa subsp. japonica OX=39947 GN=Os05g0101600 PE=2 SV=2	Q	Secondary metabolites biosynthesis, transport and catabolism	abscisic acid 8'-hydroxylase 4 isoform X2 [Oryza sativa Japonica Group]
Os05g0108950	--	--	--	--	--	--	--	--	Os05g0108950 protein (Fragment) OS=Oryza sativa subsp. japonica OX=39947 GN=Os05g0108950 PE=4 SV=1	--	--	hypothetical protein EE612_026600, partial [Oryza sativa]
Os05g0116100	[O]	Posttranslational modification, protein turnover, chaperones	Biological Process: response to reactive oxygen species (GO:0000302);; Biological Process: response to acid chemical (GO:0001101);; Molecular Function: molecular_function (GO:0003674);; Molecular Function: catalytic activity (GO:0003824);; Molecular Function: glutathione transferase activity (GO:0004364);; Molecular Function: binding (GO:0005488);; Molecular Function: copper ion binding (GO:00055…	K21888|1.0e-122|dosa:Os05t0116100-01|K21888 glutathione dehydrogenase/transferase [EC:1.8.5.1 2.5.1.18] | (RefSeq) Os05g0116100, DHAR1, DEHYDROASCORBATE_REDUCTASE_1; Dehydroascorbate reductase.	[P]	Inorganic ion transport and metabolism	Glutathione S-transferase, N-terminal domain	Probable glutathione S-transferase DHAR1, cytosolic OS=Oryza sativa subsp. japonica OX=39947 GN=DHAR1 PE=1 SV=1	Uncharacterized protein OS=Oryza meridionalis OX=40149 PE=4 SV=1	O	Posttranslational modification, protein turnover, chaperones	probable glutathione S-transferase DHAR1, cytosolic [Oryza sativa Japonica Group]
Os05g0119850	--	--	Cellular Component: integral component of membrane (GO:0016021);	--	--	--	--	--	Os05g0119850 protein OS=Oryza sativa subsp. japonica OX=39947 GN=Os05g0119850 PE=4 SV=1	--	--	hypothetical protein EE612_026733 [Oryza sativa]
Os05g0117798	--	--	Molecular Function: microtubule motor activity (GO:0003777);; Molecular Function: ATP binding (GO:0005524);; Biological Process: microtubule-based movement (GO:0007018);; Molecular Function: microtubule binding (GO:0008017);	K10398|0.0e+00|dosa:Os05t0117798-01|K10398 kinesin family member 11 | (RefSeq) Os05g0117798; Kinesin, motor region domain containing protein.	[Z]	Cytoskeleton	Kinesin motor domain	Kinesin-like protein KIN-5A OS=Oryza sativa subsp. japonica OX=39947 GN=KIN5A PE=2 SV=1	Kinesin motor domain-containing protein OS=Oryza rufipogon OX=4529 PE=3 SV=1	Z	Cytoskeleton	kinesin-like protein KIN-5A [Oryza sativa Japonica Group]
Os05g0103800	--	--	Cellular Component: integral component of membrane (GO:0016021);	--	--	--	--	--	Os05g0103800 protein (Fragment) OS=Oryza sativa subsp. japonica OX=39947 GN=Os05g0103800 PE=4 SV=1	--	--	hypothetical protein EE612_026530, partial [Oryza sativa]
Os05g0102300	--	--	Molecular Function: DNA binding (GO:0003677);; Molecular Function: protein dimerization activity (GO:0046983);	K10398|3.8e-17|eus:EUTSA_v10016147mg|K10398 kinesin family member 11 | (RefSeq) hypothetical protein	[L]	Replication, recombination and repair	hAT family C-terminal dimerisation region	Zinc finger BED domain-containing protein RICESLEEPER 2 OS=Oryza sativa subsp. japonica OX=39947 GN=Os03g0733400 PE=2 SV=1	Os05g0102300 protein OS=Oryza sativa subsp. japonica OX=39947 GN=Os05g0102300 PE=4 SV=1	L	Replication, recombination and repair	unknown protein [Oryza sativa Japonica Group]
Os05g0117300	--	--	--	--	--	--	--	--	CLE family OsCLE502 protein OS=Oryza sativa subsp. japonica OX=39947 GN=OsCLE502 PE=2 SV=1	--	--	Os05g0117300 [Oryza sativa Japonica Group]
Os05g0119300	--	--	Cellular Component: integral component of membrane (GO:0016021);	--	--	--	--	--	Os05g0119300 protein OS=Oryza sativa subsp. japonica OX=39947 GN=Os05g0119300 PE=4 SV=1	--	--	hypothetical protein EE612_026727 [Oryza sativa]
Os05g0108800	[CI]	--	Cellular Component: integral component of membrane (GO:0016021);; Molecular Function: heme binding (GO:0020037);; Molecular Function: metal ion binding (GO:0046872);	K23490|2.7e-73|dosa:Os05t0108800-01|K23490 cytochrome b5 | (RefSeq) Os05g0108800; Cytochrome b5.	[C]	Energy production and conversion	Cytochrome b5-like Heme/Steroid binding domain	Cytochrome b5 OS=Oryza sativa subsp. japonica OX=39947 GN=Os05g0108800 PE=2 SV=2	Cytochrome b5 heme-binding domain-containing protein OS=Oryza barthii OX=65489 PE=3 SV=1	C	Energy production and conversion	cytochrome b5 [Oryza sativa Japonica Group]
Os05g0118800	--	--	--	--	--	--	Domain of unknown function (DUF4535)	--	Os05g0118800 protein OS=Oryza sativa subsp. japonica OX=39947 GN=Os05g0118800 PE=4 SV=1	S	Function unknown	hypothetical protein OsI_18227 [Oryza sativa Indica Group]
Os05g0106600	[Z]	Cytoskeleton	Molecular Function: ATP binding (GO:0005524);; Cellular Component: cytoplasm (GO:0005737);; Cellular Component: cytoskeleton (GO:0005856);	K10355|1.1e-217|dosa:Os05t0106600-01|K10355 actin, other eukaryote | (RefSeq) Os05g0106600; Similar to Actin 97.	[Z]	Cytoskeleton	Actin	Actin-97 OS=Solanum tuberosum OX=4113 GN=AC97 PE=3 SV=1	Os05g0106600 protein OS=Oryza sativa subsp. japonica OX=39947 GN=Os05g0106600 PE=2 SV=1	Z	Cytoskeleton	hypothetical protein OsJ_16821 [Oryza sativa Japonica Group]
Os05g0121100	--	--	--	--	--	--	--	--	Os05g0121100 protein (Fragment) OS=Oryza sativa subsp. japonica OX=39947 GN=Os05g0121100 PE=4 SV=1	--	--	hypothetical protein EE612_026750, partial [Oryza sativa]
Os05g0120800	--	--	Biological Process: regulation of cilium movement (GO:0003352);	K24229|1.6e-09|smo:SELMODRAFT_109240|K24229 cilia- and flagella-associated protein 298 | (RefSeq) hypothetical protein	--	--	Cilia- and flagella-associated protein 298	--	Os05g0120800 protein OS=Oryza sativa subsp. japonica OX=39947 GN=Os05g0120800 PE=2 SV=1	S	Function unknown	Os05g0120800, partial [Oryza sativa Japonica Group]
Os05g0111200	--	--	Cellular Component: vacuole (GO:0005773);; Biological Process: response to cold (GO:0009409);; Biological Process: response to wounding (GO:0009611);; Cellular Component: chloroplast outer membrane (GO:0009707);; Biological Process: response to sucrose (GO:0009744);; Biological Process: response to glucose (GO:0009749);; Biological Process: response to jasmonic acid (GO:0009753);; Molecular Funct…	K17790|5.2e-06|aly:9314552|K17790 mitochondrial import inner membrane translocase subunit TIM22 | (RefSeq) outer envelope pore protein 16-4, chloroplastic	--	--	Tim17/Tim22/Tim23/Pmp24 family	Outer envelope pore protein 16, chloroplastic OS=Pisum sativum OX=3888 GN=OEP16 PE=1 SV=1	Uncharacterized protein OS=Oryza rufipogon OX=4529 PE=4 SV=1	U	Intracellular trafficking, secretion, and vesicular transport	outer envelope pore protein 16, chloroplastic [Oryza sativa Japonica Group]
Os05g0119200	--	--	--	--	--	--	--	--	Os05g0119200 protein OS=Oryza sativa subsp. japonica OX=39947 GN=Os05g0119200 PE=2 SV=1	--	--	glycine-rich cell wall structural protein [Oryza sativa Japonica Group]
Os05g0104200	--	--	Molecular Function: molecular_function (GO:0003674);; Molecular Function: enzyme inhibitor activity (GO:0004857);; Molecular Function: protein binding (GO:0005515);; Cellular Component: cellular_component (GO:0005575);; Cellular Component: cell wall (GO:0005618);; Cellular Component: intracellular (GO:0005622);; Cellular Component: obsolete cell (GO:0005623);; Cellular Component: cytoplasm (GO:00…	K01188|1.0e-10|sita:101778196|K01188 beta-glucosidase [EC:3.2.1.21] | (RefSeq) beta-glucosidase 12	--	--	Leucine rich repeat	Polygalacturonase inhibitor 2 OS=Arabidopsis thaliana OX=3702 GN=PGIP2 PE=2 SV=2	Uncharacterized protein OS=Oryza barthii OX=65489 PE=4 SV=1	S	Function unknown	hypothetical protein OsI_18105 [Oryza sativa Indica Group]
Os05g0113100	--	--	--	--	--	--	--	--	Os05g0113100 protein (Fragment) OS=Oryza sativa subsp. japonica OX=39947 GN=Os05g0113100 PE=4 SV=1	--	--	hypothetical protein EE612_026648, partial [Oryza sativa]
Os05g0105600	--	--	Molecular Function: mRNA binding (GO:0003729);; Cellular Component: cytoplasm (GO:0005737);; Biological Process: mRNA destabilization (GO:0061157);	K20102|3.1e-87|aof:109830262|K20102 YTH domain-containing family protein | (RefSeq) uncharacterized protein LOC109830262	[R]	General function prediction only	YT521-B-like domain	YTH domain-containing protein ECT4 OS=Arabidopsis thaliana OX=3702 GN=ECT4 PE=2 SV=1	Os05g0105600 protein OS=Oryza sativa subsp. japonica OX=39947 GN=Os05g0105600 PE=2 SV=1	S	Function unknown	uncharacterized protein LOC4337559 [Oryza sativa Japonica Group]
Os05g0107600	[R]	General function prediction only	Molecular Function: ATP binding (GO:0005524);; Cellular Component: integral component of membrane (GO:0016021);; Molecular Function: ATPase activity (GO:0016887);; Molecular Function: ATPase-coupled transmembrane transporter activity (GO:0042626);	K05677|4.3e-87|cme:CYME_CMC011C|K05677 ATP-binding cassette, subfamily D (ALD), member 3 | (RefSeq) ATP-binding cassette, sub-family D, member 3	[IR]	--	ABC transporter transmembrane region 2	ABC transporter D family member 1 OS=Arabidopsis thaliana OX=3702 GN=ABCD1 PE=1 SV=1	Os05g0107600 protein (Fragment) OS=Oryza sativa subsp. japonica OX=39947 GN=Os05g0107600 PE=4 SV=1	I	Lipid transport and metabolism	Os05g0107600, partial [Oryza sativa Japonica Group]
Os05g0109400	--	--	--	--	--	--	--	--	Os05g0109400 protein (Fragment) OS=Oryza sativa subsp. japonica OX=39947 GN=Os05g0109400 PE=4 SV=1	--	--	hypothetical protein EE612_026603, partial [Oryza sativa]
Os05g0107700	--	--	Cellular Component: transcription factor TFIIA complex (GO:0005672);; Biological Process: transcription initiation from RNA polymerase II promoter (GO:0006367);	K03123|4.9e-54|dosa:Os05t0107700-01|K03123 transcription initiation factor TFIIA small subunit | (RefSeq) Os05g0107700, XANTHOMONAS_ORYZAE_PV._ORYZAE_RESISTANCE_5, XA5; Transcription factor IIA small subunit (Transcription factor IIA gamma subunit).	[K]	Transcription	Transcription initiation factor IIA, gamma subunit, helical domain	Transcription initiation factor IIA subunit 2 OS=Oryza sativa subsp. indica OX=39946 GN=TFIIAy PE=3 SV=2	Transcription initiation factor IIA subunit 2 OS=Oryza longistaminata OX=4528 GN=xa5 PE=3 SV=1	K	Transcription	transcription initiation factor IIA subunit 2 [Oryza sativa Japonica Group]
Os05g0120000	[T]	Signal transduction mechanisms	Molecular Function: ATP binding (GO:0005524);; Cellular Component: integral component of membrane (GO:0016021);; Molecular Function: ATPase activity (GO:0016887);	K05681|2.2e-91|mtr:MTR_3g096410|K05681 ATP-binding cassette, subfamily G (WHITE), member 2 | (RefSeq) white-brown-complex ABC transporter family protein	[Q]	Secondary metabolites biosynthesis, transport and catabolism	ABC-2 type transporter	ABC transporter G family member 16 OS=Arabidopsis thaliana OX=3702 GN=ABCG16 PE=2 SV=2	Os05g0120000 protein OS=Oryza sativa subsp. japonica OX=39947 GN=Os05g0120000 PE=4 SV=1	Q	Secondary metabolites biosynthesis, transport and catabolism	ABC transporter G family member 16 [Oryza sativa Japonica Group]
Os05g0115900	[G]	Carbohydrate transport and metabolism	Molecular Function: beta-N-acetylhexosaminidase activity (GO:0004563);; Biological Process: carbohydrate metabolic process (GO:0005975);; Molecular Function: N-acetyl-beta-D-galactosaminidase activity (GO:0102148);	K12373|0.0e+00|dosa:Os05t0115900-01|K12373 hexosaminidase [EC:3.2.1.52] | (RefSeq) Os05g0115900; Glycoside hydrolase, family 20 protein.	[G]	Carbohydrate transport and metabolism	Glycosyl hydrolase family 20, catalytic domain	Beta-hexosaminidase 1 OS=Arabidopsis thaliana OX=3702 GN=HEXO1 PE=1 SV=1	Beta-hexosaminidase OS=Oryza sativa subsp. japonica OX=39947 GN=Os05g0115900 PE=3 SV=1	G	Carbohydrate transport and metabolism	beta-hexosaminidase 1 [Oryza sativa Japonica Group]
Os05g0102700	--	--	--	--	--	--	--	--	Os05g0102700 protein OS=Oryza sativa subsp. japonica OX=39947 GN=Os05g0102700 PE=4 SV=1	--	--	hypothetical protein EE612_026511 [Oryza sativa]
Os05g0113900	--	--	Cellular Component: nucleosome (GO:0000786);; Molecular Function: DNA binding (GO:0003677);; Cellular Component: nucleus (GO:0005634);; Molecular Function: protein heterodimerization activity (GO:0046982);	K11251|2.1e-77|dosa:Os05t0113900-01|K11251 histone H2A | (RefSeq) Os05g0113900; Similar to Histone H2A.	[B]	Chromatin structure and dynamics	C-terminus of histone H2A	Probable histone H2A.6 OS=Oryza sativa subsp. indica OX=39946 GN=OsI_017523 PE=3 SV=2	Histone H2A OS=Oryza glaberrima OX=4538 PE=3 SV=1	B	Chromatin structure and dynamics	probable histone H2A.6 [Oryza sativa Japonica Group]
Os05g0103400	--	--	Cellular Component: integral component of membrane (GO:0016021);	K11094|3.3e-19|peq:110018477|K11094 U2 small nuclear ribonucleoprotein B'' | (RefSeq) U2 small nuclear ribonucleoprotein B''-like isoform X1	--	--	Protein of unknown function (DUF3339)	--	Os05g0103400 protein OS=Oryza sativa subsp. japonica OX=39947 GN=Os05g0103400 PE=2 SV=1	S	Function unknown	uncharacterized protein LOC4337541 [Oryza sativa Japonica Group]
Os05g0117500	--	--	Molecular Function: GDP-mannose hydrolase activity (GO:0052751);; Biological Process: cellular response to ammonium ion (GO:0071242);	--	--	--	NUDIX domain	Nudix hydrolase 9 OS=Arabidopsis thaliana OX=3702 GN=NUDT9 PE=2 SV=1	Os05g0117500 protein OS=Oryza sativa subsp. japonica OX=39947 GN=Os05g0117500 PE=2 SV=1	S	Function unknown	unknow protein [Oryza sativa Japonica Group]
Os05g0118700	--	--	Molecular Function: DNA binding (GO:0003677);; Cellular Component: nucleus (GO:0005634);	K14292|5.1e-21|cann:107850838|K14292 trimethylguanosine synthase [EC:2.1.1.-] | (RefSeq) uncharacterized LOC107850838	--	--	Homeodomain	Putative WUSCHEL-related homeobox 2 OS=Oryza sativa subsp. indica OX=39946 GN=WOX2 PE=3 SV=1	Homeobox domain-containing protein OS=Oryza rufipogon OX=4529 PE=4 SV=1	K	Transcription	RecName: Full=Putative WUSCHEL-related homeobox 2; AltName: Full=OsWOX2 [Oryza sativa Indica Group]
Os05g0114800	--	--	--	--	--	--	--	--	Os05g0114800 protein (Fragment) OS=Oryza sativa subsp. japonica OX=39947 GN=Os05g0114800 PE=4 SV=1	--	--	Os05g0114800, partial [Oryza sativa Japonica Group]
Os05g0116600	--	--	--	--	--	--	--	--	Os05g0116600 protein OS=Oryza sativa subsp. japonica OX=39947 GN=Os05g0116600 PE=4 SV=1	--	--	putative F-box/kelch-repeat protein At1g12870 [Oryza sativa Japonica Group]
Os05g0106800	--	--	--	--	--	--	--	Putative FBD-associated F-box protein At5g50270 OS=Arabidopsis thaliana OX=3702 GN=At5g50270 PE=4 SV=2	Os05g0106800 protein OS=Oryza sativa subsp. japonica OX=39947 GN=Os05g0106800 PE=4 SV=1	--	--	hypothetical protein EE612_026574 [Oryza sativa]
Os05g0109100	--	--	--	--	--	--	--	--	Os05g0109100 protein (Fragment) OS=Oryza sativa subsp. japonica OX=39947 GN=Os05g0109100 PE=4 SV=1	--	--	hypothetical protein EE612_026602, partial [Oryza sativa]
Os05g0119700	--	--	--	--	--	--	--	--	Uncharacterized protein OS=Oryza barthii OX=65489 PE=4 SV=1	--	--	unnamed protein product [Oryza sativa]
Os05g0105300	--	--	--	K21768|2.3e-96|dosa:Os05t0105300-01|K21768 tubulin-specific chaperone E | (RefSeq) Os05g0105300; CAP-Gly domain containing protein.	[O]	Posttranslational modification, protein turnover, chaperones	CAP-Gly domain	Tubulin-folding cofactor E OS=Arabidopsis thaliana OX=3702 GN=TFCE PE=2 SV=1	Os05g0105300 protein OS=Oryza sativa subsp. japonica OX=39947 GN=Os05g0105300 PE=4 SV=1	O	Posttranslational modification, protein turnover, chaperones	unknown protein [Oryza sativa Japonica Group]
Os05g0105000	[J]	Translation, ribosomal structure and biogenesis	Biological Process: biosynthetic process (GO:0009058);; Molecular Function: pyridoxal phosphate binding (GO:0030170);; Molecular Function: methionine S-methyltransferase activity (GO:0030732);; Biological Process: methylation (GO:0032259);	K08247|0.0e+00|dosa:Os05t0105000-01|K08247 methionine S-methyltransferase [EC:2.1.1.12] | (RefSeq) Os05g0105000; Similar to Methionine S-methyltransferase (EC 2.1.1.12) (AdoMet:Met S- methyltransferase) (Hv-MMT1).	--	--	Aminotransferase class I and II	Methionine S-methyltransferase OS=Hordeum vulgare OX=4513 GN=MMT1 PE=1 SV=1	Methionine S-methyltransferase OS=Oryza sativa subsp. japonica OX=39947 GN=Os05g0105000 PE=3 SV=1	H	Coenzyme transport and metabolism	methionine S-methyltransferase isoform X2 [Oryza sativa Japonica Group]
Os05g0110000	--	--	--	K11982|1.8e-86|dct:110097577|K11982 E3 ubiquitin-protein ligase RNF115/126 [EC:2.3.2.27] | (RefSeq) E3 ubiquitin-protein ligase RDUF1	[O]	Posttranslational modification, protein turnover, chaperones	Protein of unknown function (DUF1117)	E3 ubiquitin-protein ligase RDUF2 OS=Arabidopsis thaliana OX=3702 GN=DURF2 PE=1 SV=1	Os05g0110000 protein OS=Oryza sativa subsp. japonica OX=39947 GN=Os05g0110000 PE=4 SV=1	O	Posttranslational modification, protein turnover, chaperones	putative ring-H2 finger protein [Oryza sativa Japonica Group]
Os05g0109825	--	--	--	--	--	--	--	--	Os05g0109825 protein (Fragment) OS=Oryza sativa subsp. japonica OX=39947 GN=Os05g0109825 PE=4 SV=1	--	--	hypothetical protein EE612_026609, partial [Oryza sativa]
Os05g0108500	--	--	Cellular Component: transcription factor TFIIH core complex (GO:0000439);; Biological Process: nucleotide-excision repair (GO:0006289);; Biological Process: transcription initiation from RNA polymerase II promoter (GO:0006367);	K10845|5.5e-32|dosa:Os05t0108500-01|K10845 TFIIH basal transcription factor complex TTD-A subunit | (RefSeq) Os05g0108500; Nucleotide excision repair, TFIIH, subunit TTDA domain containing protein.	[S]	Function unknown	Transcription factor TFIIH complex subunit Tfb5	General transcription and DNA repair factor IIH subunit TFB5 OS=Arabidopsis thaliana OX=3702 GN=TFB5 PE=3 SV=1	Os05g0108500 protein OS=Oryza sativa subsp. japonica OX=39947 GN=Os05g0108500 PE=3 SV=1	--	--	unknown protein [Oryza sativa Japonica Group]
Os05g0120300	--	--	--	--	--	--	--	--	Os05g0120300 protein OS=Oryza sativa subsp. japonica OX=39947 GN=Os05g0120300 PE=4 SV=1	--	--	uncharacterized protein LOC4337646 [Oryza sativa Japonica Group]
Os05g0105200	--	--	Molecular Function: GTPase activity (GO:0003924);; Molecular Function: GTP binding (GO:0005525);	K07874|1.2e-58|dosa:Os05t0105200-01|K07874 Ras-related protein Rab-1A | (RefSeq) Os05g0105200; Similar to Ras-related protein Rab-1B.	[TU]	--	Ras family	GTP-binding protein YPTM1 OS=Zea mays OX=4577 GN=YPTM1 PE=2 SV=2	Uncharacterized protein OS=Oryza barthii OX=65489 PE=4 SV=1	U	Intracellular trafficking, secretion, and vesicular transport	hypothetical protein EE612_026550, partial [Oryza sativa]
Os05g0110600	--	--	Cellular Component: integral component of membrane (GO:0016021);	K19222|5.4e-15|ats:109782834|K19222 1,4-dihydroxy-2-naphthoyl-CoA hydrolase [EC:3.1.2.28] | (RefSeq) uncharacterized protein LOC109782834 isoform X1	[U]	Intracellular trafficking, secretion, and vesicular transport	Rab5-interacting protein (Rab5ip)	--	Os05g0110600 protein OS=Oryza sativa subsp. japonica OX=39947 GN=Os05g0110600 PE=4 SV=1	U	Intracellular trafficking, secretion, and vesicular transport	uncharacterized protein RAB5IF homolog [Oryza sativa Japonica Group]
Os05g0113500	--	--	--	--	--	--	--	--	Os05g0113500 protein OS=Oryza sativa subsp. japonica OX=39947 GN=Os05g0113500 PE=2 SV=1	--	--	uncharacterized protein LOC4337606 isoform X1 [Oryza sativa Japonica Group]
Os05g0112125	--	--	--	--	--	--	--	--	Os05g0112125 protein OS=Oryza sativa subsp. japonica OX=39947 GN=Os05g0112125 PE=4 SV=1	--	--	hypothetical protein EE612_026636 [Oryza sativa]
Os05g0115600	--	--	--	K01593|8.7e-06|mtr:MTR_7g058700|K01593 aromatic-L-amino-acid/L-tryptophan decarboxylase [EC:4.1.1.28 4.1.1.105] | (RefSeq) tyrosine/DOPA decarboxylase	--	--	Protein of unknown function (DUF674)	--	Os05g0115600 protein OS=Oryza sativa subsp. japonica OX=39947 GN=Os05g0115600 PE=4 SV=1	L	Replication, recombination and repair	uncharacterized protein LOC4337617 [Oryza sativa Japonica Group]
Os05g0102200	--	--	Molecular Function: nucleic acid binding (GO:0003676);; Molecular Function: zinc ion binding (GO:0008270);	--	--	--	Domain of unknown function (DUF4283)	--	Os05g0102200 protein OS=Oryza sativa subsp. japonica OX=39947 GN=Os05g0102200 PE=2 SV=1	--	--	uncharacterized protein LOC9270597 [Oryza sativa Japonica Group]
Os05g0120100	--	--	Molecular Function: RNA binding (GO:0003723);; Molecular Function: zinc ion binding (GO:0008270);	K12896|8.7e-94|dosa:Os05t0120100-01|K12896 splicing factor, arginine/serine-rich 7 | (RefSeq) Os05g0120100; Similar to Splicing factor RSZ33.	[A]	RNA processing and modification	RNA recognition motif. (a.k.a. RRM, RBD, or RNP domain)	Serine/arginine-rich splicing factor RS2Z33 OS=Arabidopsis thaliana OX=3702 GN=RS2Z33 PE=1 SV=1	Os05g0120100 protein OS=Oryza sativa subsp. japonica OX=39947 GN=Os05g0120100 PE=4 SV=1	A	RNA processing and modification	serine/arginine-rich splicing factor RS2Z33 [Oryza sativa Japonica Group]
Os05g0102800	--	--	Molecular Function: RNA binding (GO:0003723);	K17579|6.6e-49|vcn:VOLCADRAFT_98760|K17579 protein phosphatase 1 regulatory subunit 42 | (RefSeq) hypothetical protein	[D]	Cell cycle control, cell division, chromosome partitioning	RNA recognition motif 2	Protein MEI2-like 3 OS=Oryza sativa subsp. japonica OX=39947 GN=ML3 PE=2 SV=2	Uncharacterized protein OS=Oryza sativa subsp. indica OX=39946 GN=OsI_18088 PE=4 SV=1	A	RNA processing and modification	protein MEI2-like 3 isoform X1 [Oryza sativa Japonica Group]
Os05g0116750	--	--	--	--	--	--	--	--	Os05g0116750 protein OS=Oryza sativa subsp. japonica OX=39947 GN=Os05g0116750 PE=4 SV=1	--	--	hypothetical protein EE612_026695 [Oryza sativa]
Os05g0114000	[CP]	--	Molecular Function: magnesium ion binding (GO:0000287);; Molecular Function: inorganic diphosphatase activity (GO:0004427);; Cellular Component: cytoplasm (GO:0005737);; Biological Process: phosphate-containing compound metabolic process (GO:0006796);	K01507|2.3e-122|dosa:Os05t0114000-01|K01507 inorganic pyrophosphatase [EC:3.6.1.1] | (RefSeq) Os05g0114000; Similar to PRLI-interacting factor F (Fragment).	[C]	Energy production and conversion	Inorganic pyrophosphatase	Soluble inorganic pyrophosphatase 4 OS=Arabidopsis thaliana OX=3702 GN=PPA4 PE=1 SV=1	Inorganic diphosphatase OS=Oryza sativa subsp. japonica OX=39947 GN=Os05g0114000 PE=3 SV=1	C	Energy production and conversion	soluble inorganic pyrophosphatase 4 [Oryza sativa Japonica Group]
Os05g0114500	--	--	Molecular Function: RNA binding (GO:0003723);	K22611|2.0e-33|zma:103629229|K22611 squamous cell carcinoma antigen recognized by T-cells 3 | (RefSeq) nucleolin 2	[R]	General function prediction only	RNA recognition motif. (a.k.a. RRM, RBD, or RNP domain)	--	Os05g0114500 protein OS=Oryza sativa subsp. japonica OX=39947 GN=Os05g0114500 PE=4 SV=1	A	RNA processing and modification	hypothetical protein EE612_026666 [Oryza sativa]
Os05g0117000	--	--	--	--	--	--	--	--	CLE family OsCLE501 protein OS=Oryza sativa subsp. japonica OX=39947 GN=OsCLE501 PE=2 SV=1	--	--	hypothetical protein EE612_026698 [Oryza sativa]
Os05g0121200	[P]	Inorganic ion transport and metabolism	Cellular Component: integral component of membrane (GO:0016021);	K05794|4.2e-47|ccaj:109794752|K05794 tellurite resistance protein TerC | (RefSeq) uncharacterized protein LOC109794752	--	--	Integral membrane protein TerC family	Thylakoid membrane protein TERC, chloroplastic OS=Arabidopsis thaliana OX=3702 GN=TERC PE=1 SV=1	Os05g0121200 protein OS=Oryza sativa subsp. japonica OX=39947 GN=Os05g0121200 PE=4 SV=1	P	Inorganic ion transport and metabolism	thylakoid membrane protein TERC, chloroplastic [Oryza sativa Japonica Group]
Os05g0100500	--	--	Molecular Function: transcription corepressor activity (GO:0003714);; Cellular Component: nucleus (GO:0005634);; Biological Process: regulation of transcription, DNA-templated (GO:0006355);	K11644|4.8e-197|osa:4337520|K11644 paired amphipathic helix protein Sin3a | (RefSeq) paired amphipathic helix protein Sin3-like 4 isoform X1	[B]	Chromatin structure and dynamics	Paired amphipathic helix repeat	Paired amphipathic helix protein Sin3-like 4 OS=Arabidopsis thaliana OX=3702 GN=SNL4 PE=3 SV=3	HDAC_interact domain-containing protein OS=Oryza rufipogon OX=4529 PE=4 SV=1	B	Chromatin structure and dynamics	paired amphipathic helix protein Sin3-like 4 isoform X2 [Oryza sativa Japonica Group]
Os05g0120700	[P]	Inorganic ion transport and metabolism	Molecular Function: calcium transmembrane transporter activity, phosphorylative mechanism (GO:0005388);; Biological Process: cellular calcium ion homeostasis (GO:0006874);; Molecular Function: proton-exporting ATPase activity, phosphorylative mechanism (GO:0008553);; Molecular Function: ATPase activity (GO:0016887);; Biological Process: calcium ion transmembrane transport (GO:0070588);	K01537|5.7e-150|osa:4337647|K01537 P-type Ca2+ transporter type 2C [EC:7.2.2.10] | (RefSeq) calcium-transporting ATPase 4, endoplasmic reticulum-type	[P]	Inorganic ion transport and metabolism	Cation transporting ATPase, C-terminus	Calcium-transporting ATPase 1, endoplasmic reticulum-type OS=Arabidopsis thaliana OX=3702 GN=ECA1 PE=1 SV=2	Os05g0120700 protein (Fragment) OS=Oryza sativa subsp. japonica OX=39947 GN=Os05g0120700 PE=4 SV=1	P	Inorganic ion transport and metabolism	hypothetical protein EE612_026744, partial [Oryza sativa]
Os05g0104600	--	--	--	K01188|1.9e-30|sita:101778196|K01188 beta-glucosidase [EC:3.2.1.21] | (RefSeq) beta-glucosidase 12	--	--	Leucine rich repeat	Polygalacturonase inhibitor 1 OS=Arabidopsis thaliana OX=3702 GN=PGIP1 PE=1 SV=1	Os05g0104600 protein OS=Oryza sativa subsp. japonica OX=39947 GN=Os05g0104600 PE=4 SV=1	--	--	polygalacturonase inhibitor [Oryza sativa Japonica Group]
Os05g0110925	--	--	--	--	--	--	--	--	Os05g0110925 protein (Fragment) OS=Oryza sativa subsp. japonica OX=39947 GN=Os05g0110925 PE=4 SV=1	--	--	hypothetical protein EE612_026622, partial [Oryza sativa]
Os05g0104750	--	--	--	--	--	--	--	--	Uncharacterized protein OS=Oryza sativa subsp. japonica OX=39947 GN=OsJ_16804 PE=4 SV=1	--	--	hypothetical protein OsJ_16804 [Oryza sativa Japonica Group]
Os05g0110700	--	--	Cellular Component: condensed chromosome kinetochore (GO:0000777);; Biological Process: chromosome segregation (GO:0007059);; Cellular Component: Ndc80 complex (GO:0031262);	K11550|4.1e-193|dosa:Os05t0110700-01|K11550 kinetochore protein Spc25, animal type | (RefSeq) Os05g0110700; Chromosome segregation protein Spc25 domain containing protein.	--	--	Chromosome segregation protein Spc25	Kinetochore protein SPC25 homolog OS=Arabidopsis thaliana OX=3702 GN=SPC25 PE=1 SV=1	Os05g0110700 protein (Fragment) OS=Oryza sativa subsp. japonica OX=39947 GN=Os05g0110700 PE=3 SV=1	S	Function unknown	hypothetical protein EE612_026619, partial [Oryza sativa]
Os05g0114250	--	--	--	--	--	--	--	--	Os05g0114250 protein (Fragment) OS=Oryza sativa subsp. japonica OX=39947 GN=Os05g0114250 PE=4 SV=1	--	--	hypothetical protein EE612_026659, partial [Oryza sativa]
Os05g0100008	--	--	--	--	--	--	--	--	Uncharacterized protein OS=Oryza rufipogon OX=4529 PE=4 SV=1	S	Function unknown	hypothetical protein OsJ_34000 [Oryza sativa Japonica Group]
Os05g0102400	[L]	Replication, recombination and repair	Molecular Function: nucleic acid binding (GO:0003676);; Molecular Function: 3'-5' exonuclease activity (GO:0008408);	--	--	--	Exonuclease	Protein NEN4 OS=Arabidopsis thaliana OX=3702 GN=NEN4 PE=2 SV=1	Os05g0102400 protein OS=Oryza sativa subsp. japonica OX=39947 GN=Os05g0102400 PE=4 SV=1	L	Replication, recombination and repair	protein NEN4 [Oryza sativa Japonica Group]
Os05g0117600	--	--	--	K22755|0.0e+00|dosa:Os05t0117600-00|K22755 E3 UFM1-protein ligase 1 [EC:2.3.2.-] | (RefSeq) Os05g0117600; Hypothetical conserved gene.	[S]	Function unknown	E3 UFM1-protein ligase 1	E3 UFM1-protein ligase 1 homolog OS=Oryza sativa subsp. indica OX=39946 GN=OsI_18219 PE=3 SV=1	Uncharacterized protein OS=Oryza rufipogon OX=4529 PE=3 SV=1	S	Function unknown	E3 UFM1-protein ligase 1 homolog isoform X1 [Oryza sativa Japonica Group]
Os05g0112000	--	--	Molecular Function: molecular_function (GO:0003674);; Molecular Function: catalytic activity (GO:0003824);; Molecular Function: ubiquitin-protein transferase activity (GO:0004842);; Molecular Function: protein binding (GO:0005515);; Biological Process: cellular protein modification process (GO:0006464);; Biological Process: nitrogen compound metabolic process (GO:0006807);; Biological Process: re…	K19044|1.5e-224|obr:102716869|K19044 E3 ubiquitin-protein ligase XBAT32/33 [EC:2.3.2.27] | (RefSeq) E3 ubiquitin-protein ligase XB3	--	--	Ankyrin repeats (many copies)	E3 ubiquitin-protein ligase XB3 OS=Oryza sativa subsp. japonica OX=39947 GN=XB3 PE=1 SV=1	Os05g0112000 protein (Fragment) OS=Oryza sativa subsp. japonica OX=39947 GN=Os05g0112000 PE=4 SV=1	O	Posttranslational modification, protein turnover, chaperones	E3 ubiquitin-protein ligase XB3 [Oryza sativa Japonica Group]
Os05g0116000	--	--	Molecular Function: nutrient reservoir activity (GO:0045735);	K17338|1.2e-19|ats:109751343|K17338 receptor expression-enhancing protein 1/2/3/4 | (RefSeq) LOC109751343; putative HVA22-like protein g isoform X1	--	--	Cupin	Glutelin type-A 2 OS=Oryza sativa subsp. japonica OX=39947 GN=GLUA2 PE=1 SV=1	Os05g0116000 protein OS=Oryza sativa subsp. japonica OX=39947 GN=Os05g0116000 PE=2 SV=1	S	Function unknown	12S seed storage protein CRB [Oryza sativa Japonica Group]
Os05g0112101	--	--	Molecular Function: 1-phosphatidylinositol binding (GO:0005545);; Cellular Component: clathrin-coated vesicle (GO:0030136);; Molecular Function: clathrin binding (GO:0030276);; Biological Process: clathrin coat assembly (GO:0048268);	K20043|3.0e-60|pper:18782014|K20043 clathrin coat assembly protein AP180 | (RefSeq) clathrin coat assembly protein AP180	[TU]	--	ANTH domain	Probable clathrin assembly protein At4g32285 OS=Arabidopsis thaliana OX=3702 GN=At4g32285 PE=1 SV=2	Os05g0112101 protein OS=Oryza sativa subsp. japonica OX=39947 GN=Os05g0112101 PE=4 SV=1	--	--	probable clathrin assembly protein At4g32285 [Oryza sativa Japonica Group]
Os05g0121850	--	--	--	--	--	--	--	--	Os05g0121850 protein OS=Oryza sativa subsp. japonica OX=39947 GN=Os05g0121850 PE=4 SV=1	--	--	hypothetical protein EE612_026763 [Oryza sativa]
Os05g0116700	--	--	--	--	--	--	Protein of unknown function (DUF3741)	--	Uncharacterized protein OS=Oryza rufipogon OX=4529 PE=4 SV=1	S	Function unknown	uncharacterized protein LOC4337625 [Oryza sativa Japonica Group]
Os05g0103300	--	--	Cellular Component: integral component of membrane (GO:0016021);	K11094|5.2e-15|peq:110018477|K11094 U2 small nuclear ribonucleoprotein B'' | (RefSeq) U2 small nuclear ribonucleoprotein B''-like isoform X1	--	--	Protein of unknown function (DUF3339)	--	Os05g0103300 protein OS=Oryza sativa subsp. japonica OX=39947 GN=Os05g0103300 PE=2 SV=1	S	Function unknown	unknown, partial [Oryza sativa Indica Group]
Os05g0108600	[O]	Posttranslational modification, protein turnover, chaperones	Molecular Function: cysteine-type peptidase activity (GO:0008234);	K16290|4.3e-211|dosa:Os05t0108600-01|K16290 xylem cysteine proteinase [EC:3.4.22.-] | (RefSeq) Os05g0108600; Similar to Xylem cysteine proteinase 2 precursor (EC 3.4.22.-) (AtXCP2).	[O]	Posttranslational modification, protein turnover, chaperones	Papain family cysteine protease	Cysteine protease XCP2 OS=Arabidopsis thaliana OX=3702 GN=XCP2 PE=1 SV=2	Cysteine proteinase CP1 OS=Oryza sativa subsp. japonica OX=39947 GN=Os05g0108600 PE=3 SV=1	O	Posttranslational modification, protein turnover, chaperones	cysteine protease XCP2 [Oryza sativa Japonica Group]
Os05g0100016	--	--	--	--	[S]	Function unknown	--	--	Os05g0100016 protein (Fragment) OS=Oryza sativa subsp. japonica OX=39947 GN=Os05g0100016 PE=4 SV=1	O	Posttranslational modification, protein turnover, chaperones	Os05g0100016, partial [Oryza sativa Japonica Group]
Os05g0106650	--	--	--	--	--	--	--	--	Os05g0106650 protein (Fragment) OS=Oryza sativa subsp. japonica OX=39947 GN=Os05g0106650 PE=4 SV=1	--	--	Os05g0106650, partial [Oryza sativa Japonica Group]
Os05g0108050	--	--	--	--	--	--	--	--	Os05g0108050 protein OS=Oryza sativa subsp. japonica OX=39947 GN=Os05g0108050 PE=4 SV=1	--	--	hypothetical protein EE612_026588 [Oryza sativa]
Os05g0121700	[L]	Replication, recombination and repair	Biological Process: double-strand break repair via homologous recombination (GO:0000724);; Molecular Function: double-stranded DNA binding (GO:0003690);; Molecular Function: single-stranded DNA binding (GO:0003697);; Molecular Function: ATP binding (GO:0005524);; Cellular Component: replication fork (GO:0005657);; Molecular Function: DNA-dependent ATPase activity (GO:0008094);; Cellular Component…	K10869|2.7e-200|dosa:Os05t0121700-01|K10869 RAD51-like protein 1 | (RefSeq) Os05g0121700; DNA repair and recombination, RecA-like domain containing protein.	[L]	Replication, recombination and repair	Rad51	DNA repair protein RAD51 homolog 2 OS=Arabidopsis thaliana OX=3702 GN=RAD51B PE=2 SV=2	Os05g0121700 protein OS=Oryza sativa subsp. japonica OX=39947 GN=Os05g0121700 PE=2 SV=1	L	Replication, recombination and repair	DNA repair protein RAD51 homolog 2 [Oryza sativa Japonica Group]
Os05g0111300	--	--	Molecular Function: metal ion binding (GO:0046872);	--	--	--	Metallothionein	Metallothionein-like protein 2C OS=Oryza sativa subsp. indica OX=39946 GN=MT2C PE=3 SV=1	Metallothionein OS=Oryza rufipogon OX=4529 GN=met1 PE=3 SV=1	S	Function unknown	hypothetical protein EE612_026628 [Oryza sativa]
Os05g0119000	[P]	Inorganic ion transport and metabolism	Molecular Function: UDP-glucose transmembrane transporter activity (GO:0005460);; Biological Process: response to aluminum ion (GO:0010044);; Cellular Component: vesicle membrane (GO:0012506);; Cellular Component: integral component of membrane (GO:0016021);	K02069|2.3e-146|dosa:Os05t0119000-01|K02069 putative ABC transport system permease protein | (RefSeq) Os05g0119000, STAR2, SENSITIVE_TO_ALUMINIUM_RHIZOTOXICITY_2; Similar to UPF0014 membrane protein STAR2.	--	--	Uncharacterised protein family (UPF0014)	UPF0014 membrane protein STAR2 OS=Oryza sativa subsp. japonica OX=39947 GN=STAR2 PE=1 SV=1	Uncharacterized protein OS=Oryza barthii OX=65489 PE=3 SV=1	S	Function unknown	UPF0014 membrane protein STAR2 [Oryza sativa Japonica Group]
Os05g0108300	[T]	Signal transduction mechanisms	Molecular Function: protein serine/threonine kinase activity (GO:0004674);; Molecular Function: ATP binding (GO:0005524);	K08867|0.0e+00|dosa:Os05t0108300-01|K08867 WNK lysine deficient protein kinase [EC:2.7.11.1] | (RefSeq) Os05g0108300; Similar to MAP kinase-like protein.	[R]	General function prediction only	Protein kinase domain	Probable serine/threonine-protein kinase WNK2 OS=Oryza sativa subsp. japonica OX=39947 GN=WNK2 PE=2 SV=1	Non-specific serine/threonine protein kinase OS=Oryza sativa subsp. indica OX=39946 GN=OsI_18146 PE=4 SV=1	T	Signal transduction mechanisms	probable serine/threonine-protein kinase WNK2 [Oryza sativa Japonica Group]
Os05g0107801	--	--	--	--	--	--	--	--	Os05g0107801 protein OS=Oryza sativa subsp. japonica OX=39947 GN=Os05g0107801 PE=4 SV=1	--	--	hypothetical protein EE612_026585 [Oryza sativa]
Os05g0104900	--	--	Biological Process: response to acid chemical (GO:0001101);; Molecular Function: molecular_function (GO:0003674);; Molecular Function: catalytic activity (GO:0003824);; Molecular Function: ubiquitin-protein transferase activity (GO:0004842);; Molecular Function: binding (GO:0005488);; Molecular Function: protein binding (GO:0005515);; Biological Process: cellular protein modification process (GO:…	K09561|1.2e-100|dosa:Os05t0104900-01|K09561 STIP1 homology and U-box containing protein 1 [EC:2.3.2.27] | (RefSeq) Os05g0104900; Similar to STIP1 homology and U box-containing protein 1.	[O]	Posttranslational modification, protein turnover, chaperones	Tetratricopeptide repeat	E3 ubiquitin-protein ligase CHIP OS=Arabidopsis thaliana OX=3702 GN=CHIP PE=1 SV=1	Uncharacterized protein OS=Oryza sativa subsp. japonica OX=39947 GN=OSJNBb0035J08.3 PE=4 SV=1	O	Posttranslational modification, protein turnover, chaperones	hypothetical protein DAI22_05g003700 [Oryza sativa Japonica Group]
Os05g0104000	--	--	Cellular Component: integral component of membrane (GO:0016021);	K02184|8.5e-85|sind:105170502|K02184 formin 2 | (RefSeq) formin-like protein 1	[TZ]	--	Formin Homology 2 Domain	Formin-like protein 14 OS=Oryza sativa subsp. japonica OX=39947 GN=FH14 PE=2 SV=1	Formin-like protein OS=Oryza rufipogon OX=4529 PE=3 SV=1	--	--	formin-like protein 14 [Oryza sativa Japonica Group]
Os05g0105050	--	--	--	K08247|3.5e-41|osa:4337554|K08247 methionine S-methyltransferase [EC:2.1.1.12] | (RefSeq) methionine S-methyltransferase isoform X1	--	--	--	--	Os05g0105050 protein OS=Oryza sativa subsp. japonica OX=39947 GN=Os05g0105050 PE=4 SV=1	--	--	Os05g0105050 [Oryza sativa Japonica Group]
Os05g0121600	--	--	Molecular Function: DNA binding (GO:0003677);; Molecular Function: DNA-binding transcription factor activity (GO:0003700);; Cellular Component: nucleus (GO:0005634);; Biological Process: regulation of flower development (GO:0009909);; Biological Process: regulation of starch biosynthetic process (GO:0010581);; Biological Process: negative regulation of transcription, DNA-templated (GO:0045892);; …	K09284|1.5e-220|dosa:Os05t0121600-01|K09284 AP2-like factor, euAP2 lineage | (RefSeq) Os05g0121600, RSR1, RICE_STRACH_REGULATOR_1; AP2/EREBP family transcription factor, Starch biosynthesis	--	--	AP2 domain	APETALA2-like protein 1 OS=Oryza sativa subsp. japonica OX=39947 GN=AP2-1 PE=1 SV=1	Uncharacterized protein OS=Oryza glaberrima OX=4538 PE=4 SV=1	K	Transcription	AP2-like ethylene-responsive transcription factor TOE3 isoform X1 [Oryza sativa Japonica Group]
Os05g0110300	[R]	General function prediction only	Molecular Function: copper ion binding (GO:0005507);; Cellular Component: chloroplast (GO:0009507);; Cellular Component: chloroplast stroma (GO:0009570);; Cellular Component: thylakoid (GO:0009579);; Biological Process: defense response to bacterium (GO:0042742);; Cellular Component: apoplast (GO:0048046);	K08956|7.1e-117|gra:105797721|K08956 AFG3 family protein [EC:3.4.24.-] | (RefSeq) ATP-dependent zinc metalloprotease FTSH 10, mitochondrial	[G]	Carbohydrate transport and metabolism	NAD(P)H-binding	Uncharacterized protein At2g37660, chloroplastic OS=Arabidopsis thaliana OX=3702 GN=At2g37660 PE=1 SV=2	Os05g0110300 protein (Fragment) OS=Oryza sativa subsp. japonica OX=39947 GN=Os05g0110300 PE=4 SV=1	G	Carbohydrate transport and metabolism	hypothetical protein EE612_026615, partial [Oryza sativa]
Os05g0102900	--	--	Cellular Component: multivesicular body (GO:0005771);; Biological Process: vesicle budding from membrane (GO:0006900);; Biological Process: late endosome to vacuole transport via multivesicular body sorting pathway (GO:0032511);	K12198|2.4e-122|dosa:Os05t0102900-01|K12198 charged multivesicular body protein 5 | (RefSeq) Os05g0102900; Snf7 family protein.	[U]	Intracellular trafficking, secretion, and vesicular transport	Snf7	Vacuolar protein sorting-associated protein 60.2 OS=Arabidopsis thaliana OX=3702 GN=VPS60-2 PE=2 SV=1	Os05g0102900 protein OS=Oryza sativa subsp. japonica OX=39947 GN=Os05g0102900 PE=2 SV=2	U	Intracellular trafficking, secretion, and vesicular transport	vacuolar protein sorting-associated protein 60.2 [Oryza sativa Japonica Group]
Os05g0106200	--	--	Cellular Component: integral component of membrane (GO:0016021);; Molecular Function: transmembrane transporter activity (GO:0022857);	K06268|1.3e-08|csat:104717583|K06268 serine/threonine-protein phosphatase 2B regulatory subunit | (RefSeq) calcineurin B-like protein 3 isoform X1	--	--	EamA-like transporter family	WAT1-related protein At5g64700 OS=Arabidopsis thaliana OX=3702 GN=At5g64700 PE=2 SV=1	WAT1-related protein OS=Oryza sativa subsp. japonica OX=39947 GN=Os05g0106200 PE=3 SV=1	S	Function unknown	WAT1-related protein At5g64700 [Oryza sativa Japonica Group]
Os05g0112200	--	--	Molecular Function: DNA binding (GO:0003677);; Cellular Component: nucleus (GO:0005634);; Biological Process: regulation of transcription, DNA-templated (GO:0006355);	K20043|5.9e-25|aip:107640400|K20043 clathrin coat assembly protein AP180 | (RefSeq) putative clathrin assembly protein At5g35200	--	--	Dof domain, zinc finger	Dof zinc finger protein DOF3.6 OS=Arabidopsis thaliana OX=3702 GN=DOF3.6 PE=1 SV=2	Os05g0112200 protein OS=Oryza sativa subsp. japonica OX=39947 GN=Os05g0112200 PE=4 SV=1	B	Chromatin structure and dynamics	dof zinc finger protein DOF3.6 isoform X2 [Oryza sativa Japonica Group]
Os05g0103500	--	--	--	--	--	--	--	--	Os05g0103500 protein OS=Oryza sativa subsp. japonica OX=39947 GN=Os05g0103500 PE=2 SV=1	--	--	uncharacterized protein LOC4337542 [Oryza sativa Japonica Group]
Os05g0101400	[J]	Translation, ribosomal structure and biogenesis	Molecular Function: structural constituent of ribosome (GO:0003735);; Cellular Component: ribosome (GO:0005840);; Biological Process: translation (GO:0006412);	K02902|1.5e-66|dosa:Os05t0101400-01|K02902 large subunit ribosomal protein L28 | (RefSeq) Os05g0101400; Similar to 50S ribosomal protein L28, chloroplast precursor.	--	--	Ribosomal L28 family	50S ribosomal protein L28, chloroplastic OS=Arabidopsis thaliana OX=3702 GN=RPL28 PE=2 SV=2	Os05g0101400 protein OS=Oryza sativa subsp. japonica OX=39947 GN=Os05g0101400 PE=3 SV=1	J	Translation, ribosomal structure and biogenesis	50S ribosomal protein L28, chloroplastic [Oryza sativa Japonica Group]
Os05g0111800	--	--	Molecular Function: protein serine/threonine phosphatase activity (GO:0004722);	K01102|1.3e-101|obr:102711435|K01102 pyruvate dehydrogenase phosphatase [EC:3.1.3.43] | (RefSeq) putative protein phosphatase 2C 46	[T]	Signal transduction mechanisms	Protein phosphatase 2C	Putative protein phosphatase 2C 46 OS=Oryza sativa subsp. japonica OX=39947 GN=Os05g0111800 PE=3 SV=2	Protein-serine/threonine phosphatase (Fragment) OS=Oryza sativa subsp. japonica OX=39947 GN=Os05g0111800 PE=4 SV=1	T	Signal transduction mechanisms	Os05g0111800, partial [Oryza sativa Japonica Group]
Os05g0108100	--	--	Cellular Component: integral component of membrane (GO:0016021);	K09122|2.3e-56|sbi:8057957|K09122 uncharacterized protein | (RefSeq) uncharacterized protein LOC8057957	--	--	Protein of unknown function (DUF707)	--	Os05g0108100 protein OS=Oryza sativa subsp. japonica OX=39947 GN=Os05g0108100 PE=4 SV=1	S	Function unknown	uncharacterized protein LOC4337578 [Oryza sativa Japonica Group]
Os05g0115650	--	--	--	--	--	--	--	--	Os05g0115650 protein (Fragment) OS=Oryza sativa subsp. japonica OX=39947 GN=Os05g0115650 PE=4 SV=1	--	--	hypothetical protein EE612_026680, partial [Oryza sativa]
Os05g0109600	--	--	Molecular Function: mRNA binding (GO:0003729);; Cellular Component: cytoplasm (GO:0005737);; Biological Process: posttranscriptional regulation of gene expression (GO:0010608);	K03283|1.2e-17|peq:110019053|K03283 heat shock 70kDa protein 1/2/6/8 | (RefSeq) LOW QUALITY PROTEIN: stromal 70 kDa heat shock-related protein, chloroplastic-like	[J]	Translation, ribosomal structure and biogenesis	Pumilio-family RNA binding repeat	Pumilio homolog 1 OS=Arabidopsis thaliana OX=3702 GN=APUM1 PE=1 SV=1	Os05g0109600 protein OS=Oryza sativa subsp. japonica OX=39947 GN=Os05g0109600 PE=2 SV=1	J	Translation, ribosomal structure and biogenesis	pumilio homolog 1 [Oryza sativa Japonica Group]
Os05g0106500	--	--	--	--	[O]	Posttranslational modification, protein turnover, chaperones	DnaJ domain	--	Os05g0106500 protein OS=Oryza sativa subsp. japonica OX=39947 GN=Os05g0106500 PE=4 SV=1	O	Posttranslational modification, protein turnover, chaperones	uncharacterized protein LOC4337565 [Oryza sativa Japonica Group]
Os05g0112900	--	--	Biological Process: RNA modification (GO:0009451);; Cellular Component: intracellular membrane-bounded organelle (GO:0043231);	K22651|7.8e-49|mdm:103443441|K22651 E3 ubiquitin-protein ligase RNF4 [EC:2.3.2.27] | (RefSeq) LOW QUALITY PROTEIN: pentatricopeptide repeat-containing protein At1g50270-like	[R]	General function prediction only	PPR repeat	Pentatricopeptide repeat-containing protein At2g22070 OS=Arabidopsis thaliana OX=3702 GN=PCMP-H41 PE=3 SV=1	Os05g0112900 protein OS=Oryza sativa subsp. japonica OX=39947 GN=Os05g0112900 PE=2 SV=1	S	Function unknown	pentatricopeptide repeat-containing protein At2g35030, mitochondrial [Oryza sativa Japonica Group]
Os05g0105401	--	--	--	--	--	--	--	--	Uncharacterized protein OS=Oryza sativa subsp. indica OX=39946 GN=OsI_18116 PE=4 SV=1	--	--	hypothetical protein OsI_18116 [Oryza sativa Indica Group]
Os05g0108350	--	--	--	--	--	--	--	--	Os05g0108350 protein OS=Oryza sativa subsp. japonica OX=39947 GN=Os05g0108350 PE=4 SV=1	--	--	hypothetical protein EE612_026593 [Oryza sativa]
Os05g0106900	--	--	--	--	--	--	--	F-box/LRR-repeat protein At3g03360 OS=Arabidopsis thaliana OX=3702 GN=At3g03360 PE=2 SV=2	Os05g0106900 protein OS=Oryza sativa subsp. japonica OX=39947 GN=Os05g0106900 PE=4 SV=1	--	--	hypothetical protein EE612_026575 [Oryza sativa]
Os05g0121900	--	--	Cellular Component: integral component of membrane (GO:0016021);	K15285|1.4e-30|lang:109359310|K15285 solute carrier family 35, member E3 | (RefSeq) UDP-galactose transporter 1-like	[GE]	--	Triose-phosphate Transporter family	Probable sugar phosphate/phosphate translocator At3g11320 OS=Arabidopsis thaliana OX=3702 GN=At3g11320 PE=2 SV=1	TPT domain-containing protein OS=Oryza barthii OX=65489 PE=4 SV=1	--	--	probable sugar phosphate/phosphate translocator At3g11320 [Oryza sativa Japonica Group]
Os05g0121400	--	--	Molecular Function: rDNA binding (GO:0000182);; Molecular Function: molecular_function (GO:0003674);; Molecular Function: nucleic acid binding (GO:0003676);; Molecular Function: DNA binding (GO:0003677);; Molecular Function: double-stranded DNA binding (GO:0003690);; Molecular Function: DNA-binding transcription factor activity (GO:0003700);; Molecular Function: RNA binding (GO:0003723);; Molecul…	K09191|3.9e-202|osa:4337652|K09191 general transcription factor IIIA | (RefSeq) transcription factor IIIA isoform X1	[R]	General function prediction only	Zinc finger, C2H2 type	Transcription factor IIIA OS=Arabidopsis thaliana OX=3702 GN=TFIIIA PE=1 SV=1	Uncharacterized protein OS=Oryza nivara OX=4536 PE=4 SV=1	S	Function unknown	transcription factor IIIA isoform X1 [Oryza sativa Japonica Group]
Os05g0104100	--	--	Biological Process: vesicle-mediated transport (GO:0016192);	K20177|0.0e+00|dosa:Os05t0104100-01|K20177 vacuolar protein sorting-associated protein 3 | (RefSeq) Os05g0104100; Vps53-like, N-terminal domain containing protein.	[U]	Intracellular trafficking, secretion, and vesicular transport	Vacuolar sorting protein 39 domain 2	Vacuolar sorting protein 3 OS=Arabidopsis thaliana OX=3702 GN=VPS3 PE=1 SV=2	Os05g0104100 protein OS=Oryza sativa subsp. japonica OX=39947 GN=Os05g0104100 PE=4 SV=1	U	Intracellular trafficking, secretion, and vesicular transport	vacuolar sorting protein 3 isoform X1 [Oryza sativa Japonica Group]
Os05g0114100	--	--	Molecular Function: phosphatidylinositol-4,5-bisphosphate 5-phosphatase activity (GO:0004439);; Molecular Function: phosphatidylinositol-3,4,5-trisphosphate 5-phosphatase activity (GO:0034485);; Biological Process: phosphatidylinositol dephosphorylation (GO:0046856);	K24221|5.4e-83|ccav:112528676|K24221 type I inositol polyphosphate 5-phosphatase IP5P1/2 [EC:3.1.3.56] | (RefSeq) type I inositol polyphosphate 5-phosphatase 2-like	[U]	Intracellular trafficking, secretion, and vesicular transport	Endonuclease/Exonuclease/phosphatase family	Type I inositol polyphosphate 5-phosphatase 8 OS=Arabidopsis thaliana OX=3702 GN=IP5P8 PE=2 SV=1	Os05g0114100 protein (Fragment) OS=Oryza sativa subsp. japonica OX=39947 GN=Os05g0114100 PE=3 SV=1	T	Signal transduction mechanisms	Os05g0114100, partial [Oryza sativa Japonica Group]
Os05g0103700	--	--	--	--	--	--	Protein of unknown function (DUF1664)	--	Os05g0103700 protein OS=Oryza sativa subsp. japonica OX=39947 GN=Os05g0103700 PE=2 SV=1	S	Function unknown	uncharacterized protein LOC4337544 [Oryza sativa Japonica Group]
Os05g0116800	--	--	Molecular Function: transferase activity, transferring acyl groups other than amino-acyl groups (GO:0016747);	K13065|1.7e-211|dosa:Os05t0116800-00|K13065 shikimate O-hydroxycinnamoyltransferase [EC:2.3.1.133] | (RefSeq) Os05g0116800; Transferase domain containing protein.	--	--	Transferase family	Agmatine coumaroyltransferase-2 OS=Hordeum vulgare OX=4513 GN=ACT-2 PE=1 SV=1	Os05g0116800 protein OS=Oryza sativa subsp. japonica OX=39947 GN=Os05g0116800 PE=3 SV=1	S	Function unknown	Os05g0116800 [Oryza sativa Japonica Group]
Os05g0101200	--	--	Cellular Component: peroxisomal membrane (GO:0005778);; Cellular Component: integral component of membrane (GO:0016021);; Biological Process: protein import into peroxisome matrix, docking (GO:0016560);	K13343|2.4e-252|dosa:Os05t0101200-01|K13343 peroxin-14 | (RefSeq) Os05g0101200; Peroxisome membrane anchor protein Pex14p, N-terminal domain containing protein.	[MOU]	--	Pex14 N-terminal domain	Peroxisomal membrane protein PEX14 OS=Arabidopsis thaliana OX=3702 GN=PEX14 PE=1 SV=2	Peroxin-14 OS=Oryza sativa subsp. japonica OX=39947 GN=Os05g0101200 PE=3 SV=1	--	--	peroxisomal membrane protein PEX14 isoform X1 [Oryza sativa Japonica Group]
Os05g0107300	--	--	--	--	--	--	--	--	Uncharacterized protein OS=Oryza rufipogon OX=4529 PE=4 SV=1	S	Function unknown	uncharacterized protein LOC4337571 isoform X1 [Oryza sativa Japonica Group]
Os05g0103200	[O]	Posttranslational modification, protein turnover, chaperones	Biological Process: protein peptidyl-prolyl isomerization (GO:0000413);; Molecular Function: peptidyl-prolyl cis-trans isomerase activity (GO:0003755);; Cellular Component: cytoplasm (GO:0005737);; Biological Process: protein folding (GO:0006457);; Cellular Component: chloroplast stromal thylakoid (GO:0009533);; Cellular Component: chloroplast thylakoid membrane (GO:0009535);; Biological Process:…	K03768|5.2e-139|dosa:Os05t0103200-01|K03768 peptidyl-prolyl cis-trans isomerase B (cyclophilin B) [EC:5.2.1.8] | (RefSeq) Os05g0103200, CYCLOPHILIN_20-2, CYP20-2; Cyclophilin-like domain containing protein.	[O]	Posttranslational modification, protein turnover, chaperones	Cyclophilin type peptidyl-prolyl cis-trans isomerase/CLD	Photosynthetic NDH subunit of lumenal location 5, chloroplastic OS=Arabidopsis thaliana OX=3702 GN=PNSL5 PE=1 SV=1	Peptidyl-prolyl cis-trans isomerase OS=Oryza sativa subsp. japonica OX=39947 GN=Os05g0103200 PE=2 SV=1	O	Posttranslational modification, protein turnover, chaperones	photosynthetic NDH subunit of lumenal location 5, chloroplastic [Oryza sativa Japonica Group]
Os05g0115700	--	--	Cellular Component: integral component of membrane (GO:0016021);; Biological Process: transmembrane transport (GO:0055085);	K15276|2.5e-198|dosa:Os05t0115700-01|K15276 solute carrier family 35 (adenosine 3'-phospho 5'-phosphosulfate transporter), member B2 | (RefSeq) Os05g0115700; Similar to UDP-galactose transporter related protein-like.	[G]	Carbohydrate transport and metabolism	UAA transporter family	UDP-galactose/UDP-glucose transporter 5 OS=Arabidopsis thaliana OX=3702 GN=UTR5 PE=2 SV=1	Os05g0115700 protein OS=Oryza sativa subsp. japonica OX=39947 GN=Os05g0115700 PE=3 SV=1	G	Carbohydrate transport and metabolism	UDP-galactose/UDP-glucose transporter 5 [Oryza sativa Japonica Group]
Os05g0119400	--	--	Molecular Function: actin binding (GO:0003779);	K03841|4.3e-12|zma:103631224|K03841 fructose-1,6-bisphosphatase I [EC:3.1.3.11] | (RefSeq) fructose-1,6-bisphosphatase, cytosolic	--	--	KIP1-like protein	Protein NETWORKED 2A OS=Arabidopsis thaliana OX=3702 GN=NET2A PE=2 SV=1	Os05g0119400 protein OS=Oryza sativa subsp. japonica OX=39947 GN=Os05g0119400 PE=4 SV=1	S	Function unknown	hypothetical protein EE612_026729 [Oryza sativa]
Os05g0104800	--	--	Cellular Component: proteasome complex (GO:0000502);; Biological Process: formation of cytoplasmic translation initiation complex (GO:0001732);; Molecular Function: translation initiation factor activity (GO:0003743);; Cellular Component: eukaryotic translation initiation factor 3 complex (GO:0005852);; Cellular Component: eukaryotic 43S preinitiation complex (GO:0016282);; Molecular Function: tr…	K03249|1.3e-157|dosa:Os05t0104800-01|K03249 translation initiation factor 3 subunit F | (RefSeq) Os05g0104800; Similar to Eukaryotic translation initiation factor 3 subunit 5 (eIF-3 epsilon) (eIF3 p32 subunit) (eIF3f).	[J]	Translation, ribosomal structure and biogenesis	Maintenance of mitochondrial structure and function	Eukaryotic translation initiation factor 3 subunit F OS=Arabidopsis thaliana OX=3702 GN=TIF3F1 PE=1 SV=1	Eukaryotic translation initiation factor 3 subunit F OS=Oryza sativa subsp. japonica OX=39947 GN=Os05g0104800 PE=3 SV=1	J	Translation, ribosomal structure and biogenesis	eukaryotic translation initiation factor 3 subunit F [Oryza sativa Japonica Group]
Os05g0106300	--	--	Cellular Component: integral component of membrane (GO:0016021);; Molecular Function: transmembrane transporter activity (GO:0022857);	--	--	--	EamA-like transporter family	WAT1-related protein At5g64700 OS=Arabidopsis thaliana OX=3702 GN=At5g64700 PE=2 SV=1	WAT1-related protein OS=Oryza sativa subsp. japonica OX=39947 GN=Os05g0106300 PE=3 SV=1	S	Function unknown	hypothetical protein EE612_026567 [Oryza sativa]
Os05g0107900	--	--	--	K22376|1.3e-09|nsy:104218757|K22376 E3 ubiquitin-protein ligase KCMF1 [EC:2.3.2.27] | (RefSeq) protein DEHYDRATION-INDUCED 19 homolog 4-like	--	--	Stress-induced protein Di19, C-terminal	Protein DEHYDRATION-INDUCED 19 homolog 6 OS=Oryza sativa subsp. japonica OX=39947 GN=DI19-6 PE=2 SV=1	Os05g0107900 protein (Fragment) OS=Oryza sativa subsp. japonica OX=39947 GN=Os05g0107900 PE=3 SV=1	S	Function unknown	protein DEHYDRATION-INDUCED 19 homolog 6 isoform X1 [Oryza sativa Japonica Group]
Os05g0100900	--	--	Cellular Component: plasma membrane (GO:0005886);	--	--	--	--	--	Os05g0100900 protein OS=Oryza sativa subsp. japonica OX=39947 GN=Os05g0100900 PE=2 SV=1	E	Amino acid transport and metabolism	uncharacterized protein LOC4337524 [Oryza sativa Japonica Group]
Os05g0103100	--	--	Cellular Component: integral component of membrane (GO:0016021);	K13250|9.2e-127|dosa:Os05t0103100-01|K13250 translocon-associated protein subunit beta | (RefSeq) Os05g0103100; Translocon-associated beta family protein.	[U]	Intracellular trafficking, secretion, and vesicular transport	Translocon-associated protein beta (TRAPB)	--	Os05g0103100 protein OS=Oryza sativa subsp. japonica OX=39947 GN=Os05g0103100 PE=4 SV=1	U	Intracellular trafficking, secretion, and vesicular transport	hypothetical protein EE612_026520 [Oryza sativa]
Os05g0109650	--	--	--	--	--	--	--	--	Os05g0109650 protein OS=Oryza sativa subsp. japonica OX=39947 GN=Os05g0109650 PE=4 SV=1	--	--	hypothetical protein EE612_026605 [Oryza sativa]
Os05g0108450	--	--	--	--	--	--	--	--	Os05g0108450 protein OS=Oryza sativa subsp. japonica OX=39947 GN=Os05g0108450 PE=4 SV=1	--	--	hypothetical protein EE612_026596 [Oryza sativa]
[truncated: 55 more rows]
