# Supplementary material for: Combined Analysis of BSA-Seq Based Mapping, RNA-Seq, and Metabolomic Unraveled Candidate Genes Associated with Panicle Grain Number in Rice (Oryza sativa L.)
Source: Biomolecules. 2022 Jun 29;12(7):918. doi: 10.3390/biom12070918 (PMC9313402; doi:10.3390/biom12070918)
Supplement: Supplementary file 1 [file biomolecules-12-00918-s001.zip › Table S8. The genes annotated in the candidate regions associated with the GNPP identified by the Indel-index method.xlsx]

## Sheet: L-pool+H-pool
Table S5 The genes annotated in the candidate regions associated with the GNPP identified by the △Indel-index method
#Gene_ID	COG_class	COG_class_annotation	GO_annotation	KEGG_annotation	KOG_class	KOG_class_annotation	Pfam_annotation	Swissprot_annotation	TrEMBL_annotation	eggNOG_class	eggNOG_class_annotation	nr_annotation
Os01g0579000	--	--	--	--	--	--	--	--	Os01g0579000 protein OS=Oryza sativa subsp. japonica OX=39947 GN=Os01g0579000 PE=4 SV=1	--	--	uncharacterized protein LOC4323858 [Oryza sativa Japonica Group]
Os01g0578700	--	--	--	--	--	--	--	--	Os01g0578700 protein OS=Oryza sativa subsp. japonica OX=39947 GN=Os01g0578700 PE=2 SV=1	--	--	hypothetical protein EE612_003678 [Oryza sativa]
Os01g0582600	--	--	--	--	[L]	Replication, recombination and repair	DDE superfamily endonuclease	--	Uncharacterized protein B1097D05.32 OS=Oryza sativa subsp. japonica OX=39947 GN=B1097D05.32 PE=3 SV=1	L	Replication, recombination and repair	hypothetical protein EE612_003725 [Oryza sativa]
Os01g0581800	--	--	--	--	--	--	Rx N-terminal domain	--	Os01g0581800 protein OS=Oryza sativa subsp. japonica OX=39947 GN=Os01g0581800 PE=4 SV=1	--	--	uncharacterized protein LOC9270742 [Oryza sativa Japonica Group]
Os01g0579800	--	--	Cellular Component: integral component of membrane (GO:0016021);	K07870|4.5e-10|mtr:MTR_8g010670|K07870 mitochondrial Rho GTPase 1 [EC:3.6.5.-] | (RefSeq) MIRO-like protein	--	--	--	--	Os01g0579800 protein OS=Oryza sativa subsp. japonica OX=39947 GN=Os01g0579800 PE=4 SV=1	--	--	uncharacterized protein LOC4323860 [Oryza sativa Japonica Group]
Os01g0577600	--	--	Molecular Function: protein kinase activity (GO:0004672);; Molecular Function: ATP binding (GO:0005524);; Cellular Component: integral component of membrane (GO:0016021);	K13436|2.2e-12|adu:107470207|K13436 pto-interacting protein 1 [EC:2.7.11.1] | (RefSeq) pto-interacting protein 1	--	--	Leucine rich repeat	Putative cysteine-rich receptor-like protein kinase 33 OS=Arabidopsis thaliana OX=3702 GN=CRK33 PE=3 SV=1	Os01g0577600 protein OS=Oryza sativa subsp. japonica OX=39947 GN=Os01g0577600 PE=4 SV=1	T	Signal transduction mechanisms	hypothetical protein EE612_003668 [Oryza sativa]
Os01g0583100	[T]	Signal transduction mechanisms	Molecular Function: protein serine/threonine phosphatase activity (GO:0004722);; Molecular Function: metal ion binding (GO:0046872);	K14497|1.7e-224|dosa:Os01t0583100-01|K14497 protein phosphatase 2C [EC:3.1.3.16] | (RefSeq) Os01g0583100; Similar to Protein phosphatase 2C.	[T]	Signal transduction mechanisms	Protein phosphatase 2C	Probable protein phosphatase 2C 6 OS=Oryza sativa subsp. japonica OX=39947 GN=PP2C06 PE=1 SV=1	Protein-serine/threonine phosphatase OS=Oryza rufipogon OX=4529 PE=3 SV=1	T	Signal transduction mechanisms	hypothetical protein EE612_003727, partial [Oryza sativa]
Os01g0577450	--	--	--	--	--	--	--	--	Os01g0577450 protein OS=Oryza sativa subsp. japonica OX=39947 GN=Os01g0577450 PE=4 SV=1	--	--	hypothetical protein EE612_003667 [Oryza sativa]
Os01g0583300	--	--	Biological Process: negative regulation of transcription by RNA polymerase II (GO:0000122);; Molecular Function: DNA binding (GO:0003677);; Cellular Component: nucleolus (GO:0005730);; Biological Process: rRNA processing (GO:0006364);	K15263|1.1e-12|dosa:Os01t0583200-01|K15263 cell growth-regulating nucleolar protein | (RefSeq) Os01g0583200; Zinc finger, C2H2, LYAR-type domain containing protein.	[D]	Cell cycle control, cell division, chromosome partitioning	LYAR-type C2HC zinc finger	--	Os01g0583300 protein (Fragment) OS=Oryza sativa subsp. japonica OX=39947 GN=Os01g0583300 PE=4 SV=1	U	Intracellular trafficking, secretion, and vesicular transport	hypothetical protein EE612_003729, partial [Oryza sativa]
Os01g0584032	--	--	--	--	--	--	--	--	Os01g0584032 protein (Fragment) OS=Oryza sativa subsp. japonica OX=39947 GN=Os01g0584032 PE=4 SV=1	--	--	hypothetical protein EE612_003736, partial [Oryza sativa]
Os01g0584200	--	--	Molecular Function: microfilament motor activity (GO:0000146);; Cellular Component: cytoplasm (GO:0005737);; Biological Process: actin filament organization (GO:0007015);; Cellular Component: actin cytoskeleton (GO:0015629);; Biological Process: vesicle transport along actin filament (GO:0030050);; Molecular Function: actin-dependent ATPase activity (GO:0030898);; Cellular Component: vesicle (GO:…	K10357|5.9e-262|bdi:100825413|K10357 myosin V | (RefSeq) myosin-17	[Z]	Cytoskeleton	DIL domain	Myosin-5 OS=Arabidopsis thaliana OX=3702 GN=XI-1 PE=1 SV=1	Os01g0584200 protein OS=Oryza sativa subsp. japonica OX=39947 GN=Os01g0584200 PE=4 SV=1	Z	Cytoskeleton	Os01g0584200 [Oryza sativa Japonica Group]
Os01g0583600	--	--	--	--	--	--	--	--	Os01g0583600 protein (Fragment) OS=Oryza sativa subsp. japonica OX=39947 GN=Os01g0583600 PE=4 SV=1	--	--	hypothetical protein EE612_003731, partial [Oryza sativa]
Os01g0580150	[T]	Signal transduction mechanisms	Molecular Function: protein serine/threonine kinase activity (GO:0004674);; Molecular Function: ATP binding (GO:0005524);; Cellular Component: plasma membrane (GO:0005886);; Biological Process: protein phosphorylation (GO:0006468);; Biological Process: cell surface receptor signaling pathway (GO:0007166);	K23544|8.8e-20|brp:103842861|K23544 serine incorporator 1/3 | (RefSeq) serine incorporator 3	--	--	Protein kinase domain	Wall-associated receptor kinase 3 OS=Arabidopsis thaliana OX=3702 GN=WAK3 PE=2 SV=2	Os01g0580150 protein OS=Oryza sativa subsp. japonica OX=39947 GN=Os01g0580150 PE=4 SV=1	T	Signal transduction mechanisms	hypothetical protein EE612_003692 [Oryza sativa]
Os01g0580300	--	--	--	K10609|9.6e-15|osa:4334354|K10609 cullin 4 | (RefSeq) cullin-4	--	--	--	--	Os01g0580300 protein OS=Oryza sativa subsp. japonica OX=39947 GN=Os01g0580300 PE=4 SV=1	--	--	hypothetical protein OsI_02570 [Oryza sativa Indica Group]
Os01g0581900	--	--	--	--	--	--	--	--	Os01g0581900 protein OS=Oryza sativa subsp. japonica OX=39947 GN=Os01g0581900 PE=4 SV=1	--	--	hypothetical protein EE612_003720 [Oryza sativa]
Os01g0584250	--	--	--	--	--	--	--	--	Os01g0584250 protein OS=Oryza sativa subsp. japonica OX=39947 GN=Os01g0584250 PE=4 SV=1	--	--	hypothetical protein EE612_003739 [Oryza sativa]
Os01g0583900	[J]	Translation, ribosomal structure and biogenesis	--	K03243|3.9e-26|obr:102705080|K03243 translation initiation factor 5B | (RefSeq) eukaryotic translation initiation factor 5B-like	[J]	Translation, ribosomal structure and biogenesis	--	--	Os01g0583900 protein OS=Oryza sativa subsp. japonica OX=39947 GN=Os01g0583900 PE=4 SV=1	J	Translation, ribosomal structure and biogenesis	hypothetical protein EE612_003734 [Oryza sativa]
Os01g0580100	--	--	Molecular Function: alpha-1,2-mannosyltransferase activity (GO:0000026);; Molecular Function: glycolipid mannosyltransferase activity (GO:0004376);; Cellular Component: endoplasmic reticulum membrane (GO:0005789);; Biological Process: GPI anchor biosynthetic process (GO:0006506);; Biological Process: embryo development ending in seed dormancy (GO:0009793);; Biological Process: pollen tube guidanc…	K05286|0.0e+00|dosa:Os01t0580100-01|K05286 GPI mannosyltransferase 3 [EC:2.4.1.-] | (RefSeq) Os01g0580100; Alg9-like mannosyltransferase family protein.	[MO]	--	Alg9-like mannosyltransferase family	Mannosyltransferase APTG1 OS=Arabidopsis thaliana OX=3702 GN=APTG1 PE=2 SV=1	Mannosyltransferase OS=Oryza rufipogon OX=4529 PE=3 SV=1	--	--	GPI mannosyltransferase 3 [Oryza sativa Japonica Group]
Os01g0581400	[T]	Signal transduction mechanisms	Molecular Function: protein kinase activity (GO:0004672);; Molecular Function: ATP binding (GO:0005524);	K17609|3.3e-200|cic:CICLE_v10010213mg|K17609 nucleoredoxin [EC:1.8.1.8] | (RefSeq) hypothetical protein	[T]	Signal transduction mechanisms	Protein kinase domain	U-box domain-containing protein 52 OS=Arabidopsis thaliana OX=3702 GN=PUB52 PE=2 SV=1	Os01g0581400 protein OS=Oryza sativa subsp. japonica OX=39947 GN=Os01g0581400 PE=4 SV=1	T	Signal transduction mechanisms	U-box domain-containing protein 35 [Oryza sativa Japonica Group]
Os01g0578800	--	--	--	--	--	--	--	--	Uncharacterized protein OS=Oryza rufipogon OX=4529 PE=4 SV=1	--	--	hypothetical protein EE612_003679, partial [Oryza sativa]
Os01g0583700	--	--	Molecular Function: nucleotide binding (GO:0000166);; Molecular Function: nucleoside binding (GO:0001882);; Molecular Function: purine nucleoside binding (GO:0001883);; Biological Process: cytoplasmic translation (GO:0002181);; Biological Process: cytoplasmic translational initiation (GO:0002183);; Molecular Function: molecular_function (GO:0003674);; Molecular Function: nucleic acid binding (GO:…	K03243|6.3e-20|bdi:100840613|K03243 translation initiation factor 5B | (RefSeq) eukaryotic translation initiation factor 5B isoform X3	--	--	--	--	Os01g0583700 protein OS=Oryza sativa subsp. japonica OX=39947 GN=Os01g0583700 PE=4 SV=1	J	Translation, ribosomal structure and biogenesis	Os01g0583700 [Oryza sativa Japonica Group]
Os01g0580400	--	--	Molecular Function: RNA polymerase II cis-regulatory region sequence-specific DNA binding (GO:0000978);; Cellular Component: nucleus (GO:0005634);; Biological Process: regulation of transcription, DNA-templated (GO:0006355);; Molecular Function: protein heterodimerization activity (GO:0046982);	K08066|1.9e-248|dosa:Os01t0580400-01|K08066 nuclear transcription factor Y, gamma | (RefSeq) Os01g0580400; Histone-fold domain containing protein.	[K]	Transcription	Core histone H2A/H2B/H3/H4	Nuclear transcription factor Y subunit C-6 OS=Oryza sativa subsp. japonica OX=39947 GN=NFYC6 PE=1 SV=1	Os01g0580400 protein OS=Oryza sativa subsp. japonica OX=39947 GN=HAP5 PE=2 SV=1	K	Transcription	uncharacterized protein LOC4324193 isoform X3 [Oryza sativa Japonica Group]
Os01g0583200	--	--	Biological Process: negative regulation of transcription by RNA polymerase II (GO:0000122);; Molecular Function: DNA binding (GO:0003677);; Cellular Component: nucleolus (GO:0005730);; Biological Process: rRNA processing (GO:0006364);; Molecular Function: zinc ion binding (GO:0008270);	K15263|4.2e-167|dosa:Os01t0583200-01|K15263 cell growth-regulating nucleolar protein | (RefSeq) Os01g0583200; Zinc finger, C2H2, LYAR-type domain containing protein.	[D]	Cell cycle control, cell division, chromosome partitioning	LYAR-type C2HC zinc finger	UBP1-associated proteins 1C OS=Arabidopsis thaliana OX=3702 GN=UBA1C PE=3 SV=2	Os01g0583200 protein OS=Oryza sativa subsp. japonica OX=39947 GN=Os01g0583200 PE=2 SV=1	D	Cell cycle control, cell division, chromosome partitioning	UBP1-associated proteins 1C [Oryza sativa Japonica Group]
Os01g0580000	[R]	General function prediction only	--	K06889|3.4e-138|obr:102717292|K06889 uncharacterized protein | (RefSeq) uncharacterized LOC102717292	[I]	Lipid transport and metabolism	Serine aminopeptidase, S33	--	Esterase/lipase/thioesterase family protein-like OS=Oryza sativa subsp. japonica OX=39947 GN=P0672C09.17-1 PE=4 SV=1	I	Lipid transport and metabolism	uncharacterized protein LOC4323862 [Oryza sativa Japonica Group]
Os01g0578200	--	--	Cellular Component: cytoplasm (GO:0005737);; Molecular Function: metal ion binding (GO:0046872);	K14801|5.9e-59|bdi:100827056|K14801 pre-rRNA-processing protein TSR4 | (RefSeq) programmed cell death protein 2 isoform X3	[R]	General function prediction only	Programmed cell death protein 2, C-terminal putative domain	--	MYND-type domain-containing protein OS=Oryza rufipogon OX=4529 PE=4 SV=1	S	Function unknown	hypothetical protein OsJ_02329 [Oryza sativa Japonica Group]
Os01g0581300	[HC]	--	Biological Process: ubiquinone biosynthetic process (GO:0006744);; Cellular Component: integral component of membrane (GO:0016021);; Biological Process: carotene biosynthetic process (GO:0016120);; Biological Process: xanthophyll biosynthetic process (GO:0016123);; Molecular Function: oxidoreductase activity (GO:0016491);; Molecular Function: oxidoreductase activity, acting on paired donors, with…	K06444|0.0e+00|dosa:Os01t0581300-01|K06444 lycopene epsilon-cyclase [EC:5.5.1.18] | (RefSeq) Os01g0581300; Similar to Lycopene epsilon-cyclase (Fragment).	--	--	Lycopene cyclase protein	Lycopene epsilon cyclase, chloroplastic OS=Arabidopsis thaliana OX=3702 GN=LUT2 PE=1 SV=2	Os01g0581300 protein OS=Oryza sativa subsp. japonica OX=39947 GN=Os01g0581300 PE=2 SV=1	S	Function unknown	lycopene epsilon cyclase, chloroplastic [Oryza sativa Japonica Group]
Os01g0584100	--	--	--	--	--	--	Cotton fibre expressed protein	--	Uncharacterized protein OS=Oryza sativa subsp. indica OX=39946 GN=OsI_02588 PE=4 SV=1	S	Function unknown	hypothetical protein OsI_02588 [Oryza sativa Indica Group]
Os01g0579900	[R]	General function prediction only	--	K06889|2.4e-153|dosa:Os01t0579900-01|K06889 uncharacterized protein | (RefSeq) Os01g0579900; Esterase/lipase/thioesterase domain containing protein.	[I]	Lipid transport and metabolism	Serine aminopeptidase, S33	--	Os01g0579900 protein OS=Oryza sativa subsp. japonica OX=39947 GN=Os01g0579900 PE=2 SV=1	I	Lipid transport and metabolism	uncharacterized protein LOC4323861 isoform X1 [Oryza sativa Japonica Group]
Os01g0579600	--	--	Molecular Function: calcium ion binding (GO:0005509);	K06268|2.1e-120|dosa:Os01t0579600-01|K06268 serine/threonine-protein phosphatase 2B regulatory subunit | (RefSeq) Os01g0579600, CALCINEURIN_B-LIKE_PROTEIN_9, CBL9; Similar to Calcineurin B-like protein 9.	[T]	Signal transduction mechanisms	EF-hand domain	Calcineurin B-like protein 9 OS=Oryza sativa subsp. japonica OX=39947 GN=CBL9 PE=2 SV=2	Uncharacterized protein OS=Oryza rufipogon OX=4529 PE=4 SV=1	T	Signal transduction mechanisms	hypothetical protein EE612_003684 [Oryza sativa]
Os01g0580200	[G]	Carbohydrate transport and metabolism	Molecular Function: beta-galactosidase activity (GO:0004565);; Biological Process: carbohydrate metabolic process (GO:0005975);; Molecular Function: carbohydrate binding (GO:0030246);	K12309|4.5e-296|ath:AT3G52840|K12309 beta-galactosidase [EC:3.2.1.23] | (RefSeq) BGAL2; beta-galactosidase 2	[G]	Carbohydrate transport and metabolism	Glycosyl hydrolases family 35	Beta-galactosidase 2 OS=Oryza sativa subsp. japonica OX=39947 GN=Os01g0580200 PE=2 SV=1	Beta-galactosidase OS=Oryza sativa subsp. japonica OX=39947 GN=OsJ_02342 PE=3 SV=1	G	Carbohydrate transport and metabolism	beta-galactosidase 2 isoform X2 [Oryza sativa Japonica Group]
Os01g0583525	--	--	--	--	--	--	--	--	Os01g0583525 protein (Fragment) OS=Oryza sativa subsp. japonica OX=39947 GN=Os01g0583525 PE=4 SV=1	--	--	hypothetical protein EE612_003730, partial [Oryza sativa]
Os01g0580500	[Q]	Secondary metabolites biosynthesis, transport and catabolism	Molecular Function: metal ion binding (GO:0046872);; Molecular Function: dioxygenase activity (GO:0051213);	K05933|2.2e-190|dosa:Os01t0580500-01|K05933 aminocyclopropanecarboxylate oxidase [EC:1.14.17.4] | (RefSeq) Os01g0580500; Similar to 1-aminocyclopropane-1-carboxylate oxidase 1.	[QR]	--	2OG-Fe(II) oxygenase superfamily	1-aminocyclopropane-1-carboxylate oxidase 1 OS=Arabidopsis thaliana OX=3702 GN=ACO1 PE=2 SV=1	Os01g0580500 protein (Fragment) OS=Oryza sativa subsp. japonica OX=39947 GN=Os01g0580500 PE=3 SV=1	Q	Secondary metabolites biosynthesis, transport and catabolism	Os01g0580500, partial [Oryza sativa Japonica Group]
Os01g0578500	--	--	Molecular Function: lyase activity (GO:0016829);	--	--	--	FBD	--	Os01g0578500 protein OS=Oryza sativa subsp. japonica OX=39947 GN=Os01g0578500 PE=4 SV=1	--	--	F-box/FBD/LRR-repeat protein At2g04230 [Oryza sativa Japonica Group]
Os01g0584300	--	--	--	--	--	--	--	--	Os01g0584300 protein (Fragment) OS=Oryza sativa subsp. japonica OX=39947 GN=Os01g0584300 PE=4 SV=1	--	--	hypothetical protein EE612_003741, partial [Oryza sativa]
Os01g0577300	--	--	Molecular Function: protein dimerization activity (GO:0046983);	K13422|2.1e-08|sind:105174042|K13422 transcription factor MYC2 | (RefSeq) transcription factor MYC2	--	--	Helix-loop-helix DNA-binding domain	Anthocyanin regulatory Lc protein OS=Zea mays OX=4577 GN=LC PE=1 SV=1	Os01g0577300 protein OS=Oryza sativa subsp. japonica OX=39947 GN=Os01g0577300 PE=3 SV=1	--	--	regulatory protein B-Peru-like [Oryza sativa Japonica Group]
Os01g0578000	[L]	Replication, recombination and repair	Molecular Function: DNA binding (GO:0003677);; Molecular Function: ATP binding (GO:0005524);; Cellular Component: replication fork (GO:0005657);; Biological Process: DNA repair (GO:0006281);; Biological Process: reciprocal meiotic recombination (GO:0007131);; Biological Process: male meiotic nuclear division (GO:0007140);; Biological Process: female meiotic nuclear division (GO:0007143);; Molecul…	K10870|6.5e-196|dosa:Os01t0578000-01|K10870 RAD51-like protein 2 | (RefSeq) Os01g0578000; DNA repair and recombination, RecA-like domain containing protein.	[DL]	--	Rad51	DNA repair protein RAD51 homolog 3 OS=Arabidopsis thaliana OX=3702 GN=RAD51C PE=1 SV=2	Os01g0578000 protein OS=Oryza sativa subsp. japonica OX=39947 GN=Os01g0578000 PE=2 SV=1	--	--	DNA repair protein RAD51 homolog 3 isoform X1 [Oryza sativa Japonica Group]
Os01g0582400	[O]	Posttranslational modification, protein turnover, chaperones	Molecular Function: peptidyl-prolyl cis-trans isomerase activity (GO:0003755);; Biological Process: protein folding (GO:0006457);	K12737|9.7e-278|dosa:Os01t0582400-01|K12737 peptidyl-prolyl cis-trans isomerase SDCCAG10 [EC:5.2.1.8] | (RefSeq) Os01g0582400, CYP57, CYCLOPHILIN_57; Similar to Multidomain cyclophilin type peptidyl-prolyl cis-trans isomerase.	[O]	Posttranslational modification, protein turnover, chaperones	Cyclophilin type peptidyl-prolyl cis-trans isomerase/CLD	Peptidyl-prolyl cis-trans isomerase CYP57 OS=Arabidopsis thaliana OX=3702 GN=CYP57 PE=1 SV=1	Peptidylprolyl isomerase OS=Oryza sativa subsp. japonica OX=39947 GN=Os01g0582400 PE=4 SV=1	O	Posttranslational modification, protein turnover, chaperones	peptidyl-prolyl cis-trans isomerase CYP57 [Oryza sativa Japonica Group]
Os01g0580800	--	--	Biological Process: chloroplast organization (GO:0009658);; Cellular Component: chloroplast outer membrane (GO:0009707);	--	--	--	--	Protein CHUP1, chloroplastic OS=Arabidopsis thaliana OX=3702 GN=CHUP1 PE=1 SV=1	Os01g0580800 protein OS=Oryza sativa subsp. japonica OX=39947 GN=Os01g0580800 PE=4 SV=1	S	Function unknown	uncharacterized protein LOC4324195 isoform X1 [Oryza sativa Japonica Group]

## Sheet: L-pool+M-pool
#Gene_ID	COG_class	COG_class_annotation	GO_annotation	KEGG_annotation	KOG_class	KOG_class_annotation	Pfam_annotation	Swissprot_annotation	TrEMBL_annotation	eggNOG_class	eggNOG_class_annotation	nr_annotation
Os12g0104200	--	--	--	--	--	--	--	--	Os12g0104200 protein (Fragment) OS=Oryza sativa subsp. japonica OX=39947 GN=Os12g0104200 PE=4 SV=1	--	--	Os12g0104200, partial [Oryza sativa Japonica Group]
Os12g0106100	--	--	--	--	--	--	--	Protein DOUBLE-STRAND BREAK FORMATION OS=Arabidopsis thaliana OX=3702 GN=DFO PE=1 SV=1	Os12g0106100 protein OS=Oryza sativa subsp. japonica OX=39947 GN=Os12g0106100 PE=4 SV=1	--	--	hypothetical protein EE612_057319 [Oryza sativa]
Os12g0102350	--	--	Molecular Function: cysteine-type peptidase activity (GO:0008234);	K08597|1.0e-136|dosa:Os12t0102350-01|K08597 sentrin-specific protease 8 [EC:3.4.22.68] | (RefSeq) Os12g0102350; Similar to WRKY transcription factor 57.	[R]	General function prediction only	Ulp1 protease family, C-terminal catalytic domain	NEDD8-specific protease 1 OS=Arabidopsis thaliana OX=3702 GN=NEDP1 PE=2 SV=1	Os12g0102350 protein OS=Oryza sativa subsp. japonica OX=39947 GN=Os12g0102350 PE=2 SV=1	S	Function unknown	hypothetical protein OsJ_34895 [Oryza sativa Japonica Group]
Os12g0102700	--	--	--	--	--	--	--	--	Os12g0102700 protein OS=Oryza sativa subsp. japonica OX=39947 GN=Os12g0102700 PE=4 SV=1	--	--	uncharacterized protein LOC4351247 [Oryza sativa Japonica Group]
Os12g0103500	--	--	Biological Process: negative regulation of translation (GO:0017148);; Molecular Function: rRNA N-glycosylase activity (GO:0030598);	--	--	--	Ribosome inactivating protein	--	rRNA N-glycosidase OS=Oryza sativa subsp. japonica OX=39947 GN=Os12g0103500 PE=4 SV=1	--	--	hypothetical protein EE612_057278 [Oryza sativa]
Os12g0106000	[P]	Inorganic ion transport and metabolism	Molecular Function: ferroxidase activity (GO:0004322);; Molecular Function: iron ion binding (GO:0005506);; Cellular Component: cytoplasm (GO:0005737);; Biological Process: iron ion transport (GO:0006826);; Biological Process: intracellular sequestering of iron ion (GO:0006880);; Molecular Function: ferrous iron binding (GO:0008198);; Molecular Function: ferric iron binding (GO:0008199);	K00522|3.8e-137|dosa:Os12t0106000-01|K00522 ferritin heavy chain [EC:1.16.3.2] | (RefSeq) Os12g0106000; Similar to Ferritin 1, chloroplast precursor (EC 1.16.3.1) (ZmFer1).	[P]	Inorganic ion transport and metabolism	Ferritin-like domain	Ferritin-1, chloroplastic OS=Zea mays OX=4577 GN=FER1 PE=1 SV=2	Ferritin OS=Oryza sativa subsp. japonica OX=39947 GN=Fer2 PE=2 SV=1	P	Inorganic ion transport and metabolism	ferritin-1, chloroplastic [Oryza sativa Japonica Group]
Os12g0103300	--	--	Cellular Component: Sec61 translocon complex (GO:0005784);; Biological Process: intracellular protein transport (GO:0006886);	K09481|1.1e-34|dosa:Os12t0103300-01|K09481 protein transport protein SEC61 subunit beta | (RefSeq) Os12g0103300; Preprotein translocase Sec, Sec61-beta subunit domain containing protein.	[O]	Posttranslational modification, protein turnover, chaperones	Sec61beta family	Protein transport protein Sec61 subunit beta OS=Arabidopsis thaliana OX=3702 GN=At2g45070 PE=1 SV=1	Os12g0103300 protein (Fragment) OS=Oryza sativa subsp. japonica OX=39947 GN=Os12g0103300 PE=3 SV=1	U	Intracellular trafficking, secretion, and vesicular transport	hypothetical protein EE612_057275, partial [Oryza sativa]
Os12g0104800	--	--	Molecular Function: structural molecule activity (GO:0005198);; Biological Process: intracellular protein transport (GO:0006886);; Biological Process: vesicle-mediated transport (GO:0016192);; Cellular Component: clathrin coat of trans-Golgi network vesicle (GO:0030130);; Cellular Component: clathrin coat of coated pit (GO:0030132);; Molecular Function: clathrin light chain binding (GO:0032051);;…	K04646|6.7e-47|osa:4349546|K04646 clathrin heavy chain | (RefSeq) clathrin heavy chain 1	[U]	Intracellular trafficking, secretion, and vesicular transport	--	Clathrin heavy chain 1 OS=Oryza sativa subsp. japonica OX=39947 GN=Os11g0104900 PE=3 SV=1	Clathrin heavy chain OS=Oryza meridionalis OX=40149 PE=3 SV=1	U	Intracellular trafficking, secretion, and vesicular transport	hypothetical protein OsJ_34910 [Oryza sativa Japonica Group]
Os12g0105150	--	--	--	--	--	--	--	--	Os12g0105150 protein (Fragment) OS=Oryza sativa subsp. japonica OX=39947 GN=Os12g0105150 PE=4 SV=1	--	--	hypothetical protein EE612_057298, partial [Oryza sativa]
Os12g0105500	[O]	Posttranslational modification, protein turnover, chaperones	Cellular Component: integral component of membrane (GO:0016021);; Molecular Function: kinase activity (GO:0016301);; Molecular Function: nucleotidyltransferase activity (GO:0016779);	K15892|7.9e-149|dosa:Os12t0105500-01|K15892 farnesol kinase [EC:2.7.1.216] | (RefSeq) Os12g0105500; Similar to Phosphatidate cytidylyltransferase family protein, expressed.	[S]	Function unknown	--	Probable phytol kinase 2, chloroplastic OS=Oryza sativa subsp. japonica OX=39947 GN=Os01g0832000 PE=2 SV=3	Os12g0105500 protein OS=Oryza sativa subsp. japonica OX=39947 GN=LOC_Os12g01480 PE=3 SV=1	I	Lipid transport and metabolism	probable phytol kinase 2, chloroplastic [Oryza sativa Japonica Group]
Os12g0102800	--	--	--	--	--	--	--	--	Os12g0102800 protein OS=Oryza sativa subsp. japonica OX=39947 GN=Os12g0102800 PE=4 SV=1	--	--	hypothetical protein EE612_057270 [Oryza sativa]
Os12g0105975	[H]	Coenzyme transport and metabolism	Biological Process: cellular protein modification process (GO:0006464);; Molecular Function: ubiquitin-like modifier activating enzyme activity (GO:0008641);	K03178|6.3e-189|osa:9271171|K03178 ubiquitin-activating enzyme E1 [EC:6.2.1.45] | (RefSeq) LOW QUALITY PROTEIN: ubiquitin-activating enzyme E1 2	[O]	Posttranslational modification, protein turnover, chaperones	Ubiquitin-activating enzyme E1 FCCH domain	Ubiquitin-activating enzyme E1 2 OS=Triticum aestivum OX=4565 GN=UBA2 PE=2 SV=1	Os12g0105975 protein OS=Oryza sativa subsp. japonica OX=39947 GN=Os12g0105975 PE=3 SV=1	O	Posttranslational modification, protein turnover, chaperones	Os12g0105975 [Oryza sativa Japonica Group]
Os12g0105700	--	--	Cellular Component: SAM complex (GO:0001401);; Cellular Component: integral component of membrane (GO:0016021);; Biological Process: cellular protein-containing complex assembly (GO:0034622);; Biological Process: protein insertion into mitochondrial outer membrane (GO:0045040);	K07277|7.3e-276|dosa:Os12t0105700-01|K07277 outer membrane protein insertion porin family | (RefSeq) Os12g0105700; Bacterial surface antigen (D15) family protein.	[R]	General function prediction only	Omp85 superfamily domain	--	Os12g0105700 protein OS=Oryza sativa subsp. japonica OX=39947 GN=LOC_Os12g01500 PE=2 SV=1	M	Cell wall/membrane/envelope biogenesis	uncharacterized protein LOC4351261 [Oryza sativa Japonica Group]
Os12g0104733	--	--	--	--	--	--	--	--	Os12g0104733 protein OS=Oryza sativa subsp. japonica OX=39947 GN=Os12g0104733 PE=4 SV=1	--	--	hypothetical protein EE612_057291 [Oryza sativa]
Os12g0105401	--	--	--	--	--	--	--	--	Os12g0105401 protein OS=Oryza sativa subsp. japonica OX=39947 GN=Os12g0105401 PE=4 SV=1	--	--	hypothetical protein EE612_057302 [Oryza sativa]
Os12g0105300	--	--	Biological Process: chloroplast organization (GO:0009658);; Cellular Component: chloroplast outer membrane (GO:0009707);	--	--	--	--	Protein CHUP1, chloroplastic OS=Arabidopsis thaliana OX=3702 GN=CHUP1 PE=1 SV=1	Expressed protein OS=Oryza sativa subsp. japonica OX=39947 GN=LOC_Os12g01449 PE=4 SV=1	S	Function unknown	protein CHUP1, chloroplastic isoform X1 [Oryza sativa Japonica Group]
Os12g0101600	--	--	Molecular Function: DNA binding (GO:0003677);; Cellular Component: nucleus (GO:0005634);	K14292|3.0e-19|cann:107850838|K14292 trimethylguanosine synthase [EC:2.1.1.-] | (RefSeq) uncharacterized LOC107850838	--	--	Homeodomain	WUSCHEL-related homeobox 3 OS=Oryza sativa subsp. indica OX=39946 GN=WOX3 PE=3 SV=1	Os11g0102100 protein OS=Oryza sativa subsp. japonica OX=39947 GN=Os11g0102100 PE=4 SV=1	K	Transcription	hypothetical protein EE612_053041 [Oryza sativa]
Os12g0103580	--	--	Molecular Function: cysteine-type peptidase activity (GO:0008234);	K08597|1.1e-170|dosa:Os12t0103580-00|K08597 sentrin-specific protease 8 [EC:3.4.22.68] | (RefSeq) Os12g0103580; Peptidase C48, SUMO/Sentrin/Ubl1 domain containing protein.	[R]	General function prediction only	Ulp1 protease family, C-terminal catalytic domain	NEDD8-specific protease 1 OS=Arabidopsis thaliana OX=3702 GN=NEDP1 PE=2 SV=1	Os12g0103580 protein OS=Oryza sativa subsp. japonica OX=39947 GN=Os12g0103580 PE=3 SV=1	S	Function unknown	Os12g0103580 [Oryza sativa Japonica Group]
Os12g0105962	--	--	--	--	--	--	--	--	Os11g0106550 protein OS=Oryza sativa subsp. japonica OX=39947 GN=Os11g0106550 PE=4 SV=1	--	--	hypothetical protein EE612_053094 [Oryza sativa]
Os12g0102100	[CR]	--	Biological Process: oxidation-reduction process (GO:0055114);	K07512|1.3e-102|dosa:Os12t0102100-01|K07512 mitochondrial enoyl-[acyl-carrier protein] reductase / trans-2-enoyl-CoA reductase [EC:1.3.1.- 1.3.1.38] | (RefSeq) Os12g0102100; Alcohol dehydrogenase superfamily, zinc-containing protein.	[KC]	--	Alcohol dehydrogenase GroES-like domain	Enoyl-[acyl-carrier-protein] reductase, mitochondrial OS=Arabidopsis thaliana OX=3702 GN=At3g45770 PE=1 SV=1	Os12g0102100 protein OS=Oryza sativa subsp. japonica OX=39947 GN=Os12g0102100 PE=4 SV=1	--	--	hypothetical protein EE612_057260 [Oryza sativa]
Os12g0105600	--	--	Molecular Function: DNA binding (GO:0003677);; Cellular Component: nucleus (GO:0005634);	K14491|5.8e-10|cic:CICLE_v10007648mg|K14491 two-component response regulator ARR-B family | (RefSeq) hypothetical protein	--	--	Myb-like DNA-binding domain	Myb family transcription factor MOF1 OS=Oryza sativa subsp. japonica OX=39947 GN=MOF1 PE=1 SV=1	Os12g0105600 protein OS=Oryza sativa subsp. japonica OX=39947 GN=Os12g0105600 PE=4 SV=1	K	Transcription	probable transcription factor RL9 [Oryza sativa Japonica Group]
Os12g0105200	--	--	Biological Process: ribosomal large subunit assembly (GO:0000027);; Biological Process: nuclear-transcribed mRNA catabolic process (GO:0000956);; Cellular Component: nucleolus (GO:0005730);; Cellular Component: cytoplasm (GO:0005737);; Biological Process: rRNA processing (GO:0006364);; Cellular Component: preribosome, large subunit precursor (GO:0030687);; Biological Process: ribosomal large subu…	K14815|3.9e-131|dosa:Os12t0105200-00|K14815 mRNA turnover protein 4 | (RefSeq) Os12g0105200; Similar to mRNA turnover protein 4.	[A]	RNA processing and modification	Insertion domain in 60S ribosomal protein L10P	--	Ribosome assembly factor mrt4 (Fragment) OS=Oryza sativa subsp. japonica OX=39947 GN=Os12g0105200 PE=3 SV=1	A	RNA processing and modification	hypothetical protein EE612_057299, partial [Oryza sativa]
Os12g0104250	--	--	--	--	--	--	--	--	Os12g0104250 protein OS=Oryza sativa subsp. japonica OX=39947 GN=Os12g0104250 PE=4 SV=1	--	--	Os12g0104250 [Oryza sativa Japonica Group]
Os12g0104700	--	--	Molecular Function: transferase activity (GO:0016740);	K23877|2.3e-39|crb:111831944|K23877 xyloglucan O-acetyltransferase | (RefSeq) protein ALTERED XYLOGLUCAN 4	--	--	GDSL/SGNH-like Acyl-Esterase family found in Pmr5 and Cas1p	Protein ESKIMO 1 OS=Arabidopsis thaliana OX=3702 GN=ESK1 PE=1 SV=1	Expressed protein OS=Oryza sativa subsp. japonica OX=39947 GN=XOAT3 PE=2 SV=1	S	Function unknown	protein trichome birefringence-like 28 [Oryza sativa Japonica Group]
Os12g0105950	--	--	Molecular Function: ubiquitin-like modifier activating enzyme activity (GO:0008641);	K03178|2.8e-268|dosa:Os11t0106400-01|K03178 ubiquitin-activating enzyme E1 [EC:6.2.1.45] | (RefSeq) Os11g0106400; Similar to Ubiquitin-activating enzyme E1 2.	[O]	Posttranslational modification, protein turnover, chaperones	Ubiquitin-activating enzyme active site	Ubiquitin-activating enzyme E1 2 OS=Triticum aestivum OX=4565 GN=UBA2 PE=2 SV=1	Os11g0106400 protein (Fragment) OS=Oryza sativa subsp. japonica OX=39947 GN=Os11g0106400 PE=3 SV=1	O	Posttranslational modification, protein turnover, chaperones	hypothetical protein EE612_053093, partial [Oryza sativa]
Os12g0100700	--	--	Cellular Component: exocyst (GO:0000145);; Biological Process: exocytosis (GO:0006887);; Biological Process: protein transport (GO:0015031);	K07195|6.6e-77|mus:103996822|K07195 exocyst complex component 7 | (RefSeq) exocyst complex component EXO70A1-like	[U]	Intracellular trafficking, secretion, and vesicular transport	Exo70 exocyst complex subunit	Exocyst complex component EXO70B1 OS=Arabidopsis thaliana OX=3702 GN=EXO70B1 PE=1 SV=1	Exocyst subunit Exo70 family protein OS=Oryza sativa subsp. japonica OX=39947 GN=Os12g0100700 PE=3 SV=1	U	Intracellular trafficking, secretion, and vesicular transport	exocyst complex component EXO70B1 [Oryza sativa Japonica Group]
Os12g0102500	--	--	Molecular Function: protein kinase activity (GO:0004672);; Molecular Function: ATP binding (GO:0005524);; Cellular Component: integral component of membrane (GO:0016021);	K16224|2.1e-108|bna:106356473|K16224 senescence-induced receptor-like serine/threonine-protein kinase | (RefSeq) senescence-induced receptor-like serine/threonine-protein kinase	--	--	Malectin-like domain	Probable LRR receptor-like serine/threonine-protein kinase At1g67720 OS=Arabidopsis thaliana OX=3702 GN=At1g67720 PE=1 SV=1	Leucine-rich repeat family protein, putative, expressed OS=Oryza sativa subsp. japonica OX=39947 GN=LOC_Os12g01200 PE=2 SV=2	T	Signal transduction mechanisms	probable LRR receptor-like serine/threonine-protein kinase At1g67720 [Oryza sativa Japonica Group]
Os12g0104766	--	--	Molecular Function: structural molecule activity (GO:0005198);; Cellular Component: Golgi apparatus (GO:0005794);; Cellular Component: cytosol (GO:0005829);; Cellular Component: plasma membrane (GO:0005886);; Biological Process: intracellular protein transport (GO:0006886);; Biological Process: receptor-mediated endocytosis (GO:0006898);; Cellular Component: plasmodesma (GO:0009506);; Cellular Co…	K04646|0.0e+00|osa:4351255|K04646 clathrin heavy chain | (RefSeq) clathrin heavy chain 2	[U]	Intracellular trafficking, secretion, and vesicular transport	Clathrin propeller repeat	Clathrin heavy chain 2 OS=Oryza sativa subsp. japonica OX=39947 GN=Os12g0104800 PE=3 SV=1	Os12g0104766 protein OS=Oryza sativa subsp. japonica OX=39947 GN=Os12g0104766 PE=4 SV=1	U	Intracellular trafficking, secretion, and vesicular transport	hypothetical protein EE612_057292 [Oryza sativa]
Os12g0102400	--	--	Molecular Function: RNA binding (GO:0003723);; Molecular Function: ubiquitin-protein transferase activity (GO:0004842);; Biological Process: protein ubiquitination (GO:0016567);; Cellular Component: CCR4-NOT complex (GO:0030014);	K10643|0.0e+00|dosa:Os12t0102400-01|K10643 CCR4-NOT transcription complex subunit 4 [EC:2.3.2.27] | (RefSeq) Os12g0102400; Zinc finger, RING/FYVE/PHD-type domain containing protein.	[K]	Transcription	RING/Ubox like zinc-binding domain	--	Os12g0102400 protein OS=Oryza sativa subsp. japonica OX=39947 GN=LOC_Os12g01190 PE=4 SV=2	K	Transcription	uncharacterized protein LOC4351244 isoform X1 [Oryza sativa Japonica Group]
Os12g0102900	--	--	Cellular Component: ubiquitin ligase complex (GO:0000151);; Biological Process: protein polyubiquitination (GO:0000209);; Molecular Function: nucleic acid binding (GO:0003676);; Molecular Function: RNA-DNA hybrid ribonuclease activity (GO:0004523);; Cellular Component: cytoplasm (GO:0005737);; Biological Process: ubiquitin-dependent protein catabolic process (GO:0006511);; Molecular Function: ubi…	--	[O]	Posttranslational modification, protein turnover, chaperones	Reverse transcriptase-like	--	Os12g0102900 protein OS=Oryza sativa subsp. japonica OX=39947 GN=Os12g0102900 PE=4 SV=1	O	Posttranslational modification, protein turnover, chaperones	hypothetical protein EE612_057271 [Oryza sativa]
Os12g0103150	--	--	--	--	--	--	--	--	Os12g0103150 protein OS=Oryza sativa subsp. japonica OX=39947 GN=Os12g0103150 PE=4 SV=1	--	--	hypothetical protein EE612_057274 [Oryza sativa]
Os12g0104900	--	--	Molecular Function: calcium ion binding (GO:0005509);	K13448|2.4e-54|dosa:Os11t0105000-00|K13448 calcium-binding protein CML | (RefSeq) Os11g0105000; EF-HAND 2 domain containing protein.	[T]	Signal transduction mechanisms	EF-hand domain pair	Probable calcium-binding protein CML25/26 OS=Oryza sativa subsp. japonica OX=39947 GN=CML25 PE=3 SV=1	Uncharacterized protein OS=Oryza sativa subsp. indica OX=39946 GN=OsI_37139 PE=4 SV=1	T	Signal transduction mechanisms	probable calcium-binding protein CML25/26 [Oryza sativa Japonica Group]
Os12g0105800	--	--	Molecular Function: protein kinase activity (GO:0004672);; Cellular Component: integral component of membrane (GO:0016021);	K13430|5.9e-10|mdm:103421442|K13430 serine/threonine-protein kinase PBS1 [EC:2.7.11.1] | (RefSeq) probable serine/threonine-protein kinase PBL7 isoform X2	[T]	Signal transduction mechanisms	Protein tyrosine and serine/threonine kinase	Probable inactive receptor-like protein kinase At3g56050 OS=Arabidopsis thaliana OX=3702 GN=At3g56050 PE=2 SV=1	Os12g0105800 protein OS=Oryza sativa subsp. japonica OX=39947 GN=LOC_Os12g01510 PE=2 SV=1	--	--	protein kinase family protein, putative, expressed [Oryza sativa Japonica Group]
Os12g0102600	--	--	Biological Process: mRNA processing (GO:0006397);	K17964|7.0e-24|csl:COCSUDRAFT_61653|K17964 leucine-rich PPR motif-containing protein, mitochondrial | (RefSeq) TPR-like protein	[R]	General function prediction only	PPR repeat family	Pentatricopeptide repeat-containing protein At3g09650, chloroplastic OS=Arabidopsis thaliana OX=3702 GN=HCF152 PE=2 SV=1	Os12g0102600 protein OS=Oryza sativa subsp. japonica OX=39947 GN=LOC_Os12g01210 PE=4 SV=1	S	Function unknown	pentatricopeptide repeat-containing protein At3g09650, chloroplastic [Oryza sativa Japonica Group]
Os12g0102200	--	--	Biological Process: microtubule cytoskeleton organization (GO:0000226);; Biological Process: mitotic cell cycle (GO:0000278);; Biological Process: mitotic cytokinesis (GO:0000281);; Biological Process: cytokinesis (GO:0000910);; Biological Process: cytokinesis by cell plate formation (GO:0000911);; Biological Process: preprophase band assembly (GO:0000913);; Molecular Function: protein binding (G…	K16546|4.3e-144|dosa:Os11t0102600-01|K16546 FGFR1 oncogene partner | (RefSeq) Os11g0102600; LisH dimerisation motif domain containing protein.	--	--	LisH	Protein TONNEAU 1a OS=Arabidopsis thaliana OX=3702 GN=TON1A PE=1 SV=1	LisH domain-containing protein OS=Oryza rufipogon OX=4529 PE=4 SV=1	S	Function unknown	protein TONNEAU 1a [Oryza sativa Japonica Group]
Os12g0105850	--	--	--	--	--	--	--	--	Os12g0105850 protein OS=Oryza sativa subsp. japonica OX=39947 GN=Os12g0105850 PE=4 SV=1	--	--	hypothetical protein EE612_057310 [Oryza sativa]
Os12g0101000	--	--	Cellular Component: nucleus (GO:0005634);; Biological Process: regulation of flower development (GO:0009909);	K03539|4.1e-293|dosa:Os11t0101200-01|K03539 ribonuclease P/MRP protein subunit RPP1 [EC:3.1.26.5] | (RefSeq) Os11g0101200; Similar to RNase P subunit p30 family protein, expressed.	--	--	CCT motif	Two-component response regulator-like APRR1 OS=Arabidopsis thaliana OX=3702 GN=APRR1 PE=1 SV=1	Os11g0101200 protein (Fragment) OS=Oryza sativa subsp. japonica OX=39947 GN=Os11g0101200 PE=4 SV=1	J	Translation, ribosomal structure and biogenesis	RNase P subunit p30 family protein, expressed [Oryza sativa Japonica Group]
Os12g0101901	--	--	--	--	--	--	--	--	Os12g0101901 protein (Fragment) OS=Oryza sativa subsp. japonica OX=39947 GN=Os12g0101901 PE=4 SV=1	--	--	Os12g0101901, partial [Oryza sativa Japonica Group]
Os12g0104400	[I]	Lipid transport and metabolism	Biological Process: lipid metabolic process (GO:0006629);; Cellular Component: integral component of membrane (GO:0016021);; Molecular Function: oxidoreductase activity, acting on paired donors, with oxidation of a pair of donors resulting in the reduction of molecular oxygen to two molecules of water (GO:0016717);	K10257|1.2e-230|dosa:Os12t0104400-01|K10257 acyl-lipid omega-3 desaturase [EC:1.14.19.25 1.14.19.35 1.14.19.36] | (RefSeq) Os12g0104400; Fatty acid desaturase, type 1 domain containing protein.	--	--	Fatty acid desaturase	Fatty acid desaturase DES3 OS=Sorghum bicolor OX=4558 GN=DES3 PE=1 SV=1	Os12g0104400 protein OS=Oryza sativa subsp. japonica OX=39947 GN=Os12g0104400 PE=3 SV=1	I	Lipid transport and metabolism	fatty acid desaturase DES3 [Oryza sativa Japonica Group]
Os12g0101800	[T]	Signal transduction mechanisms	Molecular Function: protein kinase activity (GO:0004672);; Molecular Function: ATP binding (GO:0005524);	K20715|0.0e+00|osa:4351240|K20715 phototropin [EC:2.7.11.1] | (RefSeq) phototropin-1A	--	--	Protein kinase domain	Phototropin-1A OS=Oryza sativa subsp. japonica OX=39947 GN=PHOT1A PE=1 SV=2	Os12g0101800 protein (Fragment) OS=Oryza sativa subsp. japonica OX=39947 GN=Os12g0101800 PE=4 SV=1	T	Signal transduction mechanisms	hypothetical protein EE612_057257, partial [Oryza sativa]
Os12g0103000	--	--	Molecular Function: S-adenosyl-L-methionine transmembrane transporter activity (GO:0000095);; Molecular Function: ATP transmembrane transporter activity (GO:0005347);; Molecular Function: calcium ion binding (GO:0005509);; Cellular Component: mitochondrial inner membrane (GO:0005743);; Cellular Component: integral component of membrane (GO:0016021);	K15111|3.8e-35|cme:CYME_CMR073C|K15111 solute carrier family 25 (mitochondrial S-adenosylmethionine transporter), member 26 | (RefSeq) probable mitochondrial carrier proteins; Pet8p	[C]	Energy production and conversion	Mitochondrial carrier protein	Probable S-adenosylmethionine carrier 2, chloroplastic OS=Arabidopsis thaliana OX=3702 GN=SAMC2 PE=2 SV=1	Mitochondrial substrate carrier family protein, putative, expressed OS=Oryza sativa subsp. japonica OX=39947 GN=LOC_Os12g01240 PE=2 SV=1	C	Energy production and conversion	mitochondrial substrate carrier family protein C [Oryza sativa Japonica Group]
Os12g0102300	--	--	--	K08597|4.3e-19|obr:102718700|K08597 sentrin-specific protease 8 [EC:3.4.22.68] | (RefSeq) uncharacterized LOC102718700	--	--	--	--	Os12g0102300 protein (Fragment) OS=Oryza sativa subsp. japonica OX=39947 GN=Os12g0102300 PE=4 SV=1	--	--	hypothetical protein EE612_057263, partial [Oryza sativa]
Os12g0104850	--	--	--	--	--	--	--	--	Os12g0104850 protein OS=Oryza sativa subsp. japonica OX=39947 GN=Os12g0104850 PE=4 SV=1	--	--	hypothetical protein EE612_057295 [Oryza sativa]
Os12g0104300	[O]	Posttranslational modification, protein turnover, chaperones	Biological Process: biological_process (GO:0008150);; Biological Process: response to endogenous stimulus (GO:0009719);; Biological Process: response to hormone (GO:0009725);; Biological Process: response to organic substance (GO:0010033);; Biological Process: response to organic cyclic compound (GO:0014070);; Biological Process: response to lipid (GO:0033993);; Biological Process: response to ch…	K03695|1.3e-08|psom:113304030|K03695 ATP-dependent Clp protease ATP-binding subunit ClpB | (RefSeq) chaperone protein ClpB1-like	[O]	Posttranslational modification, protein turnover, chaperones	Clp amino terminal domain, pathogenicity island component	Protein DWARF 53-LIKE OS=Oryza sativa subsp. japonica OX=39947 GN=D53-L PE=3 SV=2	Uncharacterized protein OS=Oryza sativa subsp. indica OX=39946 GN=OsI_37135 PE=4 SV=1	O	Posttranslational modification, protein turnover, chaperones	protein DWARF 53-LIKE [Oryza sativa Japonica Group]

## Sheet: M-pool+H-pool
#Gene_ID	COG_class	COG_class_annotation	GO_annotation	KEGG_annotation	KOG_class	KOG_class_annotation	Pfam_annotation	Swissprot_annotation	TrEMBL_annotation	eggNOG_class	eggNOG_class_annotation	nr_annotation
Os05g0110900	--	--	Molecular Function: protein serine/threonine kinase activity (GO:0004674);; Molecular Function: ATP binding (GO:0005524);	K00924|3.6e-126|bna:106414264|K00924 kinase [EC:2.7.1.-] | (RefSeq) probable serine/threonine-protein kinase PBL1 isoform X1	[T]	Signal transduction mechanisms	Protein tyrosine and serine/threonine kinase	Receptor-like cytoplasmic kinase 176 OS=Oryza sativa subsp. japonica OX=39947 GN=RLCK176 PE=1 SV=1	Protein kinase domain-containing protein OS=Oryza glaberrima OX=4538 PE=3 SV=1	T	Signal transduction mechanisms	receptor-like cytoplasmic kinase 176 [Oryza sativa Japonica Group]
Os05g0116500	--	--	--	--	--	--	--	--	Os05g0116500 protein (Fragment) OS=Oryza sativa subsp. japonica OX=39947 GN=Os05g0116500 PE=4 SV=1	--	--	hypothetical protein EE612_026690, partial [Oryza sativa]
Os05g0107000	--	--	Molecular Function: molecular_function (GO:0003674);; Molecular Function: nucleic acid binding (GO:0003676);; Molecular Function: RNA binding (GO:0003723);; Molecular Function: catalytic activity (GO:0003824);; Molecular Function: nuclease activity (GO:0004518);; Molecular Function: endonuclease activity (GO:0004519);; Molecular Function: binding (GO:0005488);; Cellular Component: cellular_compon…	K05849|1.1e-53|tcc:18613571|K05849 solute carrier family 8 (sodium/calcium exchanger) | (RefSeq) uncharacterized LOC18613571	[R]	General function prediction only	PPR repeat family	Pentatricopeptide repeat-containing protein At3g51320 OS=Arabidopsis thaliana OX=3702 GN=At3g51320 PE=2 SV=1	Uncharacterized protein OS=Oryza sativa subsp. japonica OX=39947 GN=OsJ_16825 PE=4 SV=1	S	Function unknown	pentatricopeptide repeat-containing protein At3g51320 [Oryza sativa Japonica Group]
Os05g0114400	--	--	--	--	[R]	General function prediction only	C2H2-type zinc finger	Zinc finger protein ZAT5 OS=Arabidopsis thaliana OX=3702 GN=ZAT5 PE=2 SV=1	Os05g0114400 protein OS=Oryza sativa subsp. japonica OX=39947 GN=Os05g0114400 PE=4 SV=1	S	Function unknown	zinc finger protein ZAT12 [Oryza sativa Japonica Group]
Os05g0103000	--	--	Molecular Function: DNA-binding transcription factor activity (GO:0003700);; Cellular Component: nucleus (GO:0005634);; Biological Process: regulation of transcription, DNA-templated (GO:0006355);; Molecular Function: protein dimerization activity (GO:0046983);	K18878|3.2e-38|cann:107866053|K18878 BHLH transcription factor Upa20 | (RefSeq) Upa20; transcription factor bHLH137-like	--	--	Helix-loop-helix DNA-binding domain	Transcription factor bHLH137 OS=Arabidopsis thaliana OX=3702 GN=BHLH137 PE=1 SV=1	BHLH transcription factor OS=Oryza sativa subsp. japonica OX=39947 GN=Os05g0103000 PE=2 SV=2	K	Transcription	transcription factor bHLH63 isoform X1 [Oryza sativa Japonica Group]
Os05g0101600	[QV]	--	Molecular Function: monooxygenase activity (GO:0004497);; Molecular Function: iron ion binding (GO:0005506);; Biological Process: sterol metabolic process (GO:0016125);; Molecular Function: oxidoreductase activity (GO:0016491);; Molecular Function: oxidoreductase activity, acting on paired donors, with incorporation or reduction of molecular oxygen (GO:0016705);; Molecular Function: heme binding …	K07437|9.3e-82|csv:101209645|K07437 cytochrome P450 family 26 subfamily A | (RefSeq) abscisic acid 8'-hydroxylase 3	[QI]	--	Cytochrome P450	Abscisic acid 8'-hydroxylase 2 OS=Oryza sativa subsp. indica OX=39946 GN=CYP707A6 PE=2 SV=1	Os05g0101600 protein OS=Oryza sativa subsp. japonica OX=39947 GN=Os05g0101600 PE=2 SV=2	Q	Secondary metabolites biosynthesis, transport and catabolism	abscisic acid 8'-hydroxylase 4 isoform X2 [Oryza sativa Japonica Group]
Os05g0108950	--	--	--	--	--	--	--	--	Os05g0108950 protein (Fragment) OS=Oryza sativa subsp. japonica OX=39947 GN=Os05g0108950 PE=4 SV=1	--	--	hypothetical protein EE612_026600, partial [Oryza sativa]
Os05g0116100	[O]	Posttranslational modification, protein turnover, chaperones	Biological Process: response to reactive oxygen species (GO:0000302);; Biological Process: response to acid chemical (GO:0001101);; Molecular Function: molecular_function (GO:0003674);; Molecular Function: catalytic activity (GO:0003824);; Molecular Function: glutathione transferase activity (GO:0004364);; Molecular Function: binding (GO:0005488);; Molecular Function: copper ion binding (GO:00055…	K21888|1.0e-122|dosa:Os05t0116100-01|K21888 glutathione dehydrogenase/transferase [EC:1.8.5.1 2.5.1.18] | (RefSeq) Os05g0116100, DHAR1, DEHYDROASCORBATE_REDUCTASE_1; Dehydroascorbate reductase.	[P]	Inorganic ion transport and metabolism	Glutathione S-transferase, N-terminal domain	Probable glutathione S-transferase DHAR1, cytosolic OS=Oryza sativa subsp. japonica OX=39947 GN=DHAR1 PE=1 SV=1	Uncharacterized protein OS=Oryza meridionalis OX=40149 PE=4 SV=1	O	Posttranslational modification, protein turnover, chaperones	probable glutathione S-transferase DHAR1, cytosolic [Oryza sativa Japonica Group]
Os05g0117798	--	--	Molecular Function: microtubule motor activity (GO:0003777);; Molecular Function: ATP binding (GO:0005524);; Biological Process: microtubule-based movement (GO:0007018);; Molecular Function: microtubule binding (GO:0008017);	K10398|0.0e+00|dosa:Os05t0117798-01|K10398 kinesin family member 11 | (RefSeq) Os05g0117798; Kinesin, motor region domain containing protein.	[Z]	Cytoskeleton	Kinesin motor domain	Kinesin-like protein KIN-5A OS=Oryza sativa subsp. japonica OX=39947 GN=KIN5A PE=2 SV=1	Kinesin motor domain-containing protein OS=Oryza rufipogon OX=4529 PE=3 SV=1	Z	Cytoskeleton	kinesin-like protein KIN-5A [Oryza sativa Japonica Group]
Os05g0103800	--	--	Cellular Component: integral component of membrane (GO:0016021);	--	--	--	--	--	Os05g0103800 protein (Fragment) OS=Oryza sativa subsp. japonica OX=39947 GN=Os05g0103800 PE=4 SV=1	--	--	hypothetical protein EE612_026530, partial [Oryza sativa]
Os05g0102300	--	--	Molecular Function: DNA binding (GO:0003677);; Molecular Function: protein dimerization activity (GO:0046983);	K10398|3.8e-17|eus:EUTSA_v10016147mg|K10398 kinesin family member 11 | (RefSeq) hypothetical protein	[L]	Replication, recombination and repair	hAT family C-terminal dimerisation region	Zinc finger BED domain-containing protein RICESLEEPER 2 OS=Oryza sativa subsp. japonica OX=39947 GN=Os03g0733400 PE=2 SV=1	Os05g0102300 protein OS=Oryza sativa subsp. japonica OX=39947 GN=Os05g0102300 PE=4 SV=1	L	Replication, recombination and repair	unknown protein [Oryza sativa Japonica Group]
Os05g0117300	--	--	--	--	--	--	--	--	CLE family OsCLE502 protein OS=Oryza sativa subsp. japonica OX=39947 GN=OsCLE502 PE=2 SV=1	--	--	Os05g0117300 [Oryza sativa Japonica Group]
Os05g0108800	[CI]	--	Cellular Component: integral component of membrane (GO:0016021);; Molecular Function: heme binding (GO:0020037);; Molecular Function: metal ion binding (GO:0046872);	K23490|2.7e-73|dosa:Os05t0108800-01|K23490 cytochrome b5 | (RefSeq) Os05g0108800; Cytochrome b5.	[C]	Energy production and conversion	Cytochrome b5-like Heme/Steroid binding domain	Cytochrome b5 OS=Oryza sativa subsp. japonica OX=39947 GN=Os05g0108800 PE=2 SV=2	Cytochrome b5 heme-binding domain-containing protein OS=Oryza barthii OX=65489 PE=3 SV=1	C	Energy production and conversion	cytochrome b5 [Oryza sativa Japonica Group]
Os05g0106600	[Z]	Cytoskeleton	Molecular Function: ATP binding (GO:0005524);; Cellular Component: cytoplasm (GO:0005737);; Cellular Component: cytoskeleton (GO:0005856);	K10355|1.1e-217|dosa:Os05t0106600-01|K10355 actin, other eukaryote | (RefSeq) Os05g0106600; Similar to Actin 97.	[Z]	Cytoskeleton	Actin	Actin-97 OS=Solanum tuberosum OX=4113 GN=AC97 PE=3 SV=1	Os05g0106600 protein OS=Oryza sativa subsp. japonica OX=39947 GN=Os05g0106600 PE=2 SV=1	Z	Cytoskeleton	hypothetical protein OsJ_16821 [Oryza sativa Japonica Group]
Os05g0111200	--	--	Cellular Component: vacuole (GO:0005773);; Biological Process: response to cold (GO:0009409);; Biological Process: response to wounding (GO:0009611);; Cellular Component: chloroplast outer membrane (GO:0009707);; Biological Process: response to sucrose (GO:0009744);; Biological Process: response to glucose (GO:0009749);; Biological Process: response to jasmonic acid (GO:0009753);; Molecular Funct…	K17790|5.2e-06|aly:9314552|K17790 mitochondrial import inner membrane translocase subunit TIM22 | (RefSeq) outer envelope pore protein 16-4, chloroplastic	--	--	Tim17/Tim22/Tim23/Pmp24 family	Outer envelope pore protein 16, chloroplastic OS=Pisum sativum OX=3888 GN=OEP16 PE=1 SV=1	Uncharacterized protein OS=Oryza rufipogon OX=4529 PE=4 SV=1	U	Intracellular trafficking, secretion, and vesicular transport	outer envelope pore protein 16, chloroplastic [Oryza sativa Japonica Group]
Os05g0104200	--	--	Molecular Function: molecular_function (GO:0003674);; Molecular Function: enzyme inhibitor activity (GO:0004857);; Molecular Function: protein binding (GO:0005515);; Cellular Component: cellular_component (GO:0005575);; Cellular Component: cell wall (GO:0005618);; Cellular Component: intracellular (GO:0005622);; Cellular Component: obsolete cell (GO:0005623);; Cellular Component: cytoplasm (GO:00…	K01188|1.0e-10|sita:101778196|K01188 beta-glucosidase [EC:3.2.1.21] | (RefSeq) beta-glucosidase 12	--	--	Leucine rich repeat	Polygalacturonase inhibitor 2 OS=Arabidopsis thaliana OX=3702 GN=PGIP2 PE=2 SV=2	Uncharacterized protein OS=Oryza barthii OX=65489 PE=4 SV=1	S	Function unknown	hypothetical protein OsI_18105 [Oryza sativa Indica Group]
Os05g0113100	--	--	--	--	--	--	--	--	Os05g0113100 protein (Fragment) OS=Oryza sativa subsp. japonica OX=39947 GN=Os05g0113100 PE=4 SV=1	--	--	hypothetical protein EE612_026648, partial [Oryza sativa]
Os05g0105600	--	--	Molecular Function: mRNA binding (GO:0003729);; Cellular Component: cytoplasm (GO:0005737);; Biological Process: mRNA destabilization (GO:0061157);	K20102|3.1e-87|aof:109830262|K20102 YTH domain-containing family protein | (RefSeq) uncharacterized protein LOC109830262	[R]	General function prediction only	YT521-B-like domain	YTH domain-containing protein ECT4 OS=Arabidopsis thaliana OX=3702 GN=ECT4 PE=2 SV=1	Os05g0105600 protein OS=Oryza sativa subsp. japonica OX=39947 GN=Os05g0105600 PE=2 SV=1	S	Function unknown	uncharacterized protein LOC4337559 [Oryza sativa Japonica Group]
Os05g0107600	[R]	General function prediction only	Molecular Function: ATP binding (GO:0005524);; Cellular Component: integral component of membrane (GO:0016021);; Molecular Function: ATPase activity (GO:0016887);; Molecular Function: ATPase-coupled transmembrane transporter activity (GO:0042626);	K05677|4.3e-87|cme:CYME_CMC011C|K05677 ATP-binding cassette, subfamily D (ALD), member 3 | (RefSeq) ATP-binding cassette, sub-family D, member 3	[IR]	--	ABC transporter transmembrane region 2	ABC transporter D family member 1 OS=Arabidopsis thaliana OX=3702 GN=ABCD1 PE=1 SV=1	Os05g0107600 protein (Fragment) OS=Oryza sativa subsp. japonica OX=39947 GN=Os05g0107600 PE=4 SV=1	I	Lipid transport and metabolism	Os05g0107600, partial [Oryza sativa Japonica Group]
Os05g0109400	--	--	--	--	--	--	--	--	Os05g0109400 protein (Fragment) OS=Oryza sativa subsp. japonica OX=39947 GN=Os05g0109400 PE=4 SV=1	--	--	hypothetical protein EE612_026603, partial [Oryza sativa]
Os05g0107700	--	--	Cellular Component: transcription factor TFIIA complex (GO:0005672);; Biological Process: transcription initiation from RNA polymerase II promoter (GO:0006367);	K03123|4.9e-54|dosa:Os05t0107700-01|K03123 transcription initiation factor TFIIA small subunit | (RefSeq) Os05g0107700, XANTHOMONAS_ORYZAE_PV._ORYZAE_RESISTANCE_5, XA5; Transcription factor IIA small subunit (Transcription factor IIA gamma subunit).	[K]	Transcription	Transcription initiation factor IIA, gamma subunit, helical domain	Transcription initiation factor IIA subunit 2 OS=Oryza sativa subsp. indica OX=39946 GN=TFIIAy PE=3 SV=2	Transcription initiation factor IIA subunit 2 OS=Oryza longistaminata OX=4528 GN=xa5 PE=3 SV=1	K	Transcription	transcription initiation factor IIA subunit 2 [Oryza sativa Japonica Group]
Os05g0115900	[G]	Carbohydrate transport and metabolism	Molecular Function: beta-N-acetylhexosaminidase activity (GO:0004563);; Biological Process: carbohydrate metabolic process (GO:0005975);; Molecular Function: N-acetyl-beta-D-galactosaminidase activity (GO:0102148);	K12373|0.0e+00|dosa:Os05t0115900-01|K12373 hexosaminidase [EC:3.2.1.52] | (RefSeq) Os05g0115900; Glycoside hydrolase, family 20 protein.	[G]	Carbohydrate transport and metabolism	Glycosyl hydrolase family 20, catalytic domain	Beta-hexosaminidase 1 OS=Arabidopsis thaliana OX=3702 GN=HEXO1 PE=1 SV=1	Beta-hexosaminidase OS=Oryza sativa subsp. japonica OX=39947 GN=Os05g0115900 PE=3 SV=1	G	Carbohydrate transport and metabolism	beta-hexosaminidase 1 [Oryza sativa Japonica Group]
Os05g0102700	--	--	--	--	--	--	--	--	Os05g0102700 protein OS=Oryza sativa subsp. japonica OX=39947 GN=Os05g0102700 PE=4 SV=1	--	--	hypothetical protein EE612_026511 [Oryza sativa]
Os05g0113900	--	--	Cellular Component: nucleosome (GO:0000786);; Molecular Function: DNA binding (GO:0003677);; Cellular Component: nucleus (GO:0005634);; Molecular Function: protein heterodimerization activity (GO:0046982);	K11251|2.1e-77|dosa:Os05t0113900-01|K11251 histone H2A | (RefSeq) Os05g0113900; Similar to Histone H2A.	[B]	Chromatin structure and dynamics	C-terminus of histone H2A	Probable histone H2A.6 OS=Oryza sativa subsp. indica OX=39946 GN=OsI_017523 PE=3 SV=2	Histone H2A OS=Oryza glaberrima OX=4538 PE=3 SV=1	B	Chromatin structure and dynamics	probable histone H2A.6 [Oryza sativa Japonica Group]
Os05g0103400	--	--	Cellular Component: integral component of membrane (GO:0016021);	K11094|3.3e-19|peq:110018477|K11094 U2 small nuclear ribonucleoprotein B'' | (RefSeq) U2 small nuclear ribonucleoprotein B''-like isoform X1	--	--	Protein of unknown function (DUF3339)	--	Os05g0103400 protein OS=Oryza sativa subsp. japonica OX=39947 GN=Os05g0103400 PE=2 SV=1	S	Function unknown	uncharacterized protein LOC4337541 [Oryza sativa Japonica Group]
Os05g0117500	--	--	Molecular Function: GDP-mannose hydrolase activity (GO:0052751);; Biological Process: cellular response to ammonium ion (GO:0071242);	--	--	--	NUDIX domain	Nudix hydrolase 9 OS=Arabidopsis thaliana OX=3702 GN=NUDT9 PE=2 SV=1	Os05g0117500 protein OS=Oryza sativa subsp. japonica OX=39947 GN=Os05g0117500 PE=2 SV=1	S	Function unknown	unknow protein [Oryza sativa Japonica Group]
Os05g0114800	--	--	--	--	--	--	--	--	Os05g0114800 protein (Fragment) OS=Oryza sativa subsp. japonica OX=39947 GN=Os05g0114800 PE=4 SV=1	--	--	Os05g0114800, partial [Oryza sativa Japonica Group]
Os05g0116600	--	--	--	--	--	--	--	--	Os05g0116600 protein OS=Oryza sativa subsp. japonica OX=39947 GN=Os05g0116600 PE=4 SV=1	--	--	putative F-box/kelch-repeat protein At1g12870 [Oryza sativa Japonica Group]
Os05g0106800	--	--	--	--	--	--	--	Putative FBD-associated F-box protein At5g50270 OS=Arabidopsis thaliana OX=3702 GN=At5g50270 PE=4 SV=2	Os05g0106800 protein OS=Oryza sativa subsp. japonica OX=39947 GN=Os05g0106800 PE=4 SV=1	--	--	hypothetical protein EE612_026574 [Oryza sativa]
Os05g0109100	--	--	--	--	--	--	--	--	Os05g0109100 protein (Fragment) OS=Oryza sativa subsp. japonica OX=39947 GN=Os05g0109100 PE=4 SV=1	--	--	hypothetical protein EE612_026602, partial [Oryza sativa]
Os05g0105300	--	--	--	K21768|2.3e-96|dosa:Os05t0105300-01|K21768 tubulin-specific chaperone E | (RefSeq) Os05g0105300; CAP-Gly domain containing protein.	[O]	Posttranslational modification, protein turnover, chaperones	CAP-Gly domain	Tubulin-folding cofactor E OS=Arabidopsis thaliana OX=3702 GN=TFCE PE=2 SV=1	Os05g0105300 protein OS=Oryza sativa subsp. japonica OX=39947 GN=Os05g0105300 PE=4 SV=1	O	Posttranslational modification, protein turnover, chaperones	unknown protein [Oryza sativa Japonica Group]
Os05g0105000	[J]	Translation, ribosomal structure and biogenesis	Biological Process: biosynthetic process (GO:0009058);; Molecular Function: pyridoxal phosphate binding (GO:0030170);; Molecular Function: methionine S-methyltransferase activity (GO:0030732);; Biological Process: methylation (GO:0032259);	K08247|0.0e+00|dosa:Os05t0105000-01|K08247 methionine S-methyltransferase [EC:2.1.1.12] | (RefSeq) Os05g0105000; Similar to Methionine S-methyltransferase (EC 2.1.1.12) (AdoMet:Met S- methyltransferase) (Hv-MMT1).	--	--	Aminotransferase class I and II	Methionine S-methyltransferase OS=Hordeum vulgare OX=4513 GN=MMT1 PE=1 SV=1	Methionine S-methyltransferase OS=Oryza sativa subsp. japonica OX=39947 GN=Os05g0105000 PE=3 SV=1	H	Coenzyme transport and metabolism	methionine S-methyltransferase isoform X2 [Oryza sativa Japonica Group]
Os05g0110000	--	--	--	K11982|1.8e-86|dct:110097577|K11982 E3 ubiquitin-protein ligase RNF115/126 [EC:2.3.2.27] | (RefSeq) E3 ubiquitin-protein ligase RDUF1	[O]	Posttranslational modification, protein turnover, chaperones	Protein of unknown function (DUF1117)	E3 ubiquitin-protein ligase RDUF2 OS=Arabidopsis thaliana OX=3702 GN=DURF2 PE=1 SV=1	Os05g0110000 protein OS=Oryza sativa subsp. japonica OX=39947 GN=Os05g0110000 PE=4 SV=1	O	Posttranslational modification, protein turnover, chaperones	putative ring-H2 finger protein [Oryza sativa Japonica Group]
Os05g0109825	--	--	--	--	--	--	--	--	Os05g0109825 protein (Fragment) OS=Oryza sativa subsp. japonica OX=39947 GN=Os05g0109825 PE=4 SV=1	--	--	hypothetical protein EE612_026609, partial [Oryza sativa]
Os05g0108500	--	--	Cellular Component: transcription factor TFIIH core complex (GO:0000439);; Biological Process: nucleotide-excision repair (GO:0006289);; Biological Process: transcription initiation from RNA polymerase II promoter (GO:0006367);	K10845|5.5e-32|dosa:Os05t0108500-01|K10845 TFIIH basal transcription factor complex TTD-A subunit | (RefSeq) Os05g0108500; Nucleotide excision repair, TFIIH, subunit TTDA domain containing protein.	[S]	Function unknown	Transcription factor TFIIH complex subunit Tfb5	General transcription and DNA repair factor IIH subunit TFB5 OS=Arabidopsis thaliana OX=3702 GN=TFB5 PE=3 SV=1	Os05g0108500 protein OS=Oryza sativa subsp. japonica OX=39947 GN=Os05g0108500 PE=3 SV=1	--	--	unknown protein [Oryza sativa Japonica Group]
Os05g0105200	--	--	Molecular Function: GTPase activity (GO:0003924);; Molecular Function: GTP binding (GO:0005525);	K07874|1.2e-58|dosa:Os05t0105200-01|K07874 Ras-related protein Rab-1A | (RefSeq) Os05g0105200; Similar to Ras-related protein Rab-1B.	[TU]	--	Ras family	GTP-binding protein YPTM1 OS=Zea mays OX=4577 GN=YPTM1 PE=2 SV=2	Uncharacterized protein OS=Oryza barthii OX=65489 PE=4 SV=1	U	Intracellular trafficking, secretion, and vesicular transport	hypothetical protein EE612_026550, partial [Oryza sativa]
Os05g0110600	--	--	Cellular Component: integral component of membrane (GO:0016021);	K19222|5.4e-15|ats:109782834|K19222 1,4-dihydroxy-2-naphthoyl-CoA hydrolase [EC:3.1.2.28] | (RefSeq) uncharacterized protein LOC109782834 isoform X1	[U]	Intracellular trafficking, secretion, and vesicular transport	Rab5-interacting protein (Rab5ip)	--	Os05g0110600 protein OS=Oryza sativa subsp. japonica OX=39947 GN=Os05g0110600 PE=4 SV=1	U	Intracellular trafficking, secretion, and vesicular transport	uncharacterized protein RAB5IF homolog [Oryza sativa Japonica Group]
Os05g0113500	--	--	--	--	--	--	--	--	Os05g0113500 protein OS=Oryza sativa subsp. japonica OX=39947 GN=Os05g0113500 PE=2 SV=1	--	--	uncharacterized protein LOC4337606 isoform X1 [Oryza sativa Japonica Group]
Os05g0112125	--	--	--	--	--	--	--	--	Os05g0112125 protein OS=Oryza sativa subsp. japonica OX=39947 GN=Os05g0112125 PE=4 SV=1	--	--	hypothetical protein EE612_026636 [Oryza sativa]
Os05g0115600	--	--	--	K01593|8.7e-06|mtr:MTR_7g058700|K01593 aromatic-L-amino-acid/L-tryptophan decarboxylase [EC:4.1.1.28 4.1.1.105] | (RefSeq) tyrosine/DOPA decarboxylase	--	--	Protein of unknown function (DUF674)	--	Os05g0115600 protein OS=Oryza sativa subsp. japonica OX=39947 GN=Os05g0115600 PE=4 SV=1	L	Replication, recombination and repair	uncharacterized protein LOC4337617 [Oryza sativa Japonica Group]
Os05g0102200	--	--	Molecular Function: nucleic acid binding (GO:0003676);; Molecular Function: zinc ion binding (GO:0008270);	--	--	--	Domain of unknown function (DUF4283)	--	Os05g0102200 protein OS=Oryza sativa subsp. japonica OX=39947 GN=Os05g0102200 PE=2 SV=1	--	--	uncharacterized protein LOC9270597 [Oryza sativa Japonica Group]
Os05g0102800	--	--	Molecular Function: RNA binding (GO:0003723);	K17579|6.6e-49|vcn:VOLCADRAFT_98760|K17579 protein phosphatase 1 regulatory subunit 42 | (RefSeq) hypothetical protein	[D]	Cell cycle control, cell division, chromosome partitioning	RNA recognition motif 2	Protein MEI2-like 3 OS=Oryza sativa subsp. japonica OX=39947 GN=ML3 PE=2 SV=2	Uncharacterized protein OS=Oryza sativa subsp. indica OX=39946 GN=OsI_18088 PE=4 SV=1	A	RNA processing and modification	protein MEI2-like 3 isoform X1 [Oryza sativa Japonica Group]
Os05g0116750	--	--	--	--	--	--	--	--	Os05g0116750 protein OS=Oryza sativa subsp. japonica OX=39947 GN=Os05g0116750 PE=4 SV=1	--	--	hypothetical protein EE612_026695 [Oryza sativa]
Os05g0114000	[CP]	--	Molecular Function: magnesium ion binding (GO:0000287);; Molecular Function: inorganic diphosphatase activity (GO:0004427);; Cellular Component: cytoplasm (GO:0005737);; Biological Process: phosphate-containing compound metabolic process (GO:0006796);	K01507|2.3e-122|dosa:Os05t0114000-01|K01507 inorganic pyrophosphatase [EC:3.6.1.1] | (RefSeq) Os05g0114000; Similar to PRLI-interacting factor F (Fragment).	[C]	Energy production and conversion	Inorganic pyrophosphatase	Soluble inorganic pyrophosphatase 4 OS=Arabidopsis thaliana OX=3702 GN=PPA4 PE=1 SV=1	Inorganic diphosphatase OS=Oryza sativa subsp. japonica OX=39947 GN=Os05g0114000 PE=3 SV=1	C	Energy production and conversion	soluble inorganic pyrophosphatase 4 [Oryza sativa Japonica Group]
Os05g0114500	--	--	Molecular Function: RNA binding (GO:0003723);	K22611|2.0e-33|zma:103629229|K22611 squamous cell carcinoma antigen recognized by T-cells 3 | (RefSeq) nucleolin 2	[R]	General function prediction only	RNA recognition motif. (a.k.a. RRM, RBD, or RNP domain)	--	Os05g0114500 protein OS=Oryza sativa subsp. japonica OX=39947 GN=Os05g0114500 PE=4 SV=1	A	RNA processing and modification	hypothetical protein EE612_026666 [Oryza sativa]
Os05g0117000	--	--	--	--	--	--	--	--	CLE family OsCLE501 protein OS=Oryza sativa subsp. japonica OX=39947 GN=OsCLE501 PE=2 SV=1	--	--	hypothetical protein EE612_026698 [Oryza sativa]
Os05g0100500	--	--	Molecular Function: transcription corepressor activity (GO:0003714);; Cellular Component: nucleus (GO:0005634);; Biological Process: regulation of transcription, DNA-templated (GO:0006355);	K11644|4.8e-197|osa:4337520|K11644 paired amphipathic helix protein Sin3a | (RefSeq) paired amphipathic helix protein Sin3-like 4 isoform X1	[B]	Chromatin structure and dynamics	Paired amphipathic helix repeat	Paired amphipathic helix protein Sin3-like 4 OS=Arabidopsis thaliana OX=3702 GN=SNL4 PE=3 SV=3	HDAC_interact domain-containing protein OS=Oryza rufipogon OX=4529 PE=4 SV=1	B	Chromatin structure and dynamics	paired amphipathic helix protein Sin3-like 4 isoform X2 [Oryza sativa Japonica Group]
Os05g0104600	--	--	--	K01188|1.9e-30|sita:101778196|K01188 beta-glucosidase [EC:3.2.1.21] | (RefSeq) beta-glucosidase 12	--	--	Leucine rich repeat	Polygalacturonase inhibitor 1 OS=Arabidopsis thaliana OX=3702 GN=PGIP1 PE=1 SV=1	Os05g0104600 protein OS=Oryza sativa subsp. japonica OX=39947 GN=Os05g0104600 PE=4 SV=1	--	--	polygalacturonase inhibitor [Oryza sativa Japonica Group]
Os05g0110925	--	--	--	--	--	--	--	--	Os05g0110925 protein (Fragment) OS=Oryza sativa subsp. japonica OX=39947 GN=Os05g0110925 PE=4 SV=1	--	--	hypothetical protein EE612_026622, partial [Oryza sativa]
Os05g0104750	--	--	--	--	--	--	--	--	Uncharacterized protein OS=Oryza sativa subsp. japonica OX=39947 GN=OsJ_16804 PE=4 SV=1	--	--	hypothetical protein OsJ_16804 [Oryza sativa Japonica Group]
Os05g0110700	--	--	Cellular Component: condensed chromosome kinetochore (GO:0000777);; Biological Process: chromosome segregation (GO:0007059);; Cellular Component: Ndc80 complex (GO:0031262);	K11550|4.1e-193|dosa:Os05t0110700-01|K11550 kinetochore protein Spc25, animal type | (RefSeq) Os05g0110700; Chromosome segregation protein Spc25 domain containing protein.	--	--	Chromosome segregation protein Spc25	Kinetochore protein SPC25 homolog OS=Arabidopsis thaliana OX=3702 GN=SPC25 PE=1 SV=1	Os05g0110700 protein (Fragment) OS=Oryza sativa subsp. japonica OX=39947 GN=Os05g0110700 PE=3 SV=1	S	Function unknown	hypothetical protein EE612_026619, partial [Oryza sativa]
Os05g0114250	--	--	--	--	--	--	--	--	Os05g0114250 protein (Fragment) OS=Oryza sativa subsp. japonica OX=39947 GN=Os05g0114250 PE=4 SV=1	--	--	hypothetical protein EE612_026659, partial [Oryza sativa]
Os05g0102400	[L]	Replication, recombination and repair	Molecular Function: nucleic acid binding (GO:0003676);; Molecular Function: 3'-5' exonuclease activity (GO:0008408);	--	--	--	Exonuclease	Protein NEN4 OS=Arabidopsis thaliana OX=3702 GN=NEN4 PE=2 SV=1	Os05g0102400 protein OS=Oryza sativa subsp. japonica OX=39947 GN=Os05g0102400 PE=4 SV=1	L	Replication, recombination and repair	protein NEN4 [Oryza sativa Japonica Group]
Os05g0117600	--	--	--	K22755|0.0e+00|dosa:Os05t0117600-00|K22755 E3 UFM1-protein ligase 1 [EC:2.3.2.-] | (RefSeq) Os05g0117600; Hypothetical conserved gene.	[S]	Function unknown	E3 UFM1-protein ligase 1	E3 UFM1-protein ligase 1 homolog OS=Oryza sativa subsp. indica OX=39946 GN=OsI_18219 PE=3 SV=1	Uncharacterized protein OS=Oryza rufipogon OX=4529 PE=3 SV=1	S	Function unknown	E3 UFM1-protein ligase 1 homolog isoform X1 [Oryza sativa Japonica Group]
Os05g0112000	--	--	Molecular Function: molecular_function (GO:0003674);; Molecular Function: catalytic activity (GO:0003824);; Molecular Function: ubiquitin-protein transferase activity (GO:0004842);; Molecular Function: protein binding (GO:0005515);; Biological Process: cellular protein modification process (GO:0006464);; Biological Process: nitrogen compound metabolic process (GO:0006807);; Biological Process: re…	K19044|1.5e-224|obr:102716869|K19044 E3 ubiquitin-protein ligase XBAT32/33 [EC:2.3.2.27] | (RefSeq) E3 ubiquitin-protein ligase XB3	--	--	Ankyrin repeats (many copies)	E3 ubiquitin-protein ligase XB3 OS=Oryza sativa subsp. japonica OX=39947 GN=XB3 PE=1 SV=1	Os05g0112000 protein (Fragment) OS=Oryza sativa subsp. japonica OX=39947 GN=Os05g0112000 PE=4 SV=1	O	Posttranslational modification, protein turnover, chaperones	E3 ubiquitin-protein ligase XB3 [Oryza sativa Japonica Group]
Os05g0116000	--	--	Molecular Function: nutrient reservoir activity (GO:0045735);	K17338|1.2e-19|ats:109751343|K17338 receptor expression-enhancing protein 1/2/3/4 | (RefSeq) LOC109751343; putative HVA22-like protein g isoform X1	--	--	Cupin	Glutelin type-A 2 OS=Oryza sativa subsp. japonica OX=39947 GN=GLUA2 PE=1 SV=1	Os05g0116000 protein OS=Oryza sativa subsp. japonica OX=39947 GN=Os05g0116000 PE=2 SV=1	S	Function unknown	12S seed storage protein CRB [Oryza sativa Japonica Group]
Os05g0112101	--	--	Molecular Function: 1-phosphatidylinositol binding (GO:0005545);; Cellular Component: clathrin-coated vesicle (GO:0030136);; Molecular Function: clathrin binding (GO:0030276);; Biological Process: clathrin coat assembly (GO:0048268);	K20043|3.0e-60|pper:18782014|K20043 clathrin coat assembly protein AP180 | (RefSeq) clathrin coat assembly protein AP180	[TU]	--	ANTH domain	Probable clathrin assembly protein At4g32285 OS=Arabidopsis thaliana OX=3702 GN=At4g32285 PE=1 SV=2	Os05g0112101 protein OS=Oryza sativa subsp. japonica OX=39947 GN=Os05g0112101 PE=4 SV=1	--	--	probable clathrin assembly protein At4g32285 [Oryza sativa Japonica Group]
Os05g0116700	--	--	--	--	--	--	Protein of unknown function (DUF3741)	--	Uncharacterized protein OS=Oryza rufipogon OX=4529 PE=4 SV=1	S	Function unknown	uncharacterized protein LOC4337625 [Oryza sativa Japonica Group]
Os05g0103300	--	--	Cellular Component: integral component of membrane (GO:0016021);	K11094|5.2e-15|peq:110018477|K11094 U2 small nuclear ribonucleoprotein B'' | (RefSeq) U2 small nuclear ribonucleoprotein B''-like isoform X1	--	--	Protein of unknown function (DUF3339)	--	Os05g0103300 protein OS=Oryza sativa subsp. japonica OX=39947 GN=Os05g0103300 PE=2 SV=1	S	Function unknown	unknown, partial [Oryza sativa Indica Group]
Os05g0108600	[O]	Posttranslational modification, protein turnover, chaperones	Molecular Function: cysteine-type peptidase activity (GO:0008234);	K16290|4.3e-211|dosa:Os05t0108600-01|K16290 xylem cysteine proteinase [EC:3.4.22.-] | (RefSeq) Os05g0108600; Similar to Xylem cysteine proteinase 2 precursor (EC 3.4.22.-) (AtXCP2).	[O]	Posttranslational modification, protein turnover, chaperones	Papain family cysteine protease	Cysteine protease XCP2 OS=Arabidopsis thaliana OX=3702 GN=XCP2 PE=1 SV=2	Cysteine proteinase CP1 OS=Oryza sativa subsp. japonica OX=39947 GN=Os05g0108600 PE=3 SV=1	O	Posttranslational modification, protein turnover, chaperones	cysteine protease XCP2 [Oryza sativa Japonica Group]
Os05g0100016	--	--	--	--	[S]	Function unknown	--	--	Os05g0100016 protein (Fragment) OS=Oryza sativa subsp. japonica OX=39947 GN=Os05g0100016 PE=4 SV=1	O	Posttranslational modification, protein turnover, chaperones	Os05g0100016, partial [Oryza sativa Japonica Group]
Os05g0106650	--	--	--	--	--	--	--	--	Os05g0106650 protein (Fragment) OS=Oryza sativa subsp. japonica OX=39947 GN=Os05g0106650 PE=4 SV=1	--	--	Os05g0106650, partial [Oryza sativa Japonica Group]
Os05g0108050	--	--	--	--	--	--	--	--	Os05g0108050 protein OS=Oryza sativa subsp. japonica OX=39947 GN=Os05g0108050 PE=4 SV=1	--	--	hypothetical protein EE612_026588 [Oryza sativa]
Os05g0111300	--	--	Molecular Function: metal ion binding (GO:0046872);	--	--	--	Metallothionein	Metallothionein-like protein 2C OS=Oryza sativa subsp. indica OX=39946 GN=MT2C PE=3 SV=1	Metallothionein OS=Oryza rufipogon OX=4529 GN=met1 PE=3 SV=1	S	Function unknown	hypothetical protein EE612_026628 [Oryza sativa]
Os05g0108300	[T]	Signal transduction mechanisms	Molecular Function: protein serine/threonine kinase activity (GO:0004674);; Molecular Function: ATP binding (GO:0005524);	K08867|0.0e+00|dosa:Os05t0108300-01|K08867 WNK lysine deficient protein kinase [EC:2.7.11.1] | (RefSeq) Os05g0108300; Similar to MAP kinase-like protein.	[R]	General function prediction only	Protein kinase domain	Probable serine/threonine-protein kinase WNK2 OS=Oryza sativa subsp. japonica OX=39947 GN=WNK2 PE=2 SV=1	Non-specific serine/threonine protein kinase OS=Oryza sativa subsp. indica OX=39946 GN=OsI_18146 PE=4 SV=1	T	Signal transduction mechanisms	probable serine/threonine-protein kinase WNK2 [Oryza sativa Japonica Group]
Os05g0107801	--	--	--	--	--	--	--	--	Os05g0107801 protein OS=Oryza sativa subsp. japonica OX=39947 GN=Os05g0107801 PE=4 SV=1	--	--	hypothetical protein EE612_026585 [Oryza sativa]
Os05g0104900	--	--	Biological Process: response to acid chemical (GO:0001101);; Molecular Function: molecular_function (GO:0003674);; Molecular Function: catalytic activity (GO:0003824);; Molecular Function: ubiquitin-protein transferase activity (GO:0004842);; Molecular Function: binding (GO:0005488);; Molecular Function: protein binding (GO:0005515);; Biological Process: cellular protein modification process (GO:…	K09561|1.2e-100|dosa:Os05t0104900-01|K09561 STIP1 homology and U-box containing protein 1 [EC:2.3.2.27] | (RefSeq) Os05g0104900; Similar to STIP1 homology and U box-containing protein 1.	[O]	Posttranslational modification, protein turnover, chaperones	Tetratricopeptide repeat	E3 ubiquitin-protein ligase CHIP OS=Arabidopsis thaliana OX=3702 GN=CHIP PE=1 SV=1	Uncharacterized protein OS=Oryza sativa subsp. japonica OX=39947 GN=OSJNBb0035J08.3 PE=4 SV=1	O	Posttranslational modification, protein turnover, chaperones	hypothetical protein DAI22_05g003700 [Oryza sativa Japonica Group]
Os05g0104000	--	--	Cellular Component: integral component of membrane (GO:0016021);	K02184|8.5e-85|sind:105170502|K02184 formin 2 | (RefSeq) formin-like protein 1	[TZ]	--	Formin Homology 2 Domain	Formin-like protein 14 OS=Oryza sativa subsp. japonica OX=39947 GN=FH14 PE=2 SV=1	Formin-like protein OS=Oryza rufipogon OX=4529 PE=3 SV=1	--	--	formin-like protein 14 [Oryza sativa Japonica Group]
Os05g0105050	--	--	--	K08247|3.5e-41|osa:4337554|K08247 methionine S-methyltransferase [EC:2.1.1.12] | (RefSeq) methionine S-methyltransferase isoform X1	--	--	--	--	Os05g0105050 protein OS=Oryza sativa subsp. japonica OX=39947 GN=Os05g0105050 PE=4 SV=1	--	--	Os05g0105050 [Oryza sativa Japonica Group]
Os05g0110300	[R]	General function prediction only	Molecular Function: copper ion binding (GO:0005507);; Cellular Component: chloroplast (GO:0009507);; Cellular Component: chloroplast stroma (GO:0009570);; Cellular Component: thylakoid (GO:0009579);; Biological Process: defense response to bacterium (GO:0042742);; Cellular Component: apoplast (GO:0048046);	K08956|7.1e-117|gra:105797721|K08956 AFG3 family protein [EC:3.4.24.-] | (RefSeq) ATP-dependent zinc metalloprotease FTSH 10, mitochondrial	[G]	Carbohydrate transport and metabolism	NAD(P)H-binding	Uncharacterized protein At2g37660, chloroplastic OS=Arabidopsis thaliana OX=3702 GN=At2g37660 PE=1 SV=2	Os05g0110300 protein (Fragment) OS=Oryza sativa subsp. japonica OX=39947 GN=Os05g0110300 PE=4 SV=1	G	Carbohydrate transport and metabolism	hypothetical protein EE612_026615, partial [Oryza sativa]
Os05g0102900	--	--	Cellular Component: multivesicular body (GO:0005771);; Biological Process: vesicle budding from membrane (GO:0006900);; Biological Process: late endosome to vacuole transport via multivesicular body sorting pathway (GO:0032511);	K12198|2.4e-122|dosa:Os05t0102900-01|K12198 charged multivesicular body protein 5 | (RefSeq) Os05g0102900; Snf7 family protein.	[U]	Intracellular trafficking, secretion, and vesicular transport	Snf7	Vacuolar protein sorting-associated protein 60.2 OS=Arabidopsis thaliana OX=3702 GN=VPS60-2 PE=2 SV=1	Os05g0102900 protein OS=Oryza sativa subsp. japonica OX=39947 GN=Os05g0102900 PE=2 SV=2	U	Intracellular trafficking, secretion, and vesicular transport	vacuolar protein sorting-associated protein 60.2 [Oryza sativa Japonica Group]
Os05g0106200	--	--	Cellular Component: integral component of membrane (GO:0016021);; Molecular Function: transmembrane transporter activity (GO:0022857);	K06268|1.3e-08|csat:104717583|K06268 serine/threonine-protein phosphatase 2B regulatory subunit | (RefSeq) calcineurin B-like protein 3 isoform X1	--	--	EamA-like transporter family	WAT1-related protein At5g64700 OS=Arabidopsis thaliana OX=3702 GN=At5g64700 PE=2 SV=1	WAT1-related protein OS=Oryza sativa subsp. japonica OX=39947 GN=Os05g0106200 PE=3 SV=1	S	Function unknown	WAT1-related protein At5g64700 [Oryza sativa Japonica Group]
Os05g0112200	--	--	Molecular Function: DNA binding (GO:0003677);; Cellular Component: nucleus (GO:0005634);; Biological Process: regulation of transcription, DNA-templated (GO:0006355);	K20043|5.9e-25|aip:107640400|K20043 clathrin coat assembly protein AP180 | (RefSeq) putative clathrin assembly protein At5g35200	--	--	Dof domain, zinc finger	Dof zinc finger protein DOF3.6 OS=Arabidopsis thaliana OX=3702 GN=DOF3.6 PE=1 SV=2	Os05g0112200 protein OS=Oryza sativa subsp. japonica OX=39947 GN=Os05g0112200 PE=4 SV=1	B	Chromatin structure and dynamics	dof zinc finger protein DOF3.6 isoform X2 [Oryza sativa Japonica Group]
Os05g0103500	--	--	--	--	--	--	--	--	Os05g0103500 protein OS=Oryza sativa subsp. japonica OX=39947 GN=Os05g0103500 PE=2 SV=1	--	--	uncharacterized protein LOC4337542 [Oryza sativa Japonica Group]
Os05g0101400	[J]	Translation, ribosomal structure and biogenesis	Molecular Function: structural constituent of ribosome (GO:0003735);; Cellular Component: ribosome (GO:0005840);; Biological Process: translation (GO:0006412);	K02902|1.5e-66|dosa:Os05t0101400-01|K02902 large subunit ribosomal protein L28 | (RefSeq) Os05g0101400; Similar to 50S ribosomal protein L28, chloroplast precursor.	--	--	Ribosomal L28 family	50S ribosomal protein L28, chloroplastic OS=Arabidopsis thaliana OX=3702 GN=RPL28 PE=2 SV=2	Os05g0101400 protein OS=Oryza sativa subsp. japonica OX=39947 GN=Os05g0101400 PE=3 SV=1	J	Translation, ribosomal structure and biogenesis	50S ribosomal protein L28, chloroplastic [Oryza sativa Japonica Group]
Os05g0111800	--	--	Molecular Function: protein serine/threonine phosphatase activity (GO:0004722);	K01102|1.3e-101|obr:102711435|K01102 pyruvate dehydrogenase phosphatase [EC:3.1.3.43] | (RefSeq) putative protein phosphatase 2C 46	[T]	Signal transduction mechanisms	Protein phosphatase 2C	Putative protein phosphatase 2C 46 OS=Oryza sativa subsp. japonica OX=39947 GN=Os05g0111800 PE=3 SV=2	Protein-serine/threonine phosphatase (Fragment) OS=Oryza sativa subsp. japonica OX=39947 GN=Os05g0111800 PE=4 SV=1	T	Signal transduction mechanisms	Os05g0111800, partial [Oryza sativa Japonica Group]
Os05g0108100	--	--	Cellular Component: integral component of membrane (GO:0016021);	K09122|2.3e-56|sbi:8057957|K09122 uncharacterized protein | (RefSeq) uncharacterized protein LOC8057957	--	--	Protein of unknown function (DUF707)	--	Os05g0108100 protein OS=Oryza sativa subsp. japonica OX=39947 GN=Os05g0108100 PE=4 SV=1	S	Function unknown	uncharacterized protein LOC4337578 [Oryza sativa Japonica Group]
Os05g0115650	--	--	--	--	--	--	--	--	Os05g0115650 protein (Fragment) OS=Oryza sativa subsp. japonica OX=39947 GN=Os05g0115650 PE=4 SV=1	--	--	hypothetical protein EE612_026680, partial [Oryza sativa]
Os05g0109600	--	--	Molecular Function: mRNA binding (GO:0003729);; Cellular Component: cytoplasm (GO:0005737);; Biological Process: posttranscriptional regulation of gene expression (GO:0010608);	K03283|1.2e-17|peq:110019053|K03283 heat shock 70kDa protein 1/2/6/8 | (RefSeq) LOW QUALITY PROTEIN: stromal 70 kDa heat shock-related protein, chloroplastic-like	[J]	Translation, ribosomal structure and biogenesis	Pumilio-family RNA binding repeat	Pumilio homolog 1 OS=Arabidopsis thaliana OX=3702 GN=APUM1 PE=1 SV=1	Os05g0109600 protein OS=Oryza sativa subsp. japonica OX=39947 GN=Os05g0109600 PE=2 SV=1	J	Translation, ribosomal structure and biogenesis	pumilio homolog 1 [Oryza sativa Japonica Group]
Os05g0106500	--	--	--	--	[O]	Posttranslational modification, protein turnover, chaperones	DnaJ domain	--	Os05g0106500 protein OS=Oryza sativa subsp. japonica OX=39947 GN=Os05g0106500 PE=4 SV=1	O	Posttranslational modification, protein turnover, chaperones	uncharacterized protein LOC4337565 [Oryza sativa Japonica Group]
Os05g0112900	--	--	Biological Process: RNA modification (GO:0009451);; Cellular Component: intracellular membrane-bounded organelle (GO:0043231);	K22651|7.8e-49|mdm:103443441|K22651 E3 ubiquitin-protein ligase RNF4 [EC:2.3.2.27] | (RefSeq) LOW QUALITY PROTEIN: pentatricopeptide repeat-containing protein At1g50270-like	[R]	General function prediction only	PPR repeat	Pentatricopeptide repeat-containing protein At2g22070 OS=Arabidopsis thaliana OX=3702 GN=PCMP-H41 PE=3 SV=1	Os05g0112900 protein OS=Oryza sativa subsp. japonica OX=39947 GN=Os05g0112900 PE=2 SV=1	S	Function unknown	pentatricopeptide repeat-containing protein At2g35030, mitochondrial [Oryza sativa Japonica Group]
Os05g0105401	--	--	--	--	--	--	--	--	Uncharacterized protein OS=Oryza sativa subsp. indica OX=39946 GN=OsI_18116 PE=4 SV=1	--	--	hypothetical protein OsI_18116 [Oryza sativa Indica Group]
Os05g0108350	--	--	--	--	--	--	--	--	Os05g0108350 protein OS=Oryza sativa subsp. japonica OX=39947 GN=Os05g0108350 PE=4 SV=1	--	--	hypothetical protein EE612_026593 [Oryza sativa]
Os05g0106900	--	--	--	--	--	--	--	F-box/LRR-repeat protein At3g03360 OS=Arabidopsis thaliana OX=3702 GN=At3g03360 PE=2 SV=2	Os05g0106900 protein OS=Oryza sativa subsp. japonica OX=39947 GN=Os05g0106900 PE=4 SV=1	--	--	hypothetical protein EE612_026575 [Oryza sativa]
Os05g0104100	--	--	Biological Process: vesicle-mediated transport (GO:0016192);	K20177|0.0e+00|dosa:Os05t0104100-01|K20177 vacuolar protein sorting-associated protein 3 | (RefSeq) Os05g0104100; Vps53-like, N-terminal domain containing protein.	[U]	Intracellular trafficking, secretion, and vesicular transport	Vacuolar sorting protein 39 domain 2	Vacuolar sorting protein 3 OS=Arabidopsis thaliana OX=3702 GN=VPS3 PE=1 SV=2	Os05g0104100 protein OS=Oryza sativa subsp. japonica OX=39947 GN=Os05g0104100 PE=4 SV=1	U	Intracellular trafficking, secretion, and vesicular transport	vacuolar sorting protein 3 isoform X1 [Oryza sativa Japonica Group]
Os05g0114100	--	--	Molecular Function: phosphatidylinositol-4,5-bisphosphate 5-phosphatase activity (GO:0004439);; Molecular Function: phosphatidylinositol-3,4,5-trisphosphate 5-phosphatase activity (GO:0034485);; Biological Process: phosphatidylinositol dephosphorylation (GO:0046856);	K24221|5.4e-83|ccav:112528676|K24221 type I inositol polyphosphate 5-phosphatase IP5P1/2 [EC:3.1.3.56] | (RefSeq) type I inositol polyphosphate 5-phosphatase 2-like	[U]	Intracellular trafficking, secretion, and vesicular transport	Endonuclease/Exonuclease/phosphatase family	Type I inositol polyphosphate 5-phosphatase 8 OS=Arabidopsis thaliana OX=3702 GN=IP5P8 PE=2 SV=1	Os05g0114100 protein (Fragment) OS=Oryza sativa subsp. japonica OX=39947 GN=Os05g0114100 PE=3 SV=1	T	Signal transduction mechanisms	Os05g0114100, partial [Oryza sativa Japonica Group]
Os05g0103700	--	--	--	--	--	--	Protein of unknown function (DUF1664)	--	Os05g0103700 protein OS=Oryza sativa subsp. japonica OX=39947 GN=Os05g0103700 PE=2 SV=1	S	Function unknown	uncharacterized protein LOC4337544 [Oryza sativa Japonica Group]
Os05g0116800	--	--	Molecular Function: transferase activity, transferring acyl groups other than amino-acyl groups (GO:0016747);	K13065|1.7e-211|dosa:Os05t0116800-00|K13065 shikimate O-hydroxycinnamoyltransferase [EC:2.3.1.133] | (RefSeq) Os05g0116800; Transferase domain containing protein.	--	--	Transferase family	Agmatine coumaroyltransferase-2 OS=Hordeum vulgare OX=4513 GN=ACT-2 PE=1 SV=1	Os05g0116800 protein OS=Oryza sativa subsp. japonica OX=39947 GN=Os05g0116800 PE=3 SV=1	S	Function unknown	Os05g0116800 [Oryza sativa Japonica Group]
Os05g0101200	--	--	Cellular Component: peroxisomal membrane (GO:0005778);; Cellular Component: integral component of membrane (GO:0016021);; Biological Process: protein import into peroxisome matrix, docking (GO:0016560);	K13343|2.4e-252|dosa:Os05t0101200-01|K13343 peroxin-14 | (RefSeq) Os05g0101200; Peroxisome membrane anchor protein Pex14p, N-terminal domain containing protein.	[MOU]	--	Pex14 N-terminal domain	Peroxisomal membrane protein PEX14 OS=Arabidopsis thaliana OX=3702 GN=PEX14 PE=1 SV=2	Peroxin-14 OS=Oryza sativa subsp. japonica OX=39947 GN=Os05g0101200 PE=3 SV=1	--	--	peroxisomal membrane protein PEX14 isoform X1 [Oryza sativa Japonica Group]
Os05g0107300	--	--	--	--	--	--	--	--	Uncharacterized protein OS=Oryza rufipogon OX=4529 PE=4 SV=1	S	Function unknown	uncharacterized protein LOC4337571 isoform X1 [Oryza sativa Japonica Group]
Os05g0103200	[O]	Posttranslational modification, protein turnover, chaperones	Biological Process: protein peptidyl-prolyl isomerization (GO:0000413);; Molecular Function: peptidyl-prolyl cis-trans isomerase activity (GO:0003755);; Cellular Component: cytoplasm (GO:0005737);; Biological Process: protein folding (GO:0006457);; Cellular Component: chloroplast stromal thylakoid (GO:0009533);; Cellular Component: chloroplast thylakoid membrane (GO:0009535);; Biological Process:…	K03768|5.2e-139|dosa:Os05t0103200-01|K03768 peptidyl-prolyl cis-trans isomerase B (cyclophilin B) [EC:5.2.1.8] | (RefSeq) Os05g0103200, CYCLOPHILIN_20-2, CYP20-2; Cyclophilin-like domain containing protein.	[O]	Posttranslational modification, protein turnover, chaperones	Cyclophilin type peptidyl-prolyl cis-trans isomerase/CLD	Photosynthetic NDH subunit of lumenal location 5, chloroplastic OS=Arabidopsis thaliana OX=3702 GN=PNSL5 PE=1 SV=1	Peptidyl-prolyl cis-trans isomerase OS=Oryza sativa subsp. japonica OX=39947 GN=Os05g0103200 PE=2 SV=1	O	Posttranslational modification, protein turnover, chaperones	photosynthetic NDH subunit of lumenal location 5, chloroplastic [Oryza sativa Japonica Group]
Os05g0115700	--	--	Cellular Component: integral component of membrane (GO:0016021);; Biological Process: transmembrane transport (GO:0055085);	K15276|2.5e-198|dosa:Os05t0115700-01|K15276 solute carrier family 35 (adenosine 3'-phospho 5'-phosphosulfate transporter), member B2 | (RefSeq) Os05g0115700; Similar to UDP-galactose transporter related protein-like.	[G]	Carbohydrate transport and metabolism	UAA transporter family	UDP-galactose/UDP-glucose transporter 5 OS=Arabidopsis thaliana OX=3702 GN=UTR5 PE=2 SV=1	Os05g0115700 protein OS=Oryza sativa subsp. japonica OX=39947 GN=Os05g0115700 PE=3 SV=1	G	Carbohydrate transport and metabolism	UDP-galactose/UDP-glucose transporter 5 [Oryza sativa Japonica Group]
Os05g0104800	--	--	Cellular Component: proteasome complex (GO:0000502);; Biological Process: formation of cytoplasmic translation initiation complex (GO:0001732);; Molecular Function: translation initiation factor activity (GO:0003743);; Cellular Component: eukaryotic translation initiation factor 3 complex (GO:0005852);; Cellular Component: eukaryotic 43S preinitiation complex (GO:0016282);; Molecular Function: tr…	K03249|1.3e-157|dosa:Os05t0104800-01|K03249 translation initiation factor 3 subunit F | (RefSeq) Os05g0104800; Similar to Eukaryotic translation initiation factor 3 subunit 5 (eIF-3 epsilon) (eIF3 p32 subunit) (eIF3f).	[J]	Translation, ribosomal structure and biogenesis	Maintenance of mitochondrial structure and function	Eukaryotic translation initiation factor 3 subunit F OS=Arabidopsis thaliana OX=3702 GN=TIF3F1 PE=1 SV=1	Eukaryotic translation initiation factor 3 subunit F OS=Oryza sativa subsp. japonica OX=39947 GN=Os05g0104800 PE=3 SV=1	J	Translation, ribosomal structure and biogenesis	eukaryotic translation initiation factor 3 subunit F [Oryza sativa Japonica Group]
Os05g0106300	--	--	Cellular Component: integral component of membrane (GO:0016021);; Molecular Function: transmembrane transporter activity (GO:0022857);	--	--	--	EamA-like transporter family	WAT1-related protein At5g64700 OS=Arabidopsis thaliana OX=3702 GN=At5g64700 PE=2 SV=1	WAT1-related protein OS=Oryza sativa subsp. japonica OX=39947 GN=Os05g0106300 PE=3 SV=1	S	Function unknown	hypothetical protein EE612_026567 [Oryza sativa]
Os05g0107900	--	--	--	K22376|1.3e-09|nsy:104218757|K22376 E3 ubiquitin-protein ligase KCMF1 [EC:2.3.2.27] | (RefSeq) protein DEHYDRATION-INDUCED 19 homolog 4-like	--	--	Stress-induced protein Di19, C-terminal	Protein DEHYDRATION-INDUCED 19 homolog 6 OS=Oryza sativa subsp. japonica OX=39947 GN=DI19-6 PE=2 SV=1	Os05g0107900 protein (Fragment) OS=Oryza sativa subsp. japonica OX=39947 GN=Os05g0107900 PE=3 SV=1	S	Function unknown	protein DEHYDRATION-INDUCED 19 homolog 6 isoform X1 [Oryza sativa Japonica Group]
Os05g0100900	--	--	Cellular Component: plasma membrane (GO:0005886);	--	--	--	--	--	Os05g0100900 protein OS=Oryza sativa subsp. japonica OX=39947 GN=Os05g0100900 PE=2 SV=1	E	Amino acid transport and metabolism	uncharacterized protein LOC4337524 [Oryza sativa Japonica Group]
Os05g0103100	--	--	Cellular Component: integral component of membrane (GO:0016021);	K13250|9.2e-127|dosa:Os05t0103100-01|K13250 translocon-associated protein subunit beta | (RefSeq) Os05g0103100; Translocon-associated beta family protein.	[U]	Intracellular trafficking, secretion, and vesicular transport	Translocon-associated protein beta (TRAPB)	--	Os05g0103100 protein OS=Oryza sativa subsp. japonica OX=39947 GN=Os05g0103100 PE=4 SV=1	U	Intracellular trafficking, secretion, and vesicular transport	hypothetical protein EE612_026520 [Oryza sativa]
Os05g0109650	--	--	--	--	--	--	--	--	Os05g0109650 protein OS=Oryza sativa subsp. japonica OX=39947 GN=Os05g0109650 PE=4 SV=1	--	--	hypothetical protein EE612_026605 [Oryza sativa]
Os05g0108450	--	--	--	--	--	--	--	--	Os05g0108450 protein OS=Oryza sativa subsp. japonica OX=39947 GN=Os05g0108450 PE=4 SV=1	--	--	hypothetical protein EE612_026596 [Oryza sativa]
Os05g0108000	[J]	Translation, ribosomal structure and biogenesis	Biological Process: pseudouridine synthesis (GO:0001522);; Molecular Function: RNA binding (GO:0003723);; Biological Process: RNA processing (GO:0006396);; Molecular Function: pseudouridine synthase activity (GO:0009982);	K03177|4.1e-265|dosa:Os05t0108000-01|K03177 tRNA pseudouridine55 synthase [EC:5.4.99.25] | (RefSeq) Os05g0108000; tRNA pseudouridine synthase B family protein.	[J]	Translation, ribosomal structure and biogenesis	TruB family pseudouridylate synthase (N terminal domain)	--	Os05g0108000 protein OS=Oryza sativa subsp. japonica OX=39947 GN=Os05g0108000 PE=3 SV=1	J	Translation, ribosomal structure and biogenesis	uncharacterized protein LOC4337577 [Oryza sativa Japonica Group]
Os05g0105100	[R]	General function prediction only	Molecular Function: GTPase activity (GO:0003924);; Molecular Function: GTP binding (GO:0005525);; Biological Process: intracellular protein transport (GO:0006886);; Cellular Component: endomembrane system (GO:0012505);; Biological Process: Rab protein signal transduction (GO:0032482);	K07904|3.1e-119|dosa:Os05t0105100-01|K07904 Ras-related protein Rab-11A | (RefSeq) Os05g0105100; Similar to Small GTPase rab11-related.	[U]	Intracellular trafficking, secretion, and vesicular transport	Ras family	Ras-related protein RABA2a OS=Arabidopsis thaliana OX=3702 GN=RABA2A PE=2 SV=1	Os05g0105100 protein OS=Oryza sativa subsp. japonica OX=39947 GN=Os05g0105100 PE=2 SV=1	U	Intracellular trafficking, secretion, and vesicular transport	ras-related protein RABA2a [Oryza sativa Japonica Group]
Os05g0102600	[V]	Defense mechanisms	Cellular Component: nucleus (GO:0005634);; Molecular Function: metal ion binding (GO:0046872);	K10638|0.0e+00|dosa:Os05t0102600-01|K10638 E3 ubiquitin-protein ligase UHRF1 [EC:2.3.2.27] | (RefSeq) Os05g0102600; Zinc finger, RING/FYVE/PHD-type domain containing protein.	--	--	SAD/SRA domain	E3 ubiquitin-protein ligase ORTHRUS 2 OS=Arabidopsis thaliana OX=3702 GN=ORTH2 PE=1 SV=1	RING-type E3 ubiquitin transferase OS=Oryza sativa subsp. japonica OX=39947 GN=Os05g0102600 PE=4 SV=1	K	Transcription	E3 ubiquitin-protein ligase ORTHRUS 2 [Oryza sativa Japonica Group]
Os05g0110100	--	--	Cellular Component: integral component of membrane (GO:0016021);	--	--	--	--	--	Os05g0110100 protein OS=Oryza sativa subsp. japonica OX=39947 GN=Os05g0110100 PE=4 SV=1	--	--	uncharacterized protein LOC4337587 [Oryza sativa Japonica Group]
Os05g0100700	[M]	Cell wall/membrane/envelope biogenesis	Molecular Function: protein kinase activity (GO:0004672);; Molecular Function: ATP binding (GO:0005524);; Cellular Component: integral component of membrane (GO:0016021);	K01180|6.6e-108|cmax:111487562|K01180 endo-1,3(4)-beta-glucanase [EC:3.2.1.6] | (RefSeq) uncharacterized protein LOC111487562	[T]	Signal transduction mechanisms	Protein tyrosine and serine/threonine kinase	Proline-rich receptor-like protein kinase PERK10 OS=Arabidopsis thaliana OX=3702 GN=PERK10 PE=1 SV=2	Protein kinase domain-containing protein OS=Oryza rufipogon OX=4529 PE=4 SV=1	T	Signal transduction mechanisms	proline-rich receptor-like protein kinase PERK8 [Oryza sativa Japonica Group]
Os05g0103600	--	--	--	K24194|4.6e-48|osa:4326215|K24194 boron transporter | (RefSeq) uncharacterized protein LOC4326215	[R]	General function prediction only	Ankyrin repeats (3 copies)	Serine/threonine-protein kinase BSK1 OS=Arabidopsis thaliana OX=3702 GN=BSK1 PE=1 SV=1	Os05g0103600 protein OS=Oryza sativa subsp. japonica OX=39947 GN=Os05g0103600 PE=2 SV=1	O	Posttranslational modification, protein turnover, chaperones	uncharacterized protein LOC4337543 [Oryza sativa Japonica Group]
Os05g0114600	--	--	--	--	--	--	--	--	Uncharacterized protein OS=Oryza rufipogon OX=4529 PE=4 SV=1	--	--	uncharacterized protein LOC9269365 [Oryza sativa Japonica Group]
Os05g0108200	--	--	--	--	--	--	--	--	Os05g0108200 protein OS=Oryza sativa subsp. japonica OX=39947 GN=Os05g0108200 PE=4 SV=1	--	--	hypothetical protein EE612_026590 [Oryza sativa]
Os05g0100600	[P]	Inorganic ion transport and metabolism	Molecular Function: magnesium ion binding (GO:0000287);; Molecular Function: ATP binding (GO:0005524);; Biological Process: phospholipid transport (GO:0015914);; Cellular Component: integral component of membrane (GO:0016021);; Molecular Function: ATPase-coupled intramembrane lipid transporter activity (GO:0140326);	K01530|1.1e-257|osa:4337521|K01530 phospholipid-translocating ATPase [EC:7.6.2.1] | (RefSeq) phospholipid-transporting ATPase 10	[R]	General function prediction only	Cation transport ATPase (P-type)	Putative phospholipid-transporting ATPase 9 OS=Arabidopsis thaliana OX=3702 GN=ALA9 PE=3 SV=1	Phospholipid-transporting ATPase (Fragment) OS=Oryza sativa subsp. japonica OX=39947 GN=Os05g0100600 PE=3 SV=1	P	Inorganic ion transport and metabolism	Os05g0100600, partial [Oryza sativa Japonica Group]
Os05g0114950	--	--	--	--	--	--	--	--	Os05g0114950 protein (Fragment) OS=Oryza sativa subsp. japonica OX=39947 GN=Os05g0114950 PE=4 SV=1	--	--	hypothetical protein [Oryza sativa Japonica Group]
Os05g0100750	--	--	--	--	--	--	--	--	Os05g0100750 protein (Fragment) OS=Oryza sativa subsp. japonica OX=39947 GN=Os05g0100750 PE=4 SV=1	--	--	hypothetical protein EE612_026493, partial [Oryza sativa]
Os05g0102500	--	--	--	--	--	--	--	--	Os05g0102500 protein (Fragment) OS=Oryza sativa subsp. japonica OX=39947 GN=Os05g0102500 PE=4 SV=1	--	--	hypothetical protein EE612_026510, partial [Oryza sativa]
Os05g0107101	--	--	--	--	--	--	--	--	Os05g0107101 protein OS=Oryza sativa subsp. japonica OX=39947 GN=Os05g0107101 PE=4 SV=1	--	--	Os05g0107101 [Oryza sativa Japonica Group]
Os05g0106700	[DZ]	--	Molecular Function: metal ion binding (GO:0046872);	K10615|9.4e-40|ppp:112282946|K10615 E3 ubiquitin-protein ligase HERC4 [EC:2.3.2.26] | (RefSeq) probable E3 ubiquitin-protein ligase HERC4 isoform X1	--	--	Regulator of chromosome condensation (RCC1) repeat	PH, RCC1 and FYVE domains-containing protein 1 OS=Arabidopsis thaliana OX=3702 GN=PRAF1 PE=1 SV=1	Os05g0106700 protein (Fragment) OS=Oryza sativa subsp. japonica OX=39947 GN=Os05g0106700 PE=3 SV=1	--	--	Os05g0106700, partial [Oryza sativa Japonica Group]
Os05g0111900	--	--	Cellular Component: extracellular region (GO:0005576);; Cellular Component: cell wall (GO:0005618);; Molecular Function: hydrolase activity (GO:0016787);; Biological Process: cell wall organization (GO:0071555);	K01280|1.0e-44|spen:107013676|K01280 tripeptidyl-peptidase II [EC:3.4.14.10] | (RefSeq) tripeptidyl-peptidase 2-like isoform X1	[M]	Cell wall/membrane/envelope biogenesis	Pectinacetylesterase	Pectin acetylesterase 5 OS=Arabidopsis thaliana OX=3702 GN=PAE5 PE=2 SV=1	Pectin acetylesterase (Fragment) OS=Oryza sativa subsp. japonica OX=39947 GN=Os05g0111900 PE=3 SV=1	M	Cell wall/membrane/envelope biogenesis	hypothetical protein EE612_026631, partial [Oryza sativa]
Os05g0115800	--	--	Molecular Function: protein tyrosine phosphatase activity (GO:0004725);; Molecular Function: protein tyrosine/serine/threonine phosphatase activity (GO:0008138);	K10999|7.5e-38|han:110910338|K10999 cellulose synthase A [EC:2.4.1.12] | (RefSeq) cellulose synthase A catalytic subunit 4 [UDP-forming] isoform X1	[V]	Defense mechanisms	--	Protein-tyrosine-phosphatase MKP1 OS=Arabidopsis thaliana OX=3702 GN=MKP1 PE=1 SV=1	Uncharacterized protein OS=Oryza rufipogon OX=4529 PE=4 SV=1	V	Defense mechanisms	hypothetical protein EE612_026682, partial [Oryza sativa]
Os05g0116350	--	--	--	--	--	--	--	--	DUF3741 domain-containing protein OS=Oryza nivara OX=4536 PE=4 SV=1	--	--	hypothetical protein OsI_18210 [Oryza sativa Indica Group]
Os05g0112750	--	--	--	K07442|8.4e-08|ghi:107898043|K07442 tRNA (adenine57-N1/adenine58-N1)-methyltransferase catalytic subunit [EC:2.1.1.219 2.1.1.220] | (RefSeq) tRNA (adenine(58)-N(1))-methyltransferase catalytic subunit TRMT61A-like	--	--	--	--	Os05g0112750 protein OS=Oryza sativa subsp. japonica OX=39947 GN=Os05g0112750 PE=2 SV=1	--	--	uncharacterized protein LOC9267034 [Oryza sativa Japonica Group]
Os05g0113000	--	--	--	--	--	--	ACT domain	ACT domain-containing protein ACR9 OS=Arabidopsis thaliana OX=3702 GN=ACR9 PE=2 SV=1	Os05g0113000 protein OS=Oryza sativa subsp. japonica OX=39947 GN=Os05g0113000 PE=4 SV=1	S	Function unknown	unknown protein [Oryza sativa Japonica Group]
Os05g0112800	--	--	--	--	--	--	Salt stress response/antifungal	--	Os05g0112800 protein OS=Oryza sativa subsp. japonica OX=39947 GN=Os05g0112800 PE=4 SV=1	S	Function unknown	cysteine-rich repeat secretory protein 55 [Oryza sativa Japonica Group]
Os05g0117864	--	--	Cellular Component: Ino80 complex (GO:0031011);	K11671|0.0e+00|dosa:Os05t0117864-01|K11671 nuclear factor related to kappa-B-binding protein | (RefSeq) Os05g0117864; Conserved hypothetical protein.	[K]	Transcription	--	--	Uncharacterized protein OS=Oryza sativa subsp. japonica OX=39947 GN=OsJ_16909 PE=4 SV=1	K	Transcription	hypothetical protein EE612_026710, partial [Oryza sativa]
Os05g0115500	--	--	--	--	--	--	Domain of unknown function (DUF569)	--	DUF569 domain-containing protein OS=Oryza sativa subsp. indica OX=39946 GN=OsI_18199 PE=4 SV=1	S	Function unknown	hypothetical protein OsI_18199 [Oryza sativa Indica Group]
Os05g0104650	[F]	Nucleotide transport and metabolism	Molecular Function: phosphoribosylformylglycinamidine synthase activity (GO:0004642);; Cellular Component: cytoplasm (GO:0005737);; Biological Process: 'de novo' IMP biosynthetic process (GO:0006189);; Biological Process: glutamine metabolic process (GO:0006541);; Biological Process: purine nucleobase biosynthetic process (GO:0009113);	K01952|0.0e+00|dosa:Os05t0104650-00|K01952 phosphoribosylformylglycinamidine synthase [EC:6.3.5.3] | (RefSeq) Os05g0104650; Similar to Formylglycinamide ribonucleotide amidotransferase (Fragment).	[F]	Nucleotide transport and metabolism	CobB/CobQ-like glutamine amidotransferase domain	Probable phosphoribosylformylglycinamidine synthase, chloroplastic/mitochondrial OS=Arabidopsis thaliana OX=3702 GN=At1g74260 PE=2 SV=3	Formylglycinamide ribonucleotide amidotransferase OS=Oryza sativa subsp. japonica OX=39947 GN=Os05g0104650 PE=3 SV=1	F	Nucleotide transport and metabolism	probable phosphoribosylformylglycinamidine synthase, chloroplastic/mitochondrial [Oryza sativa Japonica Group]
Os05g0114700	--	--	Cellular Component: nucleus (GO:0005634);; Biological Process: regulation of transcription, DNA-templated (GO:0006355);; Molecular Function: sequence-specific DNA binding (GO:0043565);	K09422|1.5e-14|osa:4324302|K09422 transcription factor MYB, plant | (RefSeq) transcription factor MYB59	[K]	Transcription	--	Myb-related protein MYBAS1 OS=Oryza sativa subsp. japonica OX=39947 GN=MYBAS1 PE=2 SV=1	Os05g0114700 protein OS=Oryza sativa subsp. japonica OX=39947 GN=Os05g0114700 PE=4 SV=1	--	--	hypothetical protein EE612_026669 [Oryza sativa]
Os05g0105800	--	--	--	--	--	--	--	--	Os05g0105800 protein (Fragment) OS=Oryza sativa subsp. japonica OX=39947 GN=Os05g0105800 PE=4 SV=1	--	--	hypothetical protein EE612_026557, partial [Oryza sativa]
Os05g0104700	--	--	Cellular Component: integral component of membrane (GO:0016021);	K01188|1.1e-21|sita:101778196|K01188 beta-glucosidase [EC:3.2.1.21] | (RefSeq) beta-glucosidase 12	--	--	Leucine Rich repeats (2 copies)	Polygalacturonase inhibitor 1 OS=Arabidopsis thaliana OX=3702 GN=PGIP1 PE=1 SV=1	Os05g0104700 protein OS=Oryza sativa subsp. japonica OX=39947 GN=Os05g0104700 PE=4 SV=1	--	--	polygalacturonase inhibitor 1 [Oryza sativa Japonica Group]
Os05g0106000	--	--	Molecular Function: nucleic acid binding (GO:0003676);	--	--	--	Zinc finger, C2H2 type	Zinc finger transcription factor YY1 OS=Arabidopsis thaliana OX=3702 GN=YY1 PE=1 SV=1	Os05g0106000 protein OS=Oryza sativa subsp. japonica OX=39947 GN=Os05g0106000 PE=4 SV=1	C	Energy production and conversion	zinc finger transcription factor YY1 [Oryza sativa Japonica Group]
Os05g0116850	--	--	--	--	--	--	--	--	Os05g0116850 protein (Fragment) OS=Oryza sativa subsp. japonica OX=39947 GN=Os05g0116850 PE=4 SV=1	--	--	hypothetical protein EE612_026697, partial [Oryza sativa]
Os05g0111100	--	--	Cellular Component: mitochondrion (GO:0005739);; Biological Process: protein transport (GO:0015031);; Molecular Function: metal ion binding (GO:0046872);	K17777|2.8e-40|dosa:Os05t0111100-01|K17777 mitochondrial import inner membrane translocase subunit TIM9 | (RefSeq) Os05g0111100; Zinc finger, Tim10/DDP-type family protein.	--	--	Tim10/DDP family zinc finger	--	Os05g0111100 protein OS=Oryza sativa subsp. japonica OX=39947 GN=Os05g0111100 PE=2 SV=1	U	Intracellular trafficking, secretion, and vesicular transport	mitochondrial import inner membrane translocase subunit Tim9-like [Oryza sativa Japonica Group]
Os05g0108400	--	--	--	K10406|1.1e-37|cam:101493596|K10406 kinesin family member C2/C3 | (RefSeq) kinesin KP1-like	--	--	Plant protein of unknown function (DUF868)	--	Os05g0108400 protein OS=Oryza sativa subsp. japonica OX=39947 GN=Os05g0108400 PE=4 SV=1	S	Function unknown	uncharacterized protein LOC4337580 [Oryza sativa Japonica Group]
Os05g0110800	--	--	Cellular Component: chloroplast thylakoid membrane (GO:0009535);; Biological Process: photosynthetic electron transport in photosystem I (GO:0009773);; Molecular Function: oxidoreductase activity, acting on iron-sulfur proteins as donors (GO:0016730);	--	--	--	--	--	Os05g0110800 protein OS=Oryza sativa subsp. japonica OX=39947 GN=Os05g0110800 PE=4 SV=1	S	Function unknown	Os05g0110800, partial [Oryza sativa Japonica Group]
Os05g0110500	[L]	Replication, recombination and repair	Molecular Function: RNA binding (GO:0003723);; Molecular Function: helicase activity (GO:0004386);; Molecular Function: ATP binding (GO:0005524);; Cellular Component: nucleus (GO:0005634);; Biological Process: response to salt stress (GO:0009651);	K14806|0.0e+00|osa:4337589|K14806 ATP-dependent RNA helicase DDX31/DBP7 [EC:3.6.4.13] | (RefSeq) DEAD-box ATP-dependent RNA helicase 17	[A]	RNA processing and modification	DEAD/DEAH box helicase	DEAD-box ATP-dependent RNA helicase 17 OS=Oryza sativa subsp. japonica OX=39947 GN=RH17 PE=2 SV=2	Uncharacterized protein OS=Oryza rufipogon OX=4529 PE=4 SV=1	A	RNA processing and modification	DEAD-box ATP-dependent RNA helicase 17 [Oryza sativa Japonica Group]
Os05g0101300	--	--	--	--	--	--	--	--	Os05g0101300 protein OS=Oryza sativa subsp. japonica OX=39947 GN=Os05g0101300 PE=4 SV=1	--	--	uncharacterized protein LOC9268312 [Oryza sativa Japonica Group]
Os05g0111000	--	--	Molecular Function: DNA binding (GO:0003677);; Cellular Component: nucleus (GO:0005634);; Biological Process: DNA replication (GO:0006260);; Biological Process: DNA repair (GO:0006281);; Biological Process: DNA recombination (GO:0006310);; Molecular Function: zinc ion binding (GO:0008270);	K07466|0.0e+00|dosa:Os05t0111000-01|K07466 replication factor A1 | (RefSeq) Os05g0111000; Similar to Gag polyprotein [Contains: Core protein p15 (Matrix protein); Core protein p24; Core protein p12].	[L]	Replication, recombination and repair	Replication factor-A C terminal domain	Replication protein A 70 kDa DNA-binding subunit C OS=Oryza sativa subsp. japonica OX=39947 GN=RPA1C PE=1 SV=1	Replication protein A subunit OS=Oryza glaberrima OX=4538 PE=3 SV=1	L	Replication, recombination and repair	replication protein A 70 kDa DNA-binding subunit C [Oryza sativa Japonica Group]
Os05g0113300	[T]	Signal transduction mechanisms	Molecular Function: solute:proton antiporter activity (GO:0015299);; Cellular Component: integral component of membrane (GO:0016021);	--	[P]	Inorganic ion transport and metabolism	Sodium/hydrogen exchanger family	Cation/H(+) antiporter 20 OS=Arabidopsis thaliana OX=3702 GN=CHX20 PE=2 SV=1	Na_H_Exchanger domain-containing protein OS=Oryza rufipogon OX=4529 PE=4 SV=1	P	Inorganic ion transport and metabolism	cation/H(+) antiporter 20 [Oryza sativa Japonica Group]
Os05g0105900	[J]	Translation, ribosomal structure and biogenesis	Molecular Function: RNA binding (GO:0003723);	K14325|1.6e-110|dosa:Os05t0105900-01|K14325 RNA-binding protein with serine-rich domain 1 | (RefSeq) Os05g0105900; Nucleotide-binding, alpha-beta plait domain containing protein.	[R]	General function prediction only	RNA recognition motif. (a.k.a. RRM, RBD, or RNP domain)	Serine/arginine-rich splicing factor SR45 OS=Arabidopsis thaliana OX=3702 GN=SR45 PE=1 SV=1	Os05g0105900 protein OS=Oryza sativa subsp. japonica OX=39947 GN=Os05g0105900 PE=4 SV=1	A	RNA processing and modification	unknown protein [Oryza sativa Japonica Group]
Os05g0100100	--	--	--	--	--	--	--	--	Os05g0100100 protein OS=Oryza sativa subsp. japonica OX=39947 GN=Os05g0100100 PE=2 SV=1	--	--	uncharacterized protein LOC9269814 [Oryza sativa Japonica Group]
Os05g0110200	--	--	--	--	--	--	DVL family	--	Os05g0110200 protein OS=Oryza sativa subsp. japonica OX=39947 GN=Os05g0110200 PE=4 SV=1	--	--	uncharacterized protein LOC9270357 [Oryza sativa Japonica Group]
Os05g0100800	[L]	Replication, recombination and repair	--	K07466|2.8e-70|dosa:Os05t0100800-01|K07466 replication factor A1 | (RefSeq) Os05g0100800; Nucleic acid-binding, OB-fold domain containing protein.	--	--	--	Uncharacterized protein At4g28440 OS=Arabidopsis thaliana OX=3702 GN=At4g28440 PE=1 SV=1	Os05g0100800 protein OS=Oryza sativa subsp. japonica OX=39947 GN=Os05g0100800 PE=2 SV=2	S	Function unknown	uncharacterized protein At4g28440 [Oryza sativa Japonica Group]
Os05g0113400	--	--	Molecular Function: actin binding (GO:0003779);; Cellular Component: actin cytoskeleton (GO:0015629);; Biological Process: actin filament depolymerization (GO:0030042);	K05765|6.1e-73|dosa:Os05t0113400-01|K05765 cofilin | (RefSeq) Os05g0113400; Similar to Actin-depolymerizing factor 2 (ADF 2).	[Z]	Cytoskeleton	Cofilin/tropomyosin-type actin-binding protein	Actin-depolymerizing factor 7 OS=Oryza sativa subsp. japonica OX=39947 GN=ADF7 PE=3 SV=2	ADF-H domain-containing protein OS=Oryza meridionalis OX=40149 PE=3 SV=1	Z	Cytoskeleton	actin-depolymerizing factor 7 [Oryza sativa Japonica Group]
Os05g0105500	--	--	Cellular Component: integral component of membrane (GO:0016021);; Cellular Component: intracellular membrane-bounded organelle (GO:0043231);	--	--	--	Uncharacterized protein conserved in bacteria (DUF2062)	--	Os05g0105500 protein OS=Oryza sativa subsp. japonica OX=39947 GN=Os05g0105500 PE=2 SV=1	S	Function unknown	uncharacterized protein LOC4337558 [Oryza sativa Japonica Group]
Os05g0115100	--	--	--	--	--	--	Protein of unknown function (DUF1635)	--	Os05g0115100 protein OS=Oryza sativa subsp. japonica OX=39947 GN=OJ1654_B10.11-1 PE=4 SV=1	S	Function unknown	uncharacterized protein LOC4337615 isoform X1 [Oryza sativa Japonica Group]
Os05g0102000	[I]	Lipid transport and metabolism	Molecular Function: S-adenosylmethionine-dependent methyltransferase activity (GO:0008757);; Biological Process: methylation (GO:0032259);	K08241|5.7e-198|dosa:Os05t0102000-01|K08241 jasmonate O-methyltransferase [EC:2.1.1.141] | (RefSeq) Os05g0102000; SAM dependent carboxyl methyltransferase family protein.	--	--	SAM dependent carboxyl methyltransferase	Salicylate carboxymethyltransferase OS=Clarkia breweri OX=36903 GN=SAMT PE=1 SV=1	Os05g0102000 protein OS=Oryza sativa subsp. japonica OX=39947 GN=Os05g0102000 PE=2 SV=2	S	Function unknown	jasmonate O-methyltransferase [Oryza sativa Japonica Group]
Os05g0106100	--	--	Cellular Component: vacuolar membrane (GO:0005774);; Molecular Function: proton transmembrane transporter activity (GO:0015078);; Cellular Component: integral component of membrane (GO:0016021);; Cellular Component: proton-transporting V-type ATPase, V0 domain (GO:0033179);	K02155|1.6e-75|dosa:Os05t0106100-01|K02155 V-type H+-transporting ATPase 16kDa proteolipid subunit | (RefSeq) Os05g0106100; Similar to Vacuolar ATP synthase 16 kDa proteolipid subunit (EC 3.6.3.14) (V- ATPase 16 kDa proteolipid subunit) (Fragment).	[C]	Energy production and conversion	ATP synthase subunit C	V-type proton ATPase 16 kDa proteolipid subunit OS=Avena sativa OX=4498 GN=VATP-P1 PE=2 SV=1	V-type proton ATPase proteolipid subunit OS=Oryza barthii OX=65489 PE=3 SV=1	C	Energy production and conversion	V-type proton ATPase 16 kDa proteolipid subunit [Oryza sativa Japonica Group]
